# Supplementary material for: catena-Poly[[(8-amino­quinoline)­cobalt(II)]-di-μ-azido]
Source: IUCrdata. 2024 Sep 6;9(Pt 9):x240849. doi: 10.1107/S2414314624008496 (PMC11451032; doi:10.1107/S2414314624008496)
Supplement: Supplementary file 1 [file x-09-x240849-sup1.cif]

##############################################################################
#                                                                            #
# This CIF contains the data for a data article accepted for                 #
# publication in IUCrData. It conforms to the requirements of                #
# Notes for Authors for IUCrData, and has been                               #
# peer reviewed under the auspices of IUCrData.                              #
#                                                                            #
# Full details of the Crystallographic Information File format               #
# are given in the paper "The Crystallographic Information File (CIF):       #
# a New Standard Archive File for Crystallography" by S. R. Hall, F. H.      #
# Allen and I. D. Brown [Acta Cryst. (1991), A47, 655-685].                  #
#                                                                            #
# The current version of the core CIF dictionary is obtainable from          #
# ftp://ftp.iucr.org/pub/cif_core.dic.                                       #
#                                                                            #
# Software is freely available for graphical display of the structure(s)     #
# in this CIF. For information consult the CIF software page                 #
# http://www.iucr.org/resources/cif/software.                                #
#                                                                            #
# This file may be used for bona fide research purposes within the           #
# scientific community so long as proper attribution is given to the data    # 
# article from which it was obtained.                                        #
#                                                                            #
##############################################################################
data_global
_audit_creation_method     'APEX3 v2016.9-0'
_journal_date_recd_electronic     2024-08-19
_journal_date_accepted     2024-08-27
_journal_name_full     'IUCrData'
_journal_year     2024
_journal_volume     9
_journal_issue      9
_journal_page_first     0
_journal_page_last     0
_journal_paper_category     HM
_journal_paper_doi     10.1107/S2414314624008496
_journal_coeditor_code     BT4154
_publ_contact_author_name     'Fatima Setifi, David K. Geiger'
_publ_contact_author_address
;
Laboratoire de Chimie, Ing\'enierie Mol\'eculaire et Nanostructures (LCIMN),
Universit\'e Ferhat Abbas S\'etif 1,
S\'etif 19000,
Algeria
Department of Chemistry
SUNY-College at Geneseo
Geneseo, NY 14454
USA
;
_publ_contact_author_email
;
fatima.setifi@univ-setif.dz, geiger@geneseo.edu
;
_publ_contact_author_fax     ?
_publ_contact_author_phone     '+213(0)7 9033 4930'
_publ_section_title
;
<i>catena</i>-Poly[[(8-aminoquinoline)cobalt(II)]-di-\m-azido]
;
_publ_section_title_footnote     .
loop_
    _publ_author_name
    _publ_author_footnote
    _publ_author_address
    'Setifi, Fatima' .
;
Laboratoire de Chimie, Ing\'enierie Mol\'eculaire et Nanostructures (LCIMN)
Universit\'e Ferhat Abbas S\'etif 1
S\'etif 19000
Algeria
;
    'Setifi, Zouaoui' .
;
D\'epartement de Technologie
Facult\'e de Technologie
Universit\'e 20 Ao\^ut 1955-Skikda
BP 26, Route d'El-Hadaiek
Skikda 21000
Algeria
Laboratoire de Chimie, Ing\'enierie Mol\'eculaire et Nanostructures (LCIMN),
Universit\'e Ferhat Abbas S\'etif 1,
S\'etif 19000,
Algeria
;
    'Geiger, David K.' .
;
Department of Chemistry
SUNY-College at Geneseo
Geneseo, NY 14454
USA
;
    'Al-Douh, Mohammed Hadi' .
;
Chemistry Department
Faculty of Science
Hadhramout University
Mukalla, Hadhramout
Yemen
;
    'Addala, Abderezak' .
;
Laboratoire de Chimie, Ing\'enierie Mol\'eculaire et Nanostructures (LCIMN)
Universit\'e Ferhat Abbas S\'etif 1
S\'etif 19000
Algeria
;
_publ_section_synopsis
;
[Co(C~9~H~8~N~2~)(N~3~)~2~]<i>~n~</i> exhibits a distorted octahedral
coordination geometry. Bridging azide ligands result in chains along [100].
;
data_I
_chemical_name_systematic
;\
<i>catena</i>-Poly[[(8-aminoquinoline)cobalt(II)]-di-\m-azido-\
\k^4^<i>N</i>^1^:<i>N</i>^3^-[(8-aminoquinoline)cobalt(II)]-di-\m-azido-\
\k^4^<i>N</i>^1^:<i>N</i>^1^]
;
_chemical_name_common     ?
_chemical_formula_moiety     'C9 H8 Co N8'
_chemical_formula_sum     'C9 H8 Co N8'
_chemical_formula_iupac     '[Co (N3)2 (C9 H8 N2)]'
_chemical_formula_weight     287.16
_chemical_melting_point     ?
_space_group_crystal_system     triclinic
_space_group_name_H-M_alt     'P -1'
_space_group_name_Hall     '-P 1'
loop_
    _space_group_symop_operation_xyz
    'x, y, z'
    '-x, -y, -z'
_cell_length_a     7.3526(10)
_cell_length_b     8.3354(13)
_cell_length_c     10.4053(17)
_cell_angle_alpha     97.221(6)
_cell_angle_beta     102.413(6)
_cell_angle_gamma     111.334(5)
_cell_volume     565.36(15)
_cell_formula_units_Z     2
_cell_measurement_reflns_used     4847
_cell_measurement_theta_min     4.1518
_cell_measurement_theta_max     32.2587
_cell_measurement_temperature     301.(2)
_exptl_crystal_description     block
_exptl_crystal_colour     purple
_exptl_crystal_size_max     0.352
_exptl_crystal_size_mid     0.304
_exptl_crystal_size_min     0.217
_exptl_crystal_density_diffrn     1.687
_exptl_crystal_density_meas     ?
_exptl_crystal_density_method     'not measured'
_exptl_crystal_F_000     290
_exptl_absorpt_coefficient_mu     1.512
_exptl_absorpt_correction_type     multi-scan
_exptl_absorpt_process_details
;
(CrysAlis PRO; Agilent, 2014)
;
_exptl_absorpt_correction_T_min     0.76859
_exptl_absorpt_correction_T_max     1.00000
_exptl_special_details
;
;
_diffrn_ambient_temperature     301.(2)
_diffrn_source     'fine-focus sealed tube'
_diffrn_radiation_type     MoK\a
_diffrn_radiation_wavelength     0.71073
_diffrn_radiation_monochromator     'graphite'
_diffrn_measurement_device_type     'Xcalibur CCD, Sapphire3'
_diffrn_measurement_method     'omega scans'
_diffrn_detector_area_resol_mean     ?
_diffrn_reflns_number     29909
_diffrn_reflns_av_R_equivalents     0.0333
_diffrn_reflns_av_unetI/netI     0.0249
_diffrn_reflns_theta_min     2.69
_diffrn_reflns_theta_max     33.34
_diffrn_reflns_theta_full     33.34
_diffrn_measured_fraction_theta_max     0.995
_diffrn_measured_fraction_theta_full     0.995
_diffrn_reflns_limit_h_min     -11
_diffrn_reflns_limit_h_max     11
_diffrn_reflns_limit_k_min     -12
_diffrn_reflns_limit_k_max     12
_diffrn_reflns_limit_l_min     -16
_diffrn_reflns_limit_l_max     16
_refine_special_details
;
H atoms bonded to C were refined using a riding model, H atoms bonded to N were
freely refined.
;
_reflns_number_total     4356
_reflns_number_gt     3882
_reflns_threshold_expression     'I > 2\s(I)'
_refine_ls_structure_factor_coef     Fsqd
_refine_ls_matrix_type     full
_refine_ls_R_factor_all     0.0361
_refine_ls_R_factor_gt     0.0314
_refine_ls_wR_factor_gt     0.0848
_refine_ls_wR_factor_ref     0.0875
_refine_ls_goodness_of_fit_ref     1.058
_refine_ls_restrained_S_all     1.058
_refine_ls_number_reflns     4356
_refine_ls_number_parameters     171
_refine_ls_number_restraints     0
_refine_ls_number_constraints     ?
_refine_ls_hydrogen_treatment     mixed
_refine_ls_weighting_scheme     calc
_refine_ls_weighting_details
              'w=1/[\s^2^(Fo^2^)+(0.0409P)^2^+0.1945P] where P=(Fo^2^+2Fc^2^)/3'
_atom_sites_solution_hydrogens     mixed
_atom_sites_solution_primary     ?
_atom_sites_solution_secondary     ?
_refine_ls_shift/su_max     0.001
_refine_ls_shift/su_mean     0.000
_refine_diff_density_max     0.720
_refine_diff_density_min     -0.329
_refine_ls_extinction_method     none
_refine_ls_extinction_coef     ?
loop_
    _atom_type_symbol
    _atom_type_description
    _atom_type_scat_dispersion_real
    _atom_type_scat_dispersion_imag
    _atom_type_scat_source
    C C 0.0033 0.0016 'International Tables Vol C Tables 4.2.6.8 and 6.1.1.4'
    H H 0.0000 0.0000 'International Tables Vol C Tables 4.2.6.8 and 6.1.1.4'
    Co Co 0.3494 0.9721 'International Tables Vol C Tables 4.2.6.8 and 6.1.1.4'
    N N 0.0061 0.0033 'International Tables Vol C Tables 4.2.6.8 and 6.1.1.4'
_computing_data_collection
;
CrysAlis CCD (Oxford Diffraction, 2009)
;
_computing_cell_refinement
;
CrysAlis RED (Oxford Diffraction, 2009)
;
_computing_data_reduction
;
CrysAlis RED (Oxford Diffraction, 2009)
;
_computing_structure_solution
;
SHELXS97 (Sheldrick, 2008)
;
_computing_structure_refinement
;
<i>SHELXL2014/7</i> (Sheldrick, 2015)
;
_computing_molecular_graphics
;
<i>ShelXle</i> (H\"ubschle <i>et al.</i>, 2011)
;
_computing_publication_material
;
publCIF (Westrip, 2010)
;
loop_
    _atom_site_type_symbol
    _atom_site_label
    _atom_site_fract_x
    _atom_site_fract_y
    _atom_site_fract_z
    _atom_site_U_iso_or_equiv
    _atom_site_adp_type
    _atom_site_calc_flag
    _atom_site_occupancy
    _atom_site_disorder_assembly
    _atom_site_disorder_group
    Co Co1 0.19673(3) 0.48517(2) 0.59913(2) 0.03117(6) Uani d 1 . .
    N N1 0.0070(2) 0.37549(18) 0.40029(12) 0.0377(3) Uani d 1 . .
    N N2 -0.0569(3) 0.21922(19) 0.35544(13) 0.0432(3) Uani d 1 . .
    N N3 -0.1176(4) 0.0705(2) 0.3110(2) 0.0744(6) Uani d 1 . .
    N N4 0.4085(3) 0.7020(2) 0.5489(2) 0.0668(6) Uani d 1 . .
    N N5 0.5181(2) 0.68214(18) 0.48714(14) 0.0386(3) Uani d 1 . .
    N N6 0.6244(3) 0.6686(2) 0.42249(18) 0.0515(4) Uani d 1 . .
    N N7 0.30637(18) 0.58191(15) 0.81040(12) 0.0309(2) Uani d 1 . .
    N N8 0.0067(2) 0.26670(17) 0.66848(13) 0.0351(2) Uani d 1 . .
    H H8A 0.023(4) 0.175(3) 0.642(2) 0.057(7) Uiso d 1 . .
    H H8B -0.122(4) 0.246(4) 0.635(3) 0.069(8) Uiso d 1 . .
    C C1 0.2139(2) 0.47062(17) 0.88451(13) 0.0291(2) Uani d 1 . .
    C C2 0.0569(2) 0.30410(18) 0.81392(14) 0.0313(2) Uani d 1 . .
    C C3 -0.0357(3) 0.1882(2) 0.88582(19) 0.0423(3) Uani d 1 . .
    H H3 -0.1379 0.0784 0.8402 0.051 Uiso calc 1 . .
    C C4 0.0224(3) 0.2336(3) 1.0283(2) 0.0528(5) Uani d 1 . .
    H H4 -0.0415 0.153 1.0754 0.063 Uiso calc 1 . .
    C C5 0.1714(3) 0.3946(3) 1.09811(17) 0.0485(4) Uani d 1 . .
    H H5 0.2072 0.4232 1.192 0.058 Uiso calc 1 . .
    C C6 0.2705(2) 0.5171(2) 1.02765(14) 0.0380(3) Uani d 1 . .
    C C7 0.4267(3) 0.6859(3) 1.09254(17) 0.0472(4) Uani d 1 . .
    H H7 0.4694 0.7209 1.1863 0.057 Uiso calc 1 . .
    C C8 0.5135(3) 0.7961(2) 1.01716(19) 0.0477(4) Uani d 1 . .
    H H8 0.6143 0.9081 1.0587 0.057 Uiso calc 1 . .
    C C9 0.4499(2) 0.7397(2) 0.87556(17) 0.0399(3) Uani d 1 . .
    H H9 0.5114 0.8166 0.8252 0.048 Uiso calc 1 . .
loop_
    _atom_site_aniso_label
    _atom_site_aniso_U_11
    _atom_site_aniso_U_22
    _atom_site_aniso_U_33
    _atom_site_aniso_U_12
    _atom_site_aniso_U_13
    _atom_site_aniso_U_23
    Co1 0.03912(11) 0.03282(10) 0.02878(9) 0.01827(8) 0.01518(7) 0.01036(7)
    N1 0.0545(7) 0.0401(6) 0.0290(5) 0.0302(6) 0.0127(5) 0.0079(4)
    N2 0.0667(9) 0.0457(7) 0.0283(5) 0.0350(7) 0.0140(6) 0.0078(5)
    N3 0.1122(18) 0.0450(9) 0.0614(11) 0.0375(10) 0.0127(11) -0.0016(8)
    N4 0.0864(13) 0.0440(8) 0.0944(14) 0.0265(8) 0.0690(12) 0.0229(9)
    N5 0.0422(6) 0.0372(6) 0.0418(6) 0.0172(5) 0.0174(5) 0.0138(5)
    N6 0.0596(9) 0.0660(10) 0.0586(9) 0.0427(8) 0.0341(8) 0.0322(8)
    N7 0.0330(5) 0.0299(5) 0.0327(5) 0.0154(4) 0.0094(4) 0.0088(4)
    N8 0.0384(6) 0.0306(5) 0.0355(6) 0.0125(5) 0.0118(5) 0.0065(4)
    C1 0.0347(6) 0.0331(6) 0.0295(5) 0.0216(5) 0.0125(4) 0.0111(4)
    C2 0.0363(6) 0.0321(6) 0.0358(6) 0.0195(5) 0.0169(5) 0.0137(5)
    C3 0.0457(8) 0.0407(7) 0.0561(9) 0.0227(6) 0.0275(7) 0.0249(7)
    C4 0.0661(11) 0.0702(12) 0.0570(10) 0.0443(10) 0.0402(9) 0.0426(10)
    C5 0.0646(10) 0.0722(12) 0.0359(7) 0.0475(10) 0.0247(7) 0.0257(8)
    C6 0.0479(8) 0.0513(8) 0.0298(6) 0.0352(7) 0.0123(5) 0.0115(6)
    C7 0.0541(9) 0.0592(10) 0.0331(7) 0.0383(8) 0.0005(6) -0.0009(6)
    C8 0.0439(8) 0.0418(8) 0.0489(9) 0.0220(7) -0.0035(7) -0.0050(7)
    C9 0.0375(7) 0.0325(6) 0.0465(8) 0.0138(5) 0.0073(6) 0.0065(6)
_geom_special_details
;
All esds (except the esd in the dihedral angle between two l.s. planes)
are estimated using the full covariance matrix.  The cell esds are taken
into account individually in the estimation of esds in distances, angles
and torsion angles; correlations between esds in cell parameters are only
used when they are defined by crystal symmetry.  An approximate (isotropic)
treatment of cell esds is used for estimating esds involving l.s. planes.
;
loop_
    _geom_bond_atom_site_label_1
    _geom_bond_atom_site_label_2
    _geom_bond_site_symmetry_2
    _geom_bond_distance
    _geom_bond_publ_flag
    Co1 N1 . 2.1020(13) y
    Co1 N7 . 2.1100(12) y
    Co1 N4 . 2.1222(17) y
    Co1 N8 . 2.1684(13) y
    Co1 N6 2_666 2.1685(15) y
    Co1 N1 2_566 2.2047(12) y
    N1 N2 . 1.2012(19) ?
    N1 Co1 2_566 2.2046(12) ?
    N2 N3 . 1.147(2) ?
    N4 N5 . 1.176(2) ?
    N5 N6 . 1.161(2) ?
    N6 Co1 2_666 2.1685(15) ?
    N7 C9 . 1.3273(19) ?
    N7 C1 . 1.3653(18) ?
    N8 C2 . 1.4427(19) ?
    N8 H8A . 0.84(3) ?
    N8 H8B . 0.88(3) ?
    C1 C2 . 1.418(2) ?
    C1 C6 . 1.4186(19) ?
    C2 C3 . 1.371(2) ?
    C3 C4 . 1.411(3) ?
    C3 H3 . 0.93 ?
    C4 C5 . 1.368(3) ?
    C4 H4 . 0.93 ?
    C5 C6 . 1.410(3) ?
    C5 H5 . 0.93 ?
    C6 C7 . 1.417(3) ?
    C7 C8 . 1.355(3) ?
    C7 H7 . 0.93 ?
    C8 C9 . 1.407(2) ?
    C8 H8 . 0.93 ?
    C9 H9 . 0.93 ?
loop_
    _geom_angle_atom_site_label_1
    _geom_angle_atom_site_label_2
    _geom_angle_atom_site_label_3
    _geom_angle_site_symmetry_1
    _geom_angle_site_symmetry_3
    _geom_angle
    _geom_angle_publ_flag
    N1 Co1 N7 . . 163.50(5) ?
    N1 Co1 N4 . . 94.66(8) ?
    N7 Co1 N4 . . 96.60(7) ?
    N1 Co1 N8 . . 90.80(5) ?
    N7 Co1 N8 . . 78.65(5) ?
    N4 Co1 N8 . . 173.93(8) ?
    N1 Co1 N6 . 2_666 93.17(6) ?
    N7 Co1 N6 . 2_666 98.59(6) ?
    N4 Co1 N6 . 2_666 91.25(7) ?
    N8 Co1 N6 . 2_666 85.77(6) ?
    N1 Co1 N1 . 2_566 80.75(5) ?
    N7 Co1 N1 . 2_566 87.21(4) ?
    N4 Co1 N1 . 2_566 90.05(7) ?
    N8 Co1 N1 . 2_566 93.47(5) ?
    N6 Co1 N1 2_666 2_566 173.87(6) ?
    N2 N1 Co1 . . 119.76(10) ?
    N2 N1 Co1 . 2_566 122.01(12) ?
    Co1 N1 Co1 . 2_566 99.25(5) ?
    N3 N2 N1 . . 179.1(2) ?
    N5 N4 Co1 . . 121.28(13) ?
    N6 N5 N4 . . 176.53(18) ?
    N5 N6 Co1 . 2_666 137.61(13) ?
    C9 N7 C1 . . 118.25(13) ?
    C9 N7 Co1 . . 126.30(11) ?
    C1 N7 Co1 . . 115.42(9) ?
    C2 N8 Co1 . . 111.12(9) ?
    C2 N8 H8A . . 108.7(17) ?
    Co1 N8 H8A . . 109.8(17) ?
    C2 N8 H8B . . 109.3(18) ?
    Co1 N8 H8B . . 110.0(18) ?
    H8A N8 H8B . . 108.(2) ?
    N7 C1 C2 . . 117.90(12) ?
    N7 C1 C6 . . 122.02(13) ?
    C2 C1 C6 . . 120.08(13) ?
    C3 C2 C1 . . 119.16(14) ?
    C3 C2 N8 . . 123.91(14) ?
    C1 C2 N8 . . 116.92(12) ?
    C2 C3 C4 . . 120.74(17) ?
    C2 C3 H3 . . 119.6 ?
    C4 C3 H3 . . 119.6 ?
    C5 C4 C3 . . 120.97(16) ?
    C5 C4 H4 . . 119.5 ?
    C3 C4 H4 . . 119.5 ?
    C4 C5 C6 . . 119.92(15) ?
    C4 C5 H5 . . 120.0 ?
    C6 C5 H5 . . 120.0 ?
    C5 C6 C7 . . 123.32(15) ?
    C5 C6 C1 . . 119.12(16) ?
    C7 C6 C1 . . 117.56(15) ?
    C8 C7 C6 . . 119.57(15) ?
    C8 C7 H7 . . 120.2 ?
    C6 C7 H7 . . 120.2 ?
    C7 C8 C9 . . 119.45(16) ?
    C7 C8 H8 . . 120.3 ?
    C9 C8 H8 . . 120.3 ?
    N7 C9 C8 . . 123.12(16) ?
    N7 C9 H9 . . 118.4 ?
    C8 C9 H9 . . 118.4 ?
loop_
    _geom_torsion_atom_site_label_1
    _geom_torsion_atom_site_label_2
    _geom_torsion_atom_site_label_3
    _geom_torsion_atom_site_label_4
    _geom_torsion_site_symmetry_1
    _geom_torsion_site_symmetry_2
    _geom_torsion_site_symmetry_3
    _geom_torsion_site_symmetry_4
    _geom_torsion
    _geom_torsion_publ_flag
    C9 N7 C1 C2 . . . . 178.36(12) ?
    Co1 N7 C1 C2 . . . . 0.21(14) ?
    C9 N7 C1 C6 . . . . -1.73(19) ?
    Co1 N7 C1 C6 . . . . -179.88(9) ?
    N7 C1 C2 C3 . . . . 178.61(12) ?
    C6 C1 C2 C3 . . . . -1.30(19) ?
    N7 C1 C2 N8 . . . . -0.50(17) ?
    C6 C1 C2 N8 . . . . 179.58(12) ?
    Co1 N8 C2 C3 . . . . -178.54(11) ?
    Co1 N8 C2 C1 . . . . 0.52(15) ?
    C1 C2 C3 C4 . . . . 0.6(2) ?
    N8 C2 C3 C4 . . . . 179.60(14) ?
    C2 C3 C4 C5 . . . . 0.4(3) ?
    C3 C4 C5 C6 . . . . -0.6(3) ?
    C4 C5 C6 C7 . . . . -179.72(15) ?
    C4 C5 C6 C1 . . . . -0.1(2) ?
    N7 C1 C6 C5 . . . . -178.82(12) ?
    C2 C1 C6 C5 . . . . 1.10(19) ?
    N7 C1 C6 C7 . . . . 0.79(19) ?
    C2 C1 C6 C7 . . . . -179.29(12) ?
    C5 C6 C7 C8 . . . . -179.68(15) ?
    C1 C6 C7 C8 . . . . 0.7(2) ?
    C6 C7 C8 C9 . . . . -1.3(2) ?
    C1 N7 C9 C8 . . . . 1.2(2) ?
    Co1 N7 C9 C8 . . . . 179.11(11) ?
    C7 C8 C9 N7 . . . . 0.3(2) ?
loop_
    _geom_hbond_atom_site_label_D
    _geom_hbond_atom_site_label_H
    _geom_hbond_atom_site_label_A
    _geom_hbond_site_symmetry_A
    _geom_hbond_distance_DH
    _geom_hbond_distance_HA
    _geom_hbond_distance_DA
    _geom_hbond_angle_DHA
    _geom_hbond_publ_flag
    N8 H8A N3 2_556 0.84(3) 2.46(3) 3.218(2) 151.(2) y
    N8 H8B N4 2_566 0.88(3) 2.73(3) 3.502(3) 148.(2) y
_shelx_hkl_file
;
  -1   0   0  520.25   22.90
   1   0   0  487.45   22.50
  -2   0   0  267.17   10.10
  -2   0   0  273.87   10.10
  -2   0   0  279.77   10.10
  -2   0   0  273.47   10.10
  -2   0   0  264.87   10.10
  -2   0   0  282.67   10.10
   2   0   0  265.17   10.10
   2   0   0  264.17   10.10
   2   0   0  262.37   10.10
   2   0   0  280.17   10.10
   2   0   0  267.07   10.10
  -3   0   0  117.29    4.70
  -3   0   0  118.49    4.60
  -3   0   0  122.89    4.70
  -3   0   0  115.69    4.60
  -3   0   0  120.89    4.70
  -3   0   0  123.39    4.70
   3   0   0  117.79    4.60
   3   0   0  125.79    4.60
   3   0   0  117.59    4.60
   3   0   0  122.29    4.60
  -4   0   0  272.37   10.30
  -4   0   0  276.97   10.40
  -4   0   0  273.37   10.50
  -4   0   0  276.47   10.40
  -4   0   0  268.17   10.40
  -4   0   0  274.07   10.40
   4   0   0  279.97   10.40
   4   0   0  275.47   10.40
   4   0   0  278.67   10.30
   4   0   0  270.27   10.30
  -5   0   0  256.67    9.60
  -5   0   0  256.87   10.00
  -5   0   0  263.47   10.00
  -5   0   0  263.97    9.90
  -5   0   0  253.17    9.80
  -5   0   0  254.67   10.00
  -5   0   0  252.77    9.80
   5   0   0  260.87    9.80
   5   0   0  262.97    9.80
  -6   0   0   42.30    2.20
  -6   0   0   44.90    2.10
  -6   0   0   44.30    2.20
  -6   0   0   42.70    1.80
  -6   0   0   46.20    2.20
  -6   0   0   43.00    2.20
  -6   0   0   41.40    2.20
  -6   0   0   42.80    1.80
  -6   0   0   43.20    2.00
  -6   0   0   43.90    2.30
   6   0   0   45.50    2.10
   6   0   0   46.20    2.10
  -7   0   0   13.80    1.00
  -7   0   0   14.70    1.20
  -7   0   0   14.70    1.20
  -7   0   0   13.20    1.10
  -7   0   0   15.50    1.30
  -7   0   0   13.90    1.30
   7   0   0   13.00    1.10
  -8   0   0   18.80    1.40
  -8   0   0   17.30    1.50
  -8   0   0   19.80    1.40
  -9   0   0    0.50    0.60
  -9   0   0    0.10    0.60
  -9   0   0    0.50    0.70
  -9   0   0   -0.10    0.80
 -10   0   0    4.70    0.80
 -10   0   0    4.60    1.00
 -10   0   0    4.20    0.80
 -10   1   0   13.50    1.40
  -9   1   0    0.30    0.50
  -9   1   0    0.00    0.50
  -8   1   0   16.50    1.20
  -8   1   0   15.10    0.80
  -8   1   0   15.20    0.80
  -8   1   0   17.10    1.20
  -8   1   0   15.30    1.10
  -8   1   0   17.80    1.40
  -7   1   0   32.20    1.90
  -7   1   0   32.20    1.40
  -7   1   0   34.40    1.80
  -7   1   0   30.20    1.60
  -7   1   0   31.80    1.40
  -7   1   0   32.30    1.60
  -7   1   0   30.50    1.60
   6  -1   0    1.40    0.50
  -6   1   0    1.90    0.30
  -6   1   0    2.10    0.50
  -6   1   0    2.40    0.40
  -6   1   0    1.60    0.50
  -6   1   0    1.30    0.50
   5  -1   0  394.16   14.30
   5  -1   0  391.16   14.40
  -5   1   0  378.06   14.30
  -5   1   0  386.16   14.30
  -5   1   0  375.36   14.30
  -5   1   0  382.66   14.50
  -5   1   0  377.96   14.50
  -5   1   0  376.86   14.40
  -5   1   0  374.46   14.40
   4  -1   0  126.79    4.80
   4  -1   0  124.59    4.90
  -4   1   0  123.89    4.80
  -4   1   0  127.69    4.90
  -4   1   0  118.09    4.70
  -4   1   0  122.89    4.80
  -4   1   0  127.59    4.90
   3  -1   0   39.60    1.70
   3  -1   0   42.40    1.70
  -3   1   0   41.00    1.80
  -3   1   0   42.30    1.60
  -3   1   0   42.50    1.70
  -3   1   0   41.30    1.80
  -3   1   0   40.00    1.60
  -3   1   0   43.70    1.70
  -3   1   0   40.40    1.70
   1  -1   0   20.20    0.80
   1  -1   0   18.30    0.80
  -1   1   0   21.40    0.80
  -1   1   0   18.70    0.80
  -1   1   0   18.70    0.80
  -1   1   0   19.90    0.80
  -1   1   0   19.60    0.80
   0  -1   0 4948.10  190.08
   0   1   0 4915.01  190.08
  -1  -1   0    0.80    0.20
  -1  -1   0    0.60    0.30
  -1  -1   0    1.10    0.30
  -1  -1   0    1.20    0.30
  -1  -1   0    1.00    0.10
  -1  -1   0    1.00    0.30
  -1  -1   0    1.10    0.20
   1   1   0    1.20    0.10
   1   1   0    1.60    0.20
   1   1   0    1.90    0.30
   1   1   0    0.80    0.30
   1   1   0    1.40    0.30
   1   1   0    0.80    0.30
   1   1   0    2.00    0.30
  -2  -1   0  544.45   20.50
  -2  -1   0  554.74   20.50
   2   1   0  549.25   20.50
   2   1   0  549.54   20.40
  -3  -1   0  353.96   13.50
  -3  -1   0  356.56   13.60
  -3  -1   0  362.46   13.30
  -3  -1   0  356.66   13.50
  -3  -1   0  363.16   13.70
  -3  -1   0  361.16   14.00
  -3  -1   0  354.16   13.60
  -3  -1   0  354.46   13.60
   3   1   0  365.46   13.40
   3   1   0  361.56   13.50
   3   1   0  362.26   13.60
   3   1   0  380.26   13.60
  -4  -1   0   55.89    2.50
  -4  -1   0   56.29    2.10
  -4  -1   0   54.49    2.50
  -4  -1   0   56.09    2.40
  -4  -1   0   54.79    2.40
  -4  -1   0   53.59    2.50
  -4  -1   0   53.99    2.30
   4   1   0   53.99    2.30
   4   1   0   50.69    2.40
   4   1   0   53.39    2.40
   4   1   0   55.89    2.40
   4   1   0   52.99    2.40
  -5  -1   0  114.49    4.70
  -5  -1   0  118.19    4.80
  -5  -1   0  118.19    4.80
  -5  -1   0  112.39    4.30
  -5  -1   0  113.19    4.60
  -5  -1   0  111.79    4.80
  -5  -1   0  113.69    4.60
   5   1   0  108.19    4.60
   5   1   0  114.29    4.60
   5   1   0  116.99    4.60
   5   1   0  114.09    4.50
  -6  -1   0   43.30    2.40
  -6  -1   0   42.40    2.30
  -6  -1   0   40.90    2.20
  -6  -1   0   46.10    2.40
  -6  -1   0   42.00    2.40
  -6  -1   0   46.30    2.30
   6   1   0   46.80    2.10
   6   1   0   42.40    2.00
   6   1   0   45.30    2.10
   6   1   0   47.50    2.20
  -7  -1   0    6.90    1.10
  -7  -1   0    5.90    1.10
  -7  -1   0    6.60    1.10
  -7  -1   0    7.70    1.10
   7   1   0    7.10    0.80
   7   1   0    6.50    0.90
  -8  -1   0   21.20    1.80
  -8  -1   0   19.60    1.70
  -8  -1   0   18.50    1.60
  -8  -1   0   20.30    1.70
  -9  -1   0    1.00    0.80
  -9  -1   0    0.80    0.70
  -9  -1   0    0.80    0.90
  -9  -1   0    0.50    0.80
 -10   2   0   14.60    1.40
  -9   2   0   -0.20    0.60
  -9   2   0   -0.10    0.30
  -9   2   0   -0.10    0.40
  -9   2   0   -0.60    0.20
  -8   2   0   20.60    1.20
  -8   2   0   21.00    1.10
  -8   2   0   22.20    1.50
  -7   2   0   59.19    2.70
  -7   2   0   55.39    2.80
  -7   2   0   55.69    2.40
  -7   2   0   56.59    2.80
  -7   2   0   60.09    2.50
  -6   2   0   23.10    1.20
  -6   2   0   27.40    1.40
  -6   2   0   23.60    1.10
  -6   2   0   22.50    1.30
  -6   2   0   22.20    1.40
  -6   2   0   24.10    1.40
   5  -2   0  112.09    4.60
  -5   2   0  114.99    4.50
  -5   2   0  117.79    4.60
  -5   2   0  116.39    4.60
  -5   2   0  116.19    4.60
  -5   2   0  114.49    4.40
  -5   2   0  112.89    4.60
   4  -2   0    0.30    0.20
   4  -2   0    0.00    0.30
   4  -2   0    0.10    0.20
  -4   2   0    0.40    0.30
  -4   2   0    0.30    0.20
  -4   2   0    0.60    0.20
   3  -2   0 1126.39   44.40
  -3   2   0 1135.39   44.40
   2  -2   0 9653.03  368.76
  -2   2   0 9999.00  369.36
   1  -2   0    3.00    0.40
   1  -2   0    3.90    0.30
   1  -2   0    3.80    0.30
   1  -2   0    4.50    0.20
   1  -2   0    2.70    0.40
  -1   2   0    3.30    0.30
  -1   2   0    4.70    0.20
  -1   2   0    3.40    0.40
  -1   2   0    3.00    0.40
  -1   2   0    3.90    0.30
   0  -2   0   54.19    2.10
   0  -2   0   56.49    2.10
   0  -2   0   49.99    2.20
   0  -2   0   53.39    2.20
   0  -2   0   54.19    2.20
   0  -2   0   53.19    2.20
   0   2   0   52.69    2.20
   0   2   0   51.89    2.10
   0   2   0   47.00    2.20
   0   2   0   51.89    2.10
   0   2   0   54.49    2.10
   0   2   0   50.29    2.20
   0   2   0   49.80    2.20
  -1  -2   0  456.95   16.90
  -1  -2   0  458.55   16.70
  -1  -2   0  445.56   16.90
  -1  -2   0  434.36   16.80
   1   2   0  436.66   16.80
   1   2   0  451.15   16.90
   1   2   0  452.75   16.70
   1   2   0  448.06   16.70
   1   2   0  465.45   16.90
   2   2   0 1155.18   42.90
  -3  -2   0  226.48    9.30
  -3  -2   0  243.08    9.30
  -3  -2   0  234.48    9.10
  -3  -2   0  236.48    9.20
  -3  -2   0  236.28    9.10
  -3  -2   0  242.88    9.30
  -3  -2   0  238.38    8.90
  -3  -2   0  240.78    9.10
   3   2   0  237.28    9.30
   3   2   0  234.08    9.10
   3   2   0  239.88    8.90
   3   2   0  237.38    9.10
   3   2   0  246.18    9.10
   3   2   0  234.18    9.10
  -4  -2   0    7.50    0.80
  -4  -2   0    9.30    0.80
  -4  -2   0    8.70    0.50
  -4  -2   0    8.40    1.00
  -4  -2   0   10.10    1.00
  -4  -2   0    8.30    1.10
  -4  -2   0    9.00    1.00
  -4  -2   0    9.00    0.80
   4   2   0    8.30    0.80
   4   2   0    8.70    0.90
   4   2   0    9.10    0.60
   4   2   0    9.80    0.90
   4   2   0    8.20    0.80
  -5  -2   0   56.09    2.80
  -5  -2   0   59.09    2.90
  -5  -2   0   60.39    3.00
  -5  -2   0   59.29    2.70
  -5  -2   0   62.39    3.00
   5   2   0   56.79    2.80
   5   2   0   57.39    2.50
   5   2   0   58.39    2.70
   5   2   0   57.69    2.80
   5   2   0   55.29    2.70
  -6  -2   0   27.40    1.70
  -6  -2   0   28.30    2.00
  -6  -2   0   28.20    1.90
  -6  -2   0   29.80    2.00
  -6  -2   0   25.10    2.10
   6   2   0   29.20    1.50
   6   2   0   30.80    1.70
   6   2   0   26.20    1.70
  -7  -2   0    4.90    0.90
  -7  -2   0    4.50    1.10
  -7  -2   0    3.30    1.00
  -7  -2   0    4.70    1.00
   7   2   0    5.00    0.70
   7   2   0    4.60    0.70
   7   2   0    4.50    0.90
  -8  -2   0   11.30    1.60
  -8  -2   0   12.80    1.80
  -8  -2   0   10.70    1.50
  -8  -2   0    8.10    1.10
  -9  -2   0    0.00    0.70
  -9  -2   0    0.30    1.00
 -10   3   0    6.70    1.00
 -10   3   0    7.30    0.70
  -9   3   0    5.80    1.00
  -9   3   0    3.90    0.50
  -9   3   0    3.60    0.80
  -8   3   0   15.40    0.90
  -8   3   0   18.70    1.30
  -7   3   0   71.39    3.10
  -7   3   0   68.69    3.20
  -7   3   0   73.29    3.00
  -7   3   0   69.69    3.20
  -7   3   0   67.89    2.80
  -7   3   0   69.79    3.20
  -6   3   0    5.30    0.70
  -6   3   0    5.10    0.60
  -6   3   0    7.00    0.90
  -6   3   0    6.30    0.40
   5  -3   0   82.69    3.50
   5  -3   0   82.09    3.30
  -5   3   0   76.69    3.30
  -5   3   0   80.69    3.30
  -5   3   0   79.79    3.30
  -5   3   0   76.89    3.00
  -5   3   0   80.89    3.40
   4  -3   0  864.71   34.20
   4  -3   0  876.11   35.40
   4  -3   0  825.72   34.00
  -4   3   0  875.81   35.20
   3  -3   0  426.06   16.10
   3  -3   0  443.96   16.00
   3  -3   0  438.06   16.00
   3  -3   0  424.76   15.90
  -3   3   0  427.76   16.10
  -3   3   0  422.56   16.10
   2  -3   0 1213.08   58.79
  -2   3   0 1189.18   59.29
   1  -3   0  190.18    7.80
   1  -3   0  191.88    7.80
   1  -3   0  205.88    7.60
   1  -3   0  220.28    7.90
   1  -3   0  207.38    7.60
   1  -3   0  204.88    7.70
   1  -3   0  208.38    7.90
  -1   3   0  188.28    7.80
  -1   3   0  224.78    7.90
  -1   3   0  203.88    7.60
  -1   3   0  211.68    7.90
  -1   3   0  206.68    7.70
  -1   3   0  202.58    7.60
  -1   3   0  193.38    7.80
   0  -3   0  209.98    8.40
   0  -3   0  212.48    8.60
   0  -3   0  232.88    8.40
   0  -3   0  223.08    8.40
   0  -3   0  218.68    8.60
   0  -3   0  227.88    8.70
   0  -3   0  228.48    8.60
   0   3   0  235.38    8.40
   0   3   0  215.38    8.50
   0   3   0  229.58    8.40
   0   3   0  210.88    8.40
   0   3   0  218.28    8.60
   0   3   0  235.78    8.70
  -1  -3   0  412.46   17.50
  -1  -3   0  476.65   17.70
  -1  -3   0  465.25   17.40
  -1  -3   0  473.45   17.40
  -1  -3   0  491.35   17.70
  -1  -3   0  444.96   17.60
  -1  -3   0  465.25   17.30
   1   3   0  494.75   17.70
   1   3   0  467.45   17.40
   1   3   0  485.05   17.70
   1   3   0  448.16   17.60
   1   3   0  474.05   17.40
   1   3   0  467.95   17.60
  -2  -3   0  367.56   14.30
  -2  -3   0  372.66   14.40
  -2  -3   0  393.66   14.50
  -2  -3   0  381.16   14.10
  -2  -3   0  373.66   14.10
  -2  -3   0  380.46   14.00
  -2  -3   0  355.76   14.30
   2   3   0  381.46   14.40
   2   3   0  375.56   14.40
   2   3   0  383.16   14.00
   2   3   0  370.16   14.30
   2   3   0  377.26   14.30
  -3  -3   0  138.29    5.60
  -3  -3   0  133.29    5.20
  -3  -3   0  130.49    5.50
  -3  -3   0  120.49    5.40
  -3  -3   0  130.09    5.20
  -3  -3   0  127.19    5.00
  -3  -3   0  135.09    5.20
  -3  -3   0  127.99    5.40
   3   3   0  130.39    5.00
   3   3   0  128.29    4.90
   3   3   0  127.89    5.30
   3   3   0  130.29    5.20
   3   3   0  126.99    5.30
   3   3   0  129.49    5.50
   3   3   0  131.09    5.50
   3   3   0  129.79    5.20
  -4  -3   0    8.50    1.20
  -4  -3   0    7.40    1.20
  -4  -3   0    7.40    1.10
  -4  -3   0    7.10    0.80
  -4  -3   0    8.40    0.90
  -4  -3   0    5.50    1.00
  -4  -3   0    6.80    0.50
   4   3   0    6.80    0.60
   4   3   0    9.70    1.00
   4   3   0    6.10    1.00
   4   3   0    8.00    1.00
  -5  -3   0   47.90    2.70
  -5  -3   0   49.20    2.80
  -5  -3   0   46.90    2.40
  -5  -3   0   49.30    2.70
  -5  -3   0   49.50    3.00
   5   3   0   47.20    2.60
   5   3   0   47.10    2.40
   5   3   0   46.70    2.10
  -6  -3   0   17.40    1.90
  -6  -3   0   18.80    1.70
  -6  -3   0   19.20    1.90
  -6  -3   0   19.00    1.40
   6   3   0   18.60    1.40
   6   3   0   17.40    1.50
   6   3   0   17.50    1.10
  -7  -3   0    6.70    1.30
  -7  -3   0    6.60    1.30
  -7  -3   0    9.70    1.30
  -7  -3   0    4.70    1.20
   7   3   0    5.20    0.90
   7   3   0    5.50    0.90
  -8  -3   0    6.60    1.40
  -8  -3   0    6.30    1.40
  -8  -3   0    4.70    1.00
 -11   4   0   -0.50    0.60
 -10   4   0    1.90    0.50
 -10   4   0    1.90    0.80
  -9   4   0   14.00    1.20
  -9   4   0   13.70    1.10
  -8   4   0   11.50    1.10
  -8   4   0    8.00    0.50
  -8   4   0    8.00    0.90
  -7   4   0   33.20    1.40
  -7   4   0   37.70    1.80
  -7   4   0   36.40    2.00
  -7   4   0   36.50    1.80
  -7   4   0   34.80    1.90
   6  -4   0    0.00    0.50
   6  -4   0    0.30    0.40
  -6   4   0   -0.20    0.40
  -6   4   0   -0.10    0.30
  -6   4   0   -0.50    0.30
  -6   4   0   -0.10    0.30
   5  -4   0  296.57   10.90
   5  -4   0  282.57   11.00
  -5   4   0  276.77   10.90
  -5   4   0  288.57   10.90
  -5   4   0  283.07   10.70
  -5   4   0  277.57   10.90
  -5   4   0  293.87   10.70
  -5   4   0  285.07   10.80
   4  -4   0 1235.08   48.90
   4  -4   0 1199.88   57.89
  -4   4   0 1215.28   48.60
  -4   4   0 1257.67   59.09
   3  -4   0  179.48    6.60
   3  -4   0  171.18    6.60
   3  -4   0  180.98    6.60
   3  -4   0  168.28    6.40
  -3   4   0  172.68    6.40
  -3   4   0  163.78    6.60
  -3   4   0  171.38    6.30
  -3   4   0  160.08    6.50
  -3   4   0  175.58    6.70
  -3   4   0  163.48    6.50
  -3   4   0  166.48    6.60
  -3   4   0  168.08    6.60
  -3   4   0  168.88    6.60
   2  -4   0  272.87   10.00
   2  -4   0  275.97   10.30
   2  -4   0  258.07   10.20
   2  -4   0  262.07   10.20
   2  -4   0  273.77   10.00
   2  -4   0  262.77   10.10
  -2   4   0  270.87   10.30
  -2   4   0  273.07   10.30
  -2   4   0  273.87   10.00
  -2   4   0  272.17   10.20
  -2   4   0  253.67   10.20
  -2   4   0  265.77   10.20
  -2   4   0  273.97   10.00
   1  -4   0    0.60    0.30
   1  -4   0    0.40    0.40
   1  -4   0    0.50    0.40
   1  -4   0    0.40    0.20
   1  -4   0    0.70    0.40
   1  -4   0    0.70    0.40
   1  -4   0    0.50    0.20
  -1   4   0    0.90    0.50
  -1   4   0    0.70    0.50
  -1   4   0    0.50    0.40
  -1   4   0    0.70    0.40
  -1   4   0    0.30    0.20
  -1   4   0    0.80    0.30
  -1   4   0    0.30    0.20
   0  -4   0  880.71   31.80
   0  -4   0  830.62   32.10
   0  -4   0  857.31   32.10
   0   4   0  856.51   32.20
   0   4   0  860.91   32.10
   0   4   0  864.91   32.10
  -1  -4   0  157.28    6.30
  -1  -4   0  146.69    5.90
  -1  -4   0  155.18    5.90
  -1  -4   0  152.38    5.90
  -1  -4   0  149.29    6.20
  -1  -4   0  161.78    6.30
  -1  -4   0  140.39    6.20
   1   4   0  157.98    6.30
   1   4   0  156.08    6.30
   1   4   0  155.98    5.90
   1   4   0  150.68    5.90
   1   4   0  146.79    6.20
   1   4   0  149.09    5.80
   1   4   0  148.49    6.10
  -2  -4   0   11.00    0.80
  -2  -4   0   10.40    0.70
  -2  -4   0   13.90    1.40
  -2  -4   0    9.40    1.10
  -2  -4   0    9.60    0.80
  -2  -4   0   12.50    1.20
   2   4   0   10.60    1.30
   2   4   0   10.60    1.10
   2   4   0   10.00    0.80
   2   4   0   10.60    1.10
   2   4   0    9.30    0.80
   2   4   0    9.10    0.70
   2   4   0   11.90    1.10
  -3  -4   0  120.79    5.00
  -3  -4   0  121.09    5.30
  -3  -4   0  117.79    5.40
  -3  -4   0  120.09    4.80
  -3  -4   0  120.49    5.00
  -3  -4   0  127.59    5.50
  -3  -4   0  127.69    5.10
  -3  -4   0  126.89    5.30
   3   4   0  122.59    4.70
   3   4   0  121.59    5.00
   3   4   0  121.59    5.20
   3   4   0  125.29    5.20
   3   4   0  119.39    5.40
   3   4   0  121.99    5.40
   3   4   0  125.89    5.20
  -4  -4   0   16.50    1.70
  -4  -4   0   15.40    1.20
  -4  -4   0   16.20    0.80
  -4  -4   0   18.30    1.70
  -4  -4   0   17.10    1.20
  -4  -4   0   14.80    1.20
  -4  -4   0   16.40    1.60
   4   4   0   14.80    1.40
   4   4   0   16.40    1.60
   4   4   0   15.30    0.90
   4   4   0   16.90    1.50
   4   4   0   15.80    1.20
   4   4   0   16.20    1.50
  -5  -4   0   28.40    2.20
  -5  -4   0   29.40    1.70
  -5  -4   0   28.80    2.10
  -5  -4   0   29.30    2.20
   5   4   0   25.50    2.50
   5   4   0   29.50    2.00
   5   4   0   27.10    1.80
   5   4   0   28.40    1.40
  -6  -4   0    3.40    1.20
  -6  -4   0    3.90    0.90
  -6  -4   0    6.00    1.30
   6   4   0    2.70    0.90
   6   4   0    2.80    0.80
  -7  -4   0    3.10    1.20
  -7  -4   0    3.70    1.00
  -7  -4   0    4.00    1.50
  -7  -4   0    2.50    1.00
   7   4   0    3.60    1.00
   7   4   0    2.60    0.90
  -8  -4   0    5.40    1.40
  -8  -4   0    5.00    1.40
  -8  -4   0    5.80    1.50
 -11   5   0    0.60    0.70
 -11   5   0   -0.20    0.40
 -10   5   0    1.00    0.70
 -10   5   0    1.30    0.50
  -9   5   0    8.10    1.00
  -9   5   0    9.40    1.10
  -8   5   0    9.40    1.00
  -8   5   0    9.40    1.00
   7  -5   0   79.39    3.60
   7  -5   0   79.79    3.50
  -7   5   0   81.79    3.50
  -7   5   0   76.39    3.40
   6  -5   0  138.79    5.70
   6  -5   0  137.49    5.70
  -6   5   0  135.99    5.40
  -6   5   0  139.79    5.40
  -6   5   0  133.39    5.60
  -6   5   0  140.09    5.60
  -6   5   0  135.69    5.40
   5  -5   0  197.58    7.60
   5  -5   0  193.58    7.80
  -5   5   0  203.58    7.80
  -5   5   0  209.68    7.70
  -5   5   0  191.58    7.60
  -5   5   0  193.88    7.80
  -5   5   0  190.88    7.70
  -5   5   0  202.18    7.70
   4  -5   0   62.79    2.80
   4  -5   0   64.99    2.60
   4  -5   0   56.69    2.60
   4  -5   0   61.29    2.60
  -4   5   0   60.09    2.70
  -4   5   0   65.69    2.60
  -4   5   0   69.09    2.90
  -4   5   0   63.79    2.70
  -4   5   0   61.69    2.70
  -4   5   0   62.69    2.70
  -4   5   0   61.19    2.80
  -4   5   0   59.39    2.80
   3  -5   0   64.69    2.70
   3  -5   0   63.89    2.80
   3  -5   0   63.89    2.90
   3  -5   0   62.69    2.80
   3  -5   0   61.19    2.70
   3  -5   0   67.09    2.60
  -3   5   0   64.99    2.60
  -3   5   0   67.09    3.00
  -3   5   0   64.09    2.90
  -3   5   0   65.79    2.80
  -3   5   0   63.69    2.80
  -3   5   0   66.19    2.50
  -3   5   0   62.99    2.90
   2  -5   0  450.75   17.40
   2  -5   0  448.86   17.40
   2  -5   0  444.86   17.30
   2  -5   0  474.65   17.50
   2  -5   0  478.05   17.10
  -2   5   0  468.85   17.60
  -2   5   0  456.75   17.30
  -2   5   0  468.35   17.10
  -2   5   0  469.65   17.60
  -2   5   0  458.15   17.50
  -2   5   0  451.85   17.40
   1  -5   0   36.20    2.10
   1  -5   0   38.20    1.70
   1  -5   0   39.10    1.80
   1  -5   0   39.60    2.10
   1  -5   0   38.30    2.00
   1  -5   0   38.00    2.00
   1  -5   0   38.00    1.70
  -1   5   0   36.60    2.00
  -1   5   0   39.00    1.70
  -1   5   0   36.10    2.10
  -1   5   0   37.80    2.10
  -1   5   0   38.00    2.10
  -1   5   0   40.60    1.80
  -1   5   0   40.20    1.70
   0  -5   0  367.76   14.20
   0  -5   0  378.86   14.70
   0  -5   0  364.26   14.50
   0  -5   0  384.96   14.20
   0  -5   0  368.86   14.20
   0  -5   0  377.46   14.60
   0   5   0  365.26   14.50
   0   5   0  385.96   14.20
   0   5   0  392.86   14.70
   0   5   0  378.16   14.20
   0   5   0  388.06   14.30
   0   5   0  381.86   14.70
  -1  -5   0    2.80    0.50
  -1  -5   0    1.80    0.70
  -1  -5   0    2.60    0.40
  -1  -5   0    1.90    0.40
  -1  -5   0    3.70    0.80
  -1  -5   0    1.50    0.60
   1   5   0    2.80    0.80
   1   5   0    2.60    0.50
   1   5   0    2.30    0.40
   1   5   0    1.50    0.70
   1   5   0    3.20    0.80
   1   5   0    1.60    0.60
   1   5   0    1.50    0.50
  -2  -5   0    8.00    1.20
  -2  -5   0    9.90    0.90
  -2  -5   0    6.90    1.20
  -2  -5   0    8.70    0.90
  -2  -5   0    8.50    0.70
  -2  -5   0    8.30    1.20
   2   5   0    6.90    1.10
   2   5   0    7.90    0.70
   2   5   0    7.10    1.10
   2   5   0   12.60    1.50
   2   5   0    8.00    0.80
   2   5   0    5.90    1.10
  -3  -5   0  153.18    6.70
  -3  -5   0  151.58    6.80
  -3  -5   0  143.69    6.60
  -3  -5   0  149.69    6.10
  -3  -5   0  150.28    6.30
  -3  -5   0  157.38    6.30
  -3  -5   0  161.38    6.90
  -3  -5   0  166.58    6.40
   3   5   0  173.68    6.90
   3   5   0  165.78    6.40
   3   5   0  156.98    6.80
   3   5   0  151.18    6.00
   3   5   0  164.48    6.60
   3   5   0  153.68    6.60
   3   5   0  139.89    6.40
  -4  -5   0    4.90    0.80
  -4  -5   0    5.00    1.30
  -4  -5   0    4.70    1.20
   4   5   0    5.80    0.60
   4   5   0    5.10    1.10
   4   5   0    6.50    1.00
   4   5   0    4.90    1.10
   4   5   0    5.50    1.20
  -5  -5   0   20.50    1.70
  -5  -5   0   21.30    2.20
   5   5   0   21.80    1.70
   5   5   0   18.10    2.00
   5   5   0   22.60    1.80
   5   5   0   20.10    1.90
  -6  -5   0    7.60    1.20
  -6  -5   0    8.90    1.60
  -6  -5   0    9.40    1.70
  -6  -5   0    6.80    1.50
   6   5   0    9.50    1.30
   6   5   0    6.70    1.30
  -7  -5   0    0.90    1.10
  -7  -5   0    2.80    1.30
  -7  -5   0    2.10    1.00
   7   5   0    2.10    0.90
 -11   6   0   -0.10    0.50
 -11   6   0   -0.60    0.60
 -10   6   0    4.10    0.90
 -10   6   0    3.60    0.80
  -9   6   0    4.00    0.70
  -9   6   0    3.40    0.70
   8  -6   0   -0.30    0.70
  -8   6   0    0.60    0.40
  -8   6   0    0.10    0.50
   7  -6   0  157.68    6.20
   7  -6   0  156.38    6.40
  -7   6   0  153.48    6.10
  -7   6   0  157.98    6.40
  -7   6   0  152.88    6.00
  -7   6   0  146.99    6.10
   6  -6   0  110.39    5.00
   6  -6   0  108.89    4.80
  -6   6   0  137.19    5.00
  -6   6   0  136.59    4.90
  -6   6   0  136.19    5.10
  -6   6   0  102.09    4.80
  -6   6   0   97.59    4.90
   5  -6   0  103.59    4.40
   5  -6   0  102.69    4.10
   5  -6   0  103.59    4.10
   5  -6   0  106.49    4.20
  -5   6   0  102.39    4.10
  -5   6   0  102.59    4.40
  -5   6   0  101.99    4.40
  -5   6   0  104.79    4.40
  -5   6   0  102.29    4.30
  -5   6   0  102.59    4.30
   4  -6   0   19.50    1.20
   4  -6   0   19.00    1.00
   4  -6   0   19.00    1.30
   4  -6   0   20.30    1.30
  -4   6   0   18.80    1.20
  -4   6   0   20.60    1.30
  -4   6   0   20.50    0.80
  -4   6   0   19.20    1.40
  -4   6   0   19.50    1.40
  -4   6   0   18.70    1.00
  -4   6   0   19.70    1.60
  -4   6   0   18.10    1.40
   3  -6   0   75.89    3.20
   3  -6   0   71.19    3.20
   3  -6   0   77.59    3.40
   3  -6   0   74.59    3.00
   3  -6   0   72.99    3.20
   3  -6   0   75.99    3.40
  -3   6   0   73.39    3.40
  -3   6   0   76.09    2.90
  -3   6   0   74.89    3.20
  -3   6   0   74.59    3.40
  -3   6   0   75.29    3.00
  -3   6   0   72.79    3.20
  -3   6   0   69.09    3.40
  -3   6   0   76.79    3.50
   2  -6   0  505.35   18.30
   2  -6   0  480.45   18.50
   2  -6   0  480.15   18.40
   2  -6   0  496.55   18.30
   2  -6   0  478.05   18.70
   2  -6   0  486.65   18.50
  -2   6   0  496.05   18.40
  -2   6   0  480.25   18.60
  -2   6   0  501.55   18.20
  -2   6   0  482.85   18.80
  -2   6   0  490.55   18.30
  -2   6   0  489.55   18.80
   1  -6   0   81.89    3.90
   1  -6   0   87.49    3.60
   1  -6   0   89.19    4.00
   1  -6   0   91.29    4.10
   1  -6   0   88.59    4.10
   1  -6   0   92.29    3.80
   1  -6   0   86.49    3.60
  -1   6   0   92.69    4.20
  -1   6   0   87.69    4.10
  -1   6   0   90.29    3.60
  -1   6   0   93.39    4.10
  -1   6   0   91.99    3.70
  -1   6   0   84.19    4.00
  -1   6   0   89.29    3.60
   0  -6   0   99.69    4.20
   0  -6   0   99.39    4.10
   0  -6   0   94.69    4.60
   0  -6   0  103.09    4.20
   0  -6   0  104.19    4.60
   0  -6   0   98.69    4.70
   0  -6   0  103.69    4.60
   0   6   0   98.49    4.20
   0   6   0  102.19    4.20
   0   6   0   96.89    4.70
   0   6   0  111.59    4.30
   0   6   0  104.79    4.60
   0   6   0  104.89    4.70
   0   6   0   99.49    4.50
  -1  -6   0   33.50    2.20
  -1  -6   0   33.00    2.20
  -1  -6   0   28.80    2.10
  -1  -6   0   25.40    2.10
  -1  -6   0   31.50    1.60
  -1  -6   0   31.80    1.60
   1   6   0   29.00    2.10
   1   6   0   32.20    1.70
   1   6   0   29.30    2.20
   1   6   0   31.90    2.20
   1   6   0   30.50    1.80
   1   6   0   34.60    2.20
  -2  -6   0    0.40    0.50
  -2  -6   0    0.50    0.90
  -2  -6   0    1.10    0.60
  -2  -6   0    0.10    0.70
   2   6   0    0.10    0.80
   2   6   0    0.70    0.40
   2   6   0   -0.40    0.80
   2   6   0    0.20    0.80
   2   6   0    0.80    0.50
   2   6   0    0.60    0.70
  -3  -6   0   68.89    3.70
  -3  -6   0   71.39    3.20
  -3  -6   0   69.39    3.80
   3   6   0   64.79    2.90
   3   6   0   70.69    3.80
   3   6   0   66.19    3.60
   3   6   0   72.39    3.70
   3   6   0   69.59    3.20
  -4  -6   0    0.20    1.00
  -4  -6   0   -0.20    0.90
  -4  -6   0    1.00    0.90
   4   6   0   -0.50    0.90
   4   6   0   -0.50    0.80
   4   6   0   -0.80    0.90
   4   6   0    0.30    0.90
  -5  -6   0    9.80    1.20
  -5  -6   0    8.20    1.70
  -5  -6   0   10.40    1.80
  -5  -6   0   14.00    2.30
   5   6   0   11.10    1.70
   5   6   0   13.00    1.50
   5   6   0    7.60    1.40
  -6  -6   0    7.40    1.10
  -6  -6   0    8.20    1.70
  -6  -6   0    9.70    1.80
   6   6   0    6.70    1.30
 -10   7   0   12.50    1.30
 -10   7   0   14.30    1.40
  -9   7   0    6.90    1.00
  -9   7   0    6.70    0.90
   8  -7   0   26.20    2.00
  -8   7   0   27.60    1.80
  -8   7   0   25.50    1.40
  -8   7   0   26.30    1.40
   7  -7   0   84.39    3.90
   7  -7   0   88.09    4.20
  -7   7   0  100.09    4.10
  -7   7   0   99.39    4.00
  -7   7   0   97.89    4.20
  -7   7   0   84.39    3.70
   6  -7   0    1.80    0.50
   6  -7   0    0.80    0.70
  -6   7   0    1.70    0.60
  -6   7   0    1.80    0.50
  -6   7   0    2.10    0.70
  -6   7   0    1.50    0.70
  -6   7   0    1.30    0.70
  -6   7   0    1.70    0.70
   5  -7   0   72.29    3.20
   5  -7   0   71.69    3.00
   5  -7   0   72.79    3.20
   5  -7   0   72.49    3.30
  -5   7   0   69.89    3.30
  -5   7   0   74.69    3.40
  -5   7   0   70.09    3.30
  -5   7   0   71.59    3.30
  -5   7   0   71.59    3.40
  -5   7   0   71.19    3.00
  -5   7   0   74.59    3.50
   4  -7   0  126.29    5.20
   4  -7   0  120.99    5.30
   4  -7   0  129.99    4.90
   4  -7   0  116.49    5.20
  -4   7   0  124.69    5.40
  -4   7   0  122.89    4.90
  -4   7   0  128.59    5.20
  -4   7   0  120.59    5.40
  -4   7   0  136.39    5.60
  -4   7   0  129.69    4.80
  -4   7   0  123.69    5.30
   3  -7   0   27.10    1.30
   3  -7   0   24.30    1.20
   3  -7   0   25.50    1.60
   3  -7   0   25.40    1.70
   3  -7   0   23.10    1.50
  -3   7   0   23.80    1.50
  -3   7   0   24.70    1.20
  -3   7   0   24.10    1.80
  -3   7   0   24.20    1.30
  -3   7   0   23.90    1.40
  -3   7   0   25.30    1.80
  -3   7   0   23.70    1.80
  -3   7   0   23.70    1.80
   2  -7   0   84.29    3.90
   2  -7   0   87.49    3.50
   2  -7   0   88.89    3.70
   2  -7   0   82.99    3.90
   2  -7   0   86.79    3.60
   2  -7   0   90.99    4.10
  -2   7   0   86.89    3.80
  -2   7   0   85.79    3.50
  -2   7   0   84.79    4.10
  -2   7   0   90.19    4.20
  -2   7   0   84.59    3.60
  -2   7   0   83.49    4.10
   1  -7   0    0.60    0.40
   1  -7   0    0.20    0.70
   1  -7   0    0.20    0.60
   1  -7   0    0.30    0.40
   1  -7   0    2.20    0.90
  -1   7   0    0.20    0.40
  -1   7   0    0.20    0.70
  -1   7   0    1.50    0.80
  -1   7   0    0.60    0.40
  -1   7   0    0.60    0.50
  -1   7   0    0.50    0.70
  -1   7   0    0.50    0.70
   0  -7   0   84.89    3.60
   0  -7   0   82.99    4.10
   0  -7   0   87.19    4.10
   0  -7   0   79.59    4.10
   0  -7   0   82.69    4.60
   0   7   0   80.09    4.20
   0   7   0   78.39    4.00
   0   7   0   82.09    3.60
   0   7   0   85.49    3.60
   0   7   0   88.69    3.60
   0   7   0   84.79    4.20
   0   7   0   88.69    4.30
  -1  -7   0  111.39    5.40
  -1  -7   0  117.19    5.30
   1   7   0  107.39    5.40
   1   7   0  115.39    4.80
   1   7   0  116.39    4.70
   1   7   0  116.79    5.40
   1   7   0  117.89    5.60
  -2  -7   0    2.00    1.20
  -2  -7   0    2.90    1.10
  -2  -7   0    3.30    0.70
   2   7   0    3.90    1.20
   2   7   0    4.40    1.20
   2   7   0    4.80    0.70
   2   7   0    4.00    0.80
  -3  -7   0   31.60    2.20
  -3  -7   0   35.10    2.80
  -3  -7   0   36.30    2.80
   3   7   0   37.70    2.60
   3   7   0   38.50    2.80
   3   7   0   30.70    2.50
   3   7   0   33.90    1.70
  -4  -7   0    2.90    1.30
  -4  -7   0    2.90    0.90
  -4  -7   0    3.30    1.30
  -4  -7   0    3.90    1.40
   4   7   0    2.50    1.10
   4   7   0    4.20    1.00
   4   7   0    3.50    1.20
  -5  -7   0    7.30    1.80
  -5  -7   0    5.20    1.60
  -5  -7   0    4.60    1.00
   5   7   0    5.10    1.50
   5   7   0    4.00    1.00
  -6  -7   0    0.30    0.90
  -6  -7   0    1.30    1.40
 -10   8   0    3.90    0.80
 -10   8   0    3.70    0.90
   9  -8   0   29.30    2.20
  -9   8   0   27.10    1.90
   8  -8   0    5.90    1.20
  -8   8   0    6.70    0.70
  -8   8   0    8.20    1.40
   7  -8   0   11.30    0.90
   7  -8   0   13.10    1.50
  -7   8   0   12.20    1.30
  -7   8   0   12.70    1.30
  -7   8   0   11.50    1.30
   6  -8   0    0.10    0.30
   6  -8   0   -0.20    0.40
   6  -8   0   -0.80    0.60
  -6   8   0   -0.60    0.60
  -6   8   0   -0.20    0.50
  -6   8   0   -0.30    0.60
  -6   8   0    0.10    0.70
  -6   8   0    0.20    0.40
   5  -8   0  124.99    5.20
   5  -8   0  117.59    5.10
   5  -8   0  121.39    4.80
  -5   8   0  122.89    5.20
  -5   8   0  117.59    5.30
  -5   8   0  122.39    5.30
  -5   8   0  120.49    4.80
  -5   8   0  119.89    5.40
  -5   8   0  118.09    5.40
   4  -8   0  167.58    7.70
   4  -8   0  198.68    7.80
   4  -8   0  219.28    7.90
   4  -8   0  199.38    7.40
  -4   8   0  187.78    7.70
  -4   8   0  185.48    8.10
  -4   8   0  188.58    8.00
  -4   8   0  200.88    7.30
  -4   8   0  190.28    8.00
  -4   8   0  192.48    7.50
  -4   8   0  189.98    8.10
  -4   8   0  193.48    7.80
   3  -8   0   -0.20    0.30
   3  -8   0    0.20    0.30
   3  -8   0   -0.50    0.60
   3  -8   0   -0.30    0.70
   3  -8   0    0.30    0.60
   3  -8   0   -0.30    0.70
  -3   8   0   -0.10    0.70
  -3   8   0   -0.70    0.40
  -3   8   0    0.20    0.80
  -3   8   0    0.10    0.30
  -3   8   0   -0.30    0.80
  -3   8   0    0.00    0.40
  -3   8   0   -0.10    0.40
  -3   8   0   -0.20    0.70
   2  -8   0   47.60    2.80
   2  -8   0   45.30    2.40
   2  -8   0   47.50    2.70
   2  -8   0   41.60    2.70
   2  -8   0   44.70    2.20
   2  -8   0   44.10    2.10
   2  -8   0   47.20    2.80
  -2   8   0   46.70    2.30
  -2   8   0   46.70    2.80
  -2   8   0   46.10    2.40
  -2   8   0   44.40    2.20
  -2   8   0   44.60    2.10
  -2   8   0   45.10    2.80
  -2   8   0   47.20    2.80
   1  -8   0    4.40    0.70
   1  -8   0    3.60    1.20
   1  -8   0    4.30    0.70
   1  -8   0    6.20    1.30
   1  -8   0    6.00    1.20
   1  -8   0    5.40    1.30
  -1   8   0    4.10    0.80
  -1   8   0    5.30    0.90
  -1   8   0    5.40    0.80
  -1   8   0    4.50    1.20
  -1   8   0    4.60    1.20
  -1   8   0    4.50    1.20
   0  -8   0    7.10    1.40
   0  -8   0    6.60    0.80
   0  -8   0    5.80    1.30
   0  -8   0    8.90    1.40
   0   8   0    8.10    0.90
   0   8   0    8.70    1.80
   0   8   0    8.10    1.50
   0   8   0    9.60    1.70
   0   8   0    6.70    0.90
  -1  -8   0   75.89    4.30
  -1  -8   0   80.99    4.20
  -1  -8   0   74.59    3.50
  -1  -8   0   78.79    4.40
   1   8   0   81.19    3.50
   1   8   0   78.29    3.60
   1   8   0   81.39    4.40
   1   8   0   80.79    4.30
  -2  -8   0   13.70    2.10
  -2  -8   0    8.30    1.80
  -2  -8   0   10.80    1.20
  -2  -8   0    8.10    1.70
   2   8   0   11.50    1.00
   2   8   0    8.30    1.10
   2   8   0    9.30    1.70
  -3  -8   0   10.80    1.90
  -3  -8   0   13.40    2.10
  -3  -8   0   12.30    1.30
  -3  -8   0   14.00    2.20
   3   8   0   10.10    1.00
   3   8   0   11.20    1.40
   3   8   0   11.10    1.90
   3   8   0   12.60    1.90
  -4  -8   0    2.00    1.30
  -4  -8   0    3.60    1.50
  -4  -8   0    1.80    0.80
   4   8   0    2.30    1.30
   4   8   0    2.60    1.00
   4   8   0    3.40    1.30
  -5  -8   0    4.60    1.70
  -5  -8   0    6.00    1.20
  -5  -8   0    4.20    2.10
   5   8   0    5.30    1.10
   5   8   0    5.70    1.30
  10  -9   0    1.70    1.00
 -10   9   0    1.80    0.70
 -10   9   0   -0.10    0.60
   9  -9   0   31.90    2.40
  -9   9   0   30.80    1.90
  -9   9   0   34.20    2.20
  -9   9   0   31.40    1.90
   8  -9   0    3.50    0.60
   8  -9   0    4.20    1.10
  -8   9   0    4.00    1.00
  -8   9   0    4.40    1.00
  -8   9   0    4.80    0.90
  -8   9   0    2.40    0.80
   7  -9   0    5.70    0.70
   7  -9   0    5.40    1.20
  -7   9   0    6.00    1.10
  -7   9   0    5.20    1.10
  -7   9   0    6.00    1.10
  -7   9   0    5.20    0.70
  -7   9   0    6.40    1.20
   6  -9   0   13.80    1.00
   6  -9   0   16.30    2.50
  -6   9   0   15.60    1.60
  -6   9   0   14.50    1.10
  -6   9   0   19.10    2.70
  -6   9   0   15.00    1.40
  -6   9   0   15.40    1.70
   5  -9   0   57.99    3.00
   5  -9   0   54.09    2.90
   5  -9   0   54.79    2.40
  -5   9   0   58.19    3.20
  -5   9   0   51.79    2.50
  -5   9   0   55.69    3.20
  -5   9   0   54.19    3.20
  -5   9   0   57.29    2.90
   4  -9   0   47.40    2.60
   4  -9   0   48.90    2.10
   4  -9   0   44.90    2.40
   4  -9   0   48.20    2.80
   4  -9   0   45.40    2.60
  -4   9   0   45.40    3.00
  -4   9   0   48.80    2.10
  -4   9   0   47.30    3.00
  -4   9   0   47.70    2.50
  -4   9   0   44.30    2.20
  -4   9   0   47.70    2.90
   3  -9   0    0.20    0.70
   3  -9   0   -0.60    0.90
   3  -9   0    0.20    0.30
   3  -9   0    0.50    0.40
   3  -9   0    0.70    0.80
   3  -9   0   -0.10    0.80
  -3   9   0    1.10    1.00
  -3   9   0    0.70    0.90
  -3   9   0    1.10    0.60
  -3   9   0    0.90    0.40
  -3   9   0    1.20    1.00
   2  -9   0   53.19    3.10
   2  -9   0   51.29    2.50
   2  -9   0   48.50    3.20
   2  -9   0   49.00    2.40
   2  -9   0   55.19    2.80
  -2   9   0   51.79    3.30
  -2   9   0   51.89    2.50
  -2   9   0   52.19    3.30
  -2   9   0   53.99    2.70
  -2   9   0   53.59    2.40
  -2   9   0   49.99    3.30
   1  -9   0    6.80    1.30
   1  -9   0    8.80    1.00
   1  -9   0    7.70    1.50
  -1   9   0    9.70    1.70
  -1   9   0    9.30    1.00
  -1   9   0    9.00    1.10
  -1   9   0    8.90    1.00
  -1   9   0   12.30    1.90
   0  -9   0   22.80    2.40
   0  -9   0   25.50    1.60
   0   9   0   23.80    1.60
   0   9   0   25.50    2.50
   0   9   0   24.60    1.60
   0   9   0   27.40    2.90
  -1  -9   0   51.69    3.40
  -1  -9   0   49.70    3.50
  -1  -9   0   48.60    2.60
   1   9   0   49.70    3.50
   1   9   0   51.69    3.50
   1   9   0   48.00    2.60
   1   9   0   48.60    2.50
  -2  -9   0    1.30    0.70
  -2  -9   0    0.50    1.30
  -2  -9   0    0.10    1.20
   2   9   0   -0.80    1.20
   2   9   0    0.30    0.60
   2   9   0   -0.40    1.10
   2   9   0   -0.30    0.50
  -3  -9   0    8.50    1.90
  -3  -9   0    7.30    1.70
  -3  -9   0    7.30    1.10
   3   9   0    8.50    1.90
   3   9   0    8.00    1.80
   3   9   0    6.80    1.20
   3   9   0    6.00    0.80
  -4  -9   0    0.50    2.10
  -4  -9   0    0.30    0.80
   4   9   0    0.10    1.10
   9 -10   0    6.90    1.40
  -9  10   0    7.20    1.20
  -9  10   0    9.00    1.40
  -9  10   0    7.10    1.10
  -9  10   0    6.20    1.00
   8 -10   0    2.60    1.10
  -8  10   0    3.40    1.00
  -8  10   0    2.20    0.90
  -8  10   0    6.70    1.30
  -8  10   0    3.30    1.00
   7 -10   0   42.80    2.60
   7 -10   0   38.80    1.90
  -7  10   0   39.80    2.40
  -7  10   0   34.40    2.60
  -7  10   0   37.70    2.60
  -7  10   0   39.50    2.70
   6 -10   0   17.10    1.80
   6 -10   0   15.80    1.00
   6 -10   0   17.30    1.70
  -6  10   0   18.40    2.00
  -6  10   0   13.60    1.80
  -6  10   0   14.50    1.80
  -6  10   0   15.00    1.50
   5 -10   0    6.20    0.70
   5 -10   0    9.50    1.40
   5 -10   0    5.70    1.10
  -5  10   0    8.30    1.50
  -5  10   0    6.90    1.40
  -5  10   0    9.50    1.30
  -5  10   0    6.10    1.30
   4 -10   0   31.80    2.40
   4 -10   0   31.00    2.10
   4 -10   0   34.30    2.20
   4 -10   0   28.90    2.30
   4 -10   0   32.80    1.60
  -4  10   0   33.70    2.60
  -4  10   0   35.30    2.80
  -4  10   0   33.60    2.10
  -4  10   0   33.60    1.60
   3 -10   0    1.30    0.40
   3 -10   0    1.40    0.90
   3 -10   0    2.00    1.00
   3 -10   0    1.60    1.10
  -3  10   0    1.50    1.10
  -3  10   0    1.40    1.10
  -3  10   0    1.80    0.80
  -3  10   0    0.90    0.50
   2 -10   0   18.60    2.10
   2 -10   0   19.80    2.50
   2 -10   0   22.90    1.90
  -2  10   0   18.70    1.40
  -2  10   0   19.50    2.30
  -2  10   0   20.70    2.70
  -2  10   0   21.80    2.50
   1 -10   0   15.80    2.20
   1 -10   0   14.00    1.30
   1 -10   0   13.10    1.50
   1 -10   0   11.70    2.00
  -1  10   0   13.40    2.20
  -1  10   0   12.90    1.40
  -1  10   0   14.50    2.30
  -1  10   0   13.60    1.20
   0 -10   0   17.00    1.50
   0 -10   0   17.90    2.40
   0 -10   0   23.30    2.50
   0  10   0   19.90    2.50
   0  10   0   19.20    1.50
   0  10   0   19.20    1.70
   0  10   0   16.00    1.40
   0  10   0   21.40    2.50
  -1 -10   0    9.60    1.20
  -1 -10   0   11.70    2.00
   1  10   0   11.50    1.40
   1  10   0   14.50    2.40
   1  10   0   11.00    2.00
   1  10   0   11.80    1.30
  -2 -10   0    0.90    0.70
  -2 -10   0   -0.80    1.30
  -2 -10   0    1.00    1.40
   2  10   0   -0.20    1.30
   2  10   0    0.60    0.80
   2  10   0    0.60    0.60
   2  10   0   -1.10    1.20
   8 -11   0   -1.00    0.90
  -8  11   0    0.50    0.80
  -8  11   0    0.60    0.70
   7 -11   0   39.30    2.70
  -7  11   0   38.80    2.80
  -7  11   0   38.60    3.40
  -7  11   0   37.20    2.50
   6 -11   0    8.70    1.40
   6 -11   0    7.50    0.60
   6 -11   0    6.30    1.30
  -6  11   0    6.80    1.50
  -6  11   0    5.90    1.10
  -6  11   0    8.60    1.60
  -6  11   0    8.30    1.70
   5 -11   0    0.40    0.90
   5 -11   0   -0.20    0.80
   5 -11   0    0.40    0.30
  -5  11   0    1.00    1.20
  -5  11   0    0.30    1.00
  -5  11   0    0.30    1.10
  -5  11   0    0.70    0.70
   4 -11   0   14.10    1.80
   4 -11   0   15.80    1.70
   4 -11   0   13.10    2.00
   4 -11   0   13.40    1.60
  -4  11   0   15.70    1.50
  -4  11   0   14.70    2.30
  -4  11   0   13.50    1.00
  -4  11   0   13.50    2.10
  -4  11   0   13.70    2.10
   3 -11   0    0.30    1.00
   3 -11   0   -0.30    0.90
   3 -11   0   -1.00    1.00
   3 -11   0   -0.10    0.30
  -3  11   0   -0.30    0.50
  -3  11   0   -1.10    1.00
  -3  11   0   -0.30    1.20
  -3  11   0    2.50    1.90
  -3  11   0   -0.30    0.50
   2 -11   0   28.60    2.80
   2 -11   0   31.30    2.40
   2 -11   0   33.60    2.90
  -2  11   0   30.20    2.00
  -2  11   0   30.40    2.90
  -2  11   0   35.60    3.10
  -2  11   0   30.00    2.10
   1 -11   0   20.00    2.00
   1 -11   0   17.80    1.50
   1 -11   0   21.20    2.50
   1 -11   0   19.50    2.50
  -1  11   0   19.70    2.70
  -1  11   0   18.50    1.50
  -1  11   0   18.30    1.60
  -1  11   0   19.50    2.60
   0 -11   0    3.00    0.90
   0 -11   0    3.80    2.00
   0 -11   0    2.70    1.40
   0  11   0    4.00    0.90
   0  11   0    3.50    1.50
   0  11   0    3.00    0.90
   0  11   0    3.30    1.60
  -1 -11   0    5.40    1.70
  -1 -11   0    5.30    1.20
  -1 -11   0    4.70    1.70
   1  11   0    6.80    1.20
   1  11   0    3.60    0.90
   1  11   0    5.20    1.70
   1  11   0    5.20    1.80
   7 -12   0   12.70    1.80
  -7  12   0   14.30    2.10
  -7  12   0   14.30    1.70
  -7  12   0   15.60    2.20
   6 -12   0    8.70    1.70
  -6  12   0    9.90    1.90
  -6  12   0   11.30    1.60
  -6  12   0    9.60    1.80
   5 -12   0    0.30    0.30
   5 -12   0   -0.20    1.00
  -5  12   0   -0.20    1.10
  -5  12   0   -1.10    0.60
  -5  12   0    0.00    1.20
   4 -12   0   10.20    0.90
   4 -12   0    7.00    1.50
   4 -12   0   10.00    1.60
   4 -12   0    8.50    1.50
  -4  12   0    7.70    1.80
  -4  12   0    5.30    0.90
  -4  12   0    6.80    1.70
   3 -12   0    0.70    1.10
   3 -12   0    0.00    1.00
   3 -12   0    0.80    0.40
   3 -12   0    0.20    1.00
  -3  12   0   -0.10    0.50
  -3  12   0   -0.80    1.10
  -3  12   0    0.40    0.80
  -3  12   0    0.70    1.40
   2 -12   0   12.80    1.00
   2 -12   0   11.20    2.10
   2 -12   0    9.70    2.10
  -2  12   0   14.80    1.60
  -2  12   0   13.00    1.30
  -2  12   0   15.30    2.40
   1 -12   0    6.20    1.40
   1 -12   0    4.90    1.70
  -1  12   0    6.90    1.90
  -1  12   0    7.30    1.10
  -1  12   0    8.60    1.30
  -1  12   0    6.00    1.70
  -1  12  -1    2.10    0.80
  -1  12  -1    4.40    1.80
  -1  12  -1    2.80    1.60
   1 -12   1    4.10    1.70
   1 -12   1    3.00    1.50
  -2  12  -1    0.20    1.20
  -2  12  -1   -0.30    0.70
  -2  12  -1    0.20    1.30
   2 -12   1   -0.60    0.90
   2 -12   1   -0.20    1.20
   2 -12   1    0.50    1.10
  -3  12  -1    8.60    2.00
  -3  12  -1   10.40    1.40
  -3  12  -1    6.90    1.80
   3 -12   1    7.50    1.40
   3 -12   1    7.20    0.80
   3 -12   1    4.70    1.80
   3 -12   1    6.90    1.50
  -4  12  -1    9.00    1.80
  -4  12  -1   12.40    1.60
  -4  12  -1   10.00    2.00
   4 -12   1   10.90    0.90
   4 -12   1    7.00    1.50
   4 -12   1    9.10    1.50
  -5  12  -1   -0.20    1.10
  -5  12  -1    0.20    1.20
  -5  12  -1   -0.80    0.60
   5 -12   1   -0.30    0.90
   5 -12   1    0.50    0.40
  -6  12  -1    0.40    1.10
  -6  12  -1    0.80    1.20
  -6  12  -1    0.40    0.80
   6 -12   1    0.50    0.40
   6 -12   1    1.60    1.00
  -7  12  -1    3.00    1.20
  -7  12  -1    3.90    1.10
  -7  12  -1    3.90    1.40
   7 -12   1    5.00    1.30
   7 -12   1    3.20    0.50
   1  11  -1    1.40    1.40
   1  11  -1    2.10    0.90
   1  11  -1    2.60    0.90
  -1 -11   1    2.10    1.50
   0  11  -1    0.40    1.30
   0  11  -1    0.30    0.70
   0  11  -1    0.30    1.30
   0  11  -1    1.40    0.70
   0 -11   1    1.40    1.40
   0 -11   1    0.90    1.30
   0 -11   1    1.30    0.70
   0 -11   1   -0.40    1.00
  -1  11  -1   20.40    1.70
  -1  11  -1   20.20    1.60
  -1  11  -1   23.10    2.70
  -1  11  -1   21.70    2.60
   1 -11   1   22.10    2.00
   1 -11   1   24.40    2.60
   1 -11   1   20.70    2.50
  -2  11  -1    3.40    1.50
  -2  11  -1    3.50    1.40
  -2  11  -1    3.40    0.80
  -2  11  -1    3.40    0.70
   2 -11   1    3.80    1.30
   2 -11   1    2.60    1.30
   2 -11   1    3.20    1.10
  -3  11  -1    5.10    1.60
  -3  11  -1    7.80    1.80
  -3  11  -1    5.40    1.00
  -3  11  -1    4.20    1.90
   3 -11   1    5.90    0.70
   3 -11   1    3.90    1.30
   3 -11   1    6.30    1.30
  -4  11  -1    0.10    0.50
  -4  11  -1    0.60    1.10
  -4  11  -1   -0.20    1.10
  -4  11  -1    0.80    1.10
   4 -11   1    1.30    1.10
   4 -11   1    3.80    1.20
   4 -11   1    1.10    0.90
   4 -11   1    2.20    1.10
   4 -11   1    2.10    0.50
  -5  11  -1    0.10    1.10
  -5  11  -1    0.10    0.70
  -5  11  -1   -0.40    0.90
  -5  11  -1   -0.30    0.90
   5 -11   1    0.00    0.40
   5 -11   1   -0.70    0.70
   5 -11   1    0.50    0.90
  -6  11  -1    9.30    1.70
  -6  11  -1    8.40    1.60
  -6  11  -1    9.80    1.70
  -6  11  -1   11.20    1.40
   6 -11   1    8.70    1.40
   6 -11   1    9.50    0.90
   6 -11   1    9.30    1.80
  -7  11  -1   18.40    1.80
  -7  11  -1   17.60    2.10
  -7  11  -1   18.30    2.00
   7 -11   1   20.30    2.00
   7 -11   1   16.40    1.10
  -8  11  -1    1.80    1.00
  -8  11  -1    0.20    0.70
   8 -11   1    0.40    1.00
   8 -11   1    2.10    0.50
   3  10  -1    4.00    1.90
   3  10  -1    3.40    1.60
  -3 -10   1    3.70    1.60
  -3 -10   1    3.20    0.90
  -3 -10   1    3.20    1.70
   2  10  -1    5.80    1.10
   2  10  -1    7.70    1.80
   2  10  -1    5.10    0.90
   2  10  -1    6.20    1.70
  -2 -10   1    6.60    1.90
  -2 -10   1    6.00    1.00
  -2 -10   1    6.00    1.70
   1  10  -1    3.30    1.50
   1  10  -1    2.70    1.10
   1  10  -1    3.70    0.90
   1  10  -1    3.80    1.40
  -1 -10   1    2.50    0.80
  -1 -10   1    4.70    1.50
  -1 -10   1    3.40    1.60
   0  10  -1    2.00    0.70
   0  10  -1    2.10    1.30
   0  10  -1    2.20    1.30
   0  10  -1    3.20    1.50
   0 -10   1    2.10    1.20
   0 -10   1    2.30    1.40
   0 -10   1    2.80    0.80
  -1  10  -1   43.70    3.10
  -1  10  -1   37.30    2.10
  -1  10  -1   30.70    2.50
  -1  10  -1   41.80    3.20
   1 -10   1   42.30    3.00
   1 -10   1   40.50    2.20
   1 -10   1   39.30    2.50
   1 -10   1   37.00    3.00
  -2  10  -1   13.50    2.00
  -2  10  -1   12.50    1.10
  -2  10  -1   10.00    1.80
  -2  10  -1   11.40    2.00
   2 -10   1   13.30    2.00
   2 -10   1   13.30    1.60
   2 -10   1   11.80    1.90
  -3  10  -1    0.20    1.10
  -3  10  -1   -0.40    0.90
  -3  10  -1    0.80    0.80
  -3  10  -1   -0.20    1.00
  -3  10  -1    0.40    0.40
   3 -10   1   -1.10    0.80
   3 -10   1    0.60    0.40
   3 -10   1    0.60    0.80
   3 -10   1    0.70    1.00
   3 -10   1    1.00    0.80
  -4  10  -1    0.80    0.60
  -4  10  -1    0.80    1.00
  -4  10  -1   -0.20    0.90
  -4  10  -1    0.60    1.20
   4 -10   1    1.80    0.90
   4 -10   1    1.00    0.70
   4 -10   1    1.10    1.10
   4 -10   1    1.50    0.50
   4 -10   1    1.20    0.90
  -5  10  -1    0.30    0.90
  -5  10  -1    0.60    1.00
  -5  10  -1    1.50    1.00
  -5  10  -1    0.80    0.60
   5 -10   1    1.00    0.70
   5 -10   1    1.00    0.40
   5 -10   1    1.20    0.90
  -6  10  -1   42.30    2.50
  -6  10  -1   43.00    2.80
  -6  10  -1   38.90    2.70
  -6  10  -1   42.40    2.80
   6 -10   1   40.20    2.00
   6 -10   1   42.20    2.60
  -7  10  -1   14.30    1.70
  -7  10  -1   15.30    1.90
  -7  10  -1   15.00    1.50
  -7  10  -1   15.00    1.70
   7 -10   1   15.30    1.10
   7 -10   1   17.50    1.80
  -8  10  -1    0.80    0.90
  -8  10  -1    0.20    0.80
  -8  10  -1    1.20    0.90
  -8  10  -1    0.70    0.70
   8 -10   1    0.70    0.50
   8 -10   1    0.60    0.90
  -9  10  -1   13.10    1.70
  -9  10  -1   12.90    1.60
  -9  10  -1   10.50    1.30
  -9  10  -1   11.10    1.30
   4   9  -1    3.60    1.10
   4   9  -1    4.90    1.90
   4   9  -1    4.00    1.30
  -4  -9   1    5.30    1.70
  -4  -9   1    4.10    1.50
  -4  -9   1    6.50    1.20
   3   9  -1    0.30    0.50
   3   9  -1    0.70    1.20
   3   9  -1    0.40    1.20
   3   9  -1    0.50    0.80
  -3  -9   1   -0.80    1.20
  -3  -9   1    0.20    1.20
  -3  -9   1    0.40    0.80
   2   9  -1   15.60    1.50
   2   9  -1   13.80    2.20
   2   9  -1   14.90    1.30
   2   9  -1   16.40    2.30
  -2  -9   1   16.00    1.40
  -2  -9   1   18.20    2.40
  -2  -9   1   12.30    2.60
   1   9  -1   36.70    2.90
   1   9  -1   32.10    2.50
   1   9  -1   34.30    2.90
   1   9  -1   34.30    2.00
  -1  -9   1   37.70    2.90
  -1  -9   1   38.60    2.10
  -1  -9   1   31.50    2.80
   0   9  -1   -0.20    0.50
   0   9  -1   -0.20    0.50
   0   9  -1   -0.30    1.00
   0  -9   1   -0.10    1.00
   0  -9   1   -1.60    0.80
   0  -9   1   -0.60    0.50
  -1   9  -1   24.80    1.60
  -1   9  -1   23.20    2.30
  -1   9  -1   22.10    2.30
  -1   9  -1   19.30    2.20
  -1   9  -1   19.60    1.40
   1  -9   1   23.30    1.80
   1  -9   1   21.70    1.50
   1  -9   1   20.90    2.20
   1  -9   1   20.00    2.20
  -2   9  -1    0.20    0.50
  -2   9  -1    0.60    1.10
  -2   9  -1    0.30    1.00
  -2   9  -1    0.00    1.00
  -2   9  -1    0.50    0.50
   2  -9   1    0.20    0.80
   2  -9   1    2.30    1.00
   2  -9   1    2.20    0.80
  -3   9  -1   14.00    1.80
  -3   9  -1   12.80    1.30
  -3   9  -1   13.90    1.70
  -3   9  -1   14.20    0.90
   3  -9   1   11.50    1.60
   3  -9   1   12.50    1.40
   3  -9   1   13.70    0.90
   3  -9   1   11.90    1.70
   3  -9   1   13.60    1.50
   3  -9   1   12.10    0.90
  -4   9  -1   98.29    4.70
  -4   9  -1   93.09    4.80
  -4   9  -1  100.89    4.70
  -4   9  -1   96.09    4.30
   4  -9   1   95.29    4.00
   4  -9   1   94.99    4.20
   4  -9   1   99.39    4.30
   4  -9   1   88.59    4.50
   4  -9   1   97.39    4.40
  -5   9  -1   12.90    1.60
  -5   9  -1    9.90    1.20
  -5   9  -1   13.40    1.70
  -5   9  -1   15.40    1.30
  -5   9  -1   12.60    1.60
   5  -9   1   15.30    1.50
   5  -9   1   13.40    1.40
   5  -9   1   13.10    1.00
  -6   9  -1    8.10    1.30
  -6   9  -1    6.80    0.90
  -6   9  -1    6.80    1.30
   6  -9   1    7.20    0.80
   6  -9   1    6.40    1.00
  -7   9  -1    2.00    0.70
  -7   9  -1    1.80    1.00
  -7   9  -1    2.10    0.80
  -7   9  -1    3.50    0.90
   7  -9   1    2.80    1.00
   7  -9   1    1.70    0.50
  -8   9  -1    2.60    0.90
  -8   9  -1    2.30    0.80
  -8   9  -1    2.30    0.80
  -8   9  -1    2.10    0.70
   8  -9   1    1.30    1.00
   8  -9   1    2.10    0.60
  -9   9  -1   17.90    1.40
  -9   9  -1   17.10    1.30
  -9   9  -1   18.30    1.60
   9  -9   1   20.30    2.00
 -10   9  -1    2.00    0.70
 -10   9  -1    1.30    0.80
   5   8  -1    1.20    0.90
   5   8  -1    0.60    1.00
  -5  -8   1   -0.30    1.50
  -5  -8   1    0.70    1.30
  -5  -8   1    0.40    1.20
   4   8  -1    9.60    0.90
   4   8  -1   10.70    1.70
   4   8  -1   11.40    1.40
   4   8  -1    7.70    1.70
  -4  -8   1    9.40    1.30
  -4  -8   1   10.10    2.00
  -4  -8   1    9.10    1.90
   3   8  -1    0.40    0.50
   3   8  -1    0.90    0.70
   3   8  -1    0.30    1.10
   3   8  -1    1.00    1.10
  -3  -8   1    0.30    1.00
  -3  -8   1    1.30    1.30
  -3  -8   1    1.00    0.80
   2   8  -1   18.30    2.10
   2   8  -1   18.00    2.10
   2   8  -1   18.50    1.30
   2   8  -1   16.90    1.50
  -2  -8   1   16.30    2.20
  -2  -8   1   17.20    2.10
   1   8  -1  123.19    5.60
   1   8  -1  120.99    5.80
   1   8  -1  120.99    4.90
   1   8  -1  118.89    5.00
  -1  -8   1  110.19    5.00
  -1  -8   1  110.29    5.70
  -1  -8   1  114.19    4.90
  -1  -8   1  121.19    5.60
  -1  -8   1  118.49    5.80
   0   8  -1    0.50    0.50
   0   8  -1   -0.10    0.90
   0   8  -1    0.00    0.90
   0   8  -1   -0.70    1.30
   0   8  -1    0.80    0.50
   0  -8   1    0.10    0.90
   0  -8   1    0.00    0.80
   0  -8   1   -0.30    0.50
   0  -8   1    0.30    1.00
   0  -8   1   -0.20    0.40
   0  -8   1    0.50    0.50
  -1   8  -1    0.40    1.00
  -1   8  -1    1.10    0.70
  -1   8  -1    0.90    0.50
  -1   8  -1    1.00    0.90
  -1   8  -1    0.40    0.40
  -1   8  -1   -0.10    0.80
   1  -8   1    0.80    0.80
   1  -8   1   -0.60    0.80
   1  -8   1    0.00    0.40
   1  -8   1    1.70    0.70
   1  -8   1    0.80    0.60
   1  -8   1    1.70    1.00
   1  -8   1    0.70    0.80
  -2   8  -1    0.70    0.50
  -2   8  -1    2.70    1.00
  -2   8  -1    2.10    0.50
  -2   8  -1    3.10    1.00
  -2   8  -1    1.90    0.90
  -2   8  -1    1.40    0.50
   2  -8   1    2.30    0.80
   2  -8   1    3.00    0.80
   2  -8   1    2.40    0.90
   2  -8   1    3.30    1.00
   2  -8   1    3.20    0.60
  -3   8  -1   67.89    2.80
  -3   8  -1   65.29    3.50
  -3   8  -1   65.49    3.10
  -3   8  -1   62.19    3.40
  -3   8  -1   68.09    3.50
  -3   8  -1   65.79    3.40
   3  -8   1   65.69    3.20
   3  -8   1   64.99    2.80
   3  -8   1   68.29    3.30
   3  -8   1   65.49    3.40
   3  -8   1   69.39    3.20
   3  -8   1   67.79    2.80
  -4   8  -1  226.18    9.00
  -4   8  -1  233.78    9.40
  -4   8  -1  225.98    9.40
  -4   8  -1  225.08    9.20
  -4   8  -1  219.88    9.20
   4  -8   1  227.88    9.00
   4  -8   1  230.08    8.70
  -5   8  -1   18.70    1.70
  -5   8  -1   20.50    1.80
  -5   8  -1   19.70    1.70
  -5   8  -1   18.20    1.70
  -5   8  -1   19.90    1.50
   5  -8   1   19.60    1.70
   5  -8   1   19.90    1.50
   5  -8   1   18.80    1.60
  -6   8  -1   22.50    1.70
  -6   8  -1   20.70    1.70
  -6   8  -1   23.60    1.30
  -6   8  -1   24.80    1.60
  -6   8  -1   24.60    1.80
   6  -8   1   22.30    1.80
   6  -8   1   25.10    1.40
   6  -8   1   20.10    1.30
  -7   8  -1    7.30    1.10
  -7   8  -1    8.70    1.10
  -7   8  -1    7.20    0.80
  -7   8  -1    6.50    0.90
   7  -8   1   10.10    1.40
   7  -8   1    7.30    0.90
  -8   8  -1    0.00    0.60
  -8   8  -1    0.00    0.60
  -8   8  -1    0.10    0.60
   8  -8   1    0.80    0.50
   8  -8   1    0.50    0.80
  -9   8  -1   16.20    1.50
   9  -8   1   17.20    1.80
 -10   8  -1    2.20    0.80
 -10   8  -1    2.60    0.80
  -6  -7   1    4.90    1.20
  -6  -7   1    5.50    2.50
  -6  -7   1    3.60    1.50
   5   7  -1   -0.20    0.90
   5   7  -1   -0.40    0.90
   5   7  -1    0.00    0.70
  -5  -7   1   -0.80    1.00
  -5  -7   1   -0.50    0.60
  -5  -7   1   -0.50    1.10
   4   7  -1   24.60    1.40
   4   7  -1   26.80    2.40
   4   7  -1   25.30    1.90
   4   7  -1   27.70    2.40
  -4  -7   1   26.40    1.80
  -4  -7   1   25.80    2.60
  -4  -7   1   25.90    2.60
   3   7  -1   10.50    1.70
   3   7  -1   12.90    1.90
   3   7  -1   11.00    0.90
   3   7  -1   12.10    1.20
  -3  -7   1   11.70    1.90
  -3  -7   1   10.30    0.90
  -3  -7   1    9.40    1.20
  -3  -7   1   13.10    2.00
   2   7  -1   12.20    1.70
   2   7  -1   10.60    1.00
   2   7  -1    9.80    1.50
   2   7  -1   10.70    1.10
  -2  -7   1   15.60    1.80
  -2  -7   1   11.70    1.10
  -2  -7   1   10.70    1.00
  -2  -7   1   11.20    1.60
  -2  -7   1   11.60    1.80
   1   7  -1  107.29    4.40
   1   7  -1  105.79    4.50
   1   7  -1  105.19    5.50
   1   7  -1  111.69    5.00
   1   7  -1  102.99    5.10
  -1  -7   1  108.89    4.40
  -1  -7   1  104.39    5.10
  -1  -7   1  111.39    5.00
  -1  -7   1  103.39    4.50
  -1  -7   1  104.69    4.50
  -1  -7   1  103.69    5.10
   0   7  -1    9.70    1.50
   0   7  -1   10.20    1.50
   0   7  -1   10.30    0.90
   0   7  -1   10.80    1.00
   0   7  -1   11.10    1.00
   0   7  -1   11.10    1.50
   0   7  -1   10.40    1.60
   0  -7   1   11.20    0.90
   0  -7   1   10.80    1.50
   0  -7   1   10.70    1.50
   0  -7   1    9.40    1.40
   0  -7   1   11.40    1.00
   0  -7   1   11.90    1.60
   0  -7   1   10.20    0.90
  -1   7  -1   57.19    2.60
  -1   7  -1   62.19    3.20
  -1   7  -1   57.29    2.70
  -1   7  -1   61.09    2.60
  -1   7  -1   53.29    3.10
  -1   7  -1   57.29    3.20
  -1   7  -1   63.79    3.30
   1  -7   1   59.79    2.60
   1  -7   1   58.09    2.60
   1  -7   1   58.89    3.20
   1  -7   1   58.89    3.20
   1  -7   1   56.29    2.70
   1  -7   1   59.69    3.00
   1  -7   1   59.49    3.00
  -2   7  -1  180.08    7.50
  -2   7  -1  175.08    7.40
  -2   7  -1  171.48    7.50
  -2   7  -1  156.88    7.40
  -2   7  -1  186.48    6.80
  -2   7  -1  179.78    6.90
  -2   7  -1  184.58    7.10
   2  -7   1  178.78    6.80
   2  -7   1  176.48    7.20
   2  -7   1  176.18    7.40
   2  -7   1  177.98    7.10
   2  -7   1  182.28    7.00
   2  -7   1  170.88    7.40
   2  -7   1  179.68    7.20
  -3   7  -1    3.20    0.80
  -3   7  -1    2.20    0.50
  -3   7  -1    3.40    0.40
  -3   7  -1    3.00    0.90
  -3   7  -1    3.30    0.90
  -3   7  -1    3.30    0.90
  -3   7  -1    2.60    0.50
   3  -7   1    3.30    0.40
   3  -7   1    2.30    0.70
   3  -7   1    3.50    0.80
   3  -7   1    2.80    0.40
   3  -7   1    3.30    0.80
   3  -7   1    3.30    0.80
  -4   7  -1   65.39    3.20
  -4   7  -1   65.69    3.10
  -4   7  -1   66.09    3.30
  -4   7  -1   67.19    2.80
  -4   7  -1   65.49    3.30
   4  -7   1   69.39    2.80
   4  -7   1   62.39    3.10
   4  -7   1   69.39    3.10
   4  -7   1   67.79    3.10
  -5   7  -1   15.20    1.00
  -5   7  -1   14.50    1.20
  -5   7  -1   18.50    1.40
  -5   7  -1   13.40    1.10
  -5   7  -1   15.00    1.30
  -5   7  -1   14.40    1.40
  -5   7  -1   14.10    1.30
   5  -7   1   16.00    1.40
   5  -7   1   16.80    1.10
   5  -7   1   16.60    1.10
   5  -7   1   16.20    1.00
  -6   7  -1   51.59    2.60
  -6   7  -1   54.49    2.70
  -6   7  -1   54.59    2.70
  -6   7  -1   51.69    2.40
  -6   7  -1   54.79    2.70
  -6   7  -1   55.29    2.70
   6  -7   1   54.59    2.50
   6  -7   1   53.89    2.80
  -7   7  -1   13.70    1.30
  -7   7  -1   15.70    1.20
  -7   7  -1   15.20    1.20
   7  -7   1   15.40    1.50
   7  -7   1   16.20    1.20
  -8   7  -1    0.70    0.50
  -8   7  -1    0.40    0.50
  -8   7  -1   -0.10    0.40
   8  -7   1    0.30    0.50
   8  -7   1    0.30    0.80
  -9   7  -1   13.50    1.30
  -9   7  -1   14.10    1.30
 -10   7  -1    6.80    1.00
  -7  -6   1   -0.60    0.70
  -7  -6   1   -1.00    1.10
  -7  -6   1    0.30    1.10
   6   6  -1   10.50    1.40
   6   6  -1    5.70    1.30
  -6  -6   1    4.90    1.50
  -6  -6   1    8.60    1.80
  -6  -6   1    7.40    1.20
   5   6  -1    0.60    0.70
   5   6  -1   -0.10    0.40
   5   6  -1   -0.60    0.80
   5   6  -1   -0.10    0.90
  -5  -6   1    1.00    2.10
  -5  -6   1    0.30    1.00
  -5  -6   1   -0.80    0.70
   4   6  -1   44.40    2.10
   4   6  -1   46.50    2.80
   4   6  -1   46.60    2.80
   4   6  -1   44.10    2.10
   4   6  -1   46.30    3.00
   4   6  -1   45.40    2.50
  -4  -6   1   41.40    2.10
  -4  -6   1   46.60    3.00
  -4  -6   1   43.20    3.00
  -4  -6   1   46.30    2.40
  -4  -6   1   50.59    3.20
   3   6  -1   67.89    3.30
   3   6  -1   69.69    3.70
   3   6  -1   69.69    3.50
   3   6  -1   70.29    3.20
   3   6  -1   70.69    3.60
  -3  -6   1   63.29    2.90
  -3  -6   1   65.89    3.70
  -3  -6   1   63.79    3.10
  -3  -6   1   66.89    3.80
  -3  -6   1   68.19    3.70
   2   6  -1    8.50    1.40
   2   6  -1    6.90    0.80
   2   6  -1    8.60    0.80
   2   6  -1    7.20    1.20
   2   6  -1    7.60    1.00
   2   6  -1    8.10    1.30
  -2  -6   1    6.50    0.80
  -2  -6   1    8.50    0.90
  -2  -6   1    6.60    1.20
  -2  -6   1    8.50    1.40
  -2  -6   1    7.50    0.70
  -2  -6   1    7.90    1.30
  -2  -6   1    8.10    1.30
   1   6  -1    1.90    0.90
   1   6  -1    1.10    0.70
   1   6  -1    1.20    0.80
   1   6  -1    2.70    0.90
   1   6  -1    2.20    0.60
   1   6  -1    1.70    0.50
  -1  -6   1    1.80    0.40
  -1  -6   1    2.50    0.60
  -1  -6   1    1.80    0.80
  -1  -6   1    2.60    0.60
  -1  -6   1    1.80    0.80
  -1  -6   1    1.60    0.80
   0   6  -1    0.50    0.70
   0   6  -1    0.30    0.60
   0   6  -1    0.40    0.30
   0   6  -1    0.80    0.70
   0   6  -1    0.20    0.30
   0   6  -1    0.30    0.70
   0  -6   1    0.20    0.60
   0  -6   1    0.90    0.70
   0  -6   1    1.10    0.70
   0  -6   1    0.70    0.40
   0  -6   1    1.20    0.40
   0  -6   1    0.10    0.60
   0  -6   1    0.50    0.40
  -1   6  -1  475.25   18.20
  -1   6  -1  492.45   17.80
  -1   6  -1  462.85   18.10
  -1   6  -1  481.45   18.20
  -1   6  -1  465.25   17.70
  -1   6  -1  480.15   17.70
  -1   6  -1  480.05   18.00
   1  -6   1  475.15   18.00
   1  -6   1  457.35   18.10
   1  -6   1  452.65   18.00
   1  -6   1  464.25   17.60
   1  -6   1  480.35   18.20
   1  -6   1  470.55   17.80
   1  -6   1  466.85   17.70
  -2   6  -1  241.48    9.40
  -2   6  -1  240.18    9.20
  -2   6  -1  228.28    9.50
  -2   6  -1  249.48    9.60
  -2   6  -1  242.68    8.90
  -2   6  -1  231.68    9.50
  -2   6  -1  240.78    9.00
   2  -6   1  240.18    9.20
   2  -6   1  225.58    9.40
   2  -6   1  224.58    9.40
   2  -6   1  242.88    8.90
   2  -6   1  232.58    9.10
   2  -6   1  234.28    9.20
   2  -6   1  238.88    9.30
  -3   6  -1    0.30    0.50
  -3   6  -1    0.10    0.20
  -3   6  -1    0.00    0.30
  -3   6  -1   -0.30    0.50
  -3   6  -1    0.30    0.50
  -3   6  -1   -0.20    0.50
  -3   6  -1    0.10    0.30
   3  -6   1   -0.30    0.60
   3  -6   1   -0.20    0.50
   3  -6   1   -0.20    0.20
   3  -6   1   -0.20    0.40
   3  -6   1   -0.30    0.40
   3  -6   1   -0.20    0.20
  -4   6  -1  149.88    6.20
  -4   6  -1  154.08    6.20
  -4   6  -1  154.88    6.20
  -4   6  -1  155.48    6.60
  -4   6  -1  152.98    6.20
  -4   6  -1  153.68    6.00
  -4   6  -1  155.98    6.30
   4  -6   1  156.08    6.20
   4  -6   1  154.78    6.20
   4  -6   1  153.48    6.10
   4  -6   1  154.88    6.00
  -5   6  -1   18.30    1.20
  -5   6  -1   16.20    1.20
  -5   6  -1   17.20    1.30
  -5   6  -1   16.80    1.20
  -5   6  -1   16.60    1.20
  -5   6  -1   18.10    1.30
   5  -6   1   17.00    1.30
   5  -6   1   17.10    1.10
   5  -6   1   17.40    1.00
   5  -6   1   18.60    1.00
  -6   6  -1   10.00    1.00
  -6   6  -1   11.60    1.10
  -6   6  -1   10.10    1.00
  -6   6  -1    9.80    1.00
  -6   6  -1   10.30    1.00
   6  -6   1   12.40    1.20
   6  -6   1   10.00    0.90
  -7   6  -1   55.59    2.60
  -7   6  -1   54.19    2.40
  -7   6  -1   50.99    2.50
  -7   6  -1   53.09    2.40
   7  -6   1   55.69    2.60
   7  -6   1   56.89    2.90
  -8   6  -1    3.80    0.70
   8  -6   1    3.60    0.80
  -9   6  -1    6.40    0.90
  -9   6  -1    6.20    1.00
 -10   6  -1   11.80    1.10
  -7  -5   1    0.20    0.90
  -7  -5   1    0.20    1.10
  -7  -5   1    0.20    1.00
   6   5  -1   19.30    1.70
   6   5  -1   21.20    1.90
  -6  -5   1   20.20    2.20
  -6  -5   1   16.90    2.00
  -6  -5   1   21.30    1.70
   5   5  -1    1.20    0.70
   5   5  -1    0.50    0.70
   5   5  -1    0.00    0.70
   5   5  -1    0.10    0.40
   5   5  -1    0.60    0.80
  -5  -5   1    0.70    0.90
  -5  -5   1    0.00    1.00
  -5  -5   1    0.00    0.30
  -5  -5   1    0.30    0.60
   4   5  -1   49.30    2.90
   4   5  -1   48.40    2.70
   4   5  -1   46.60    2.50
   4   5  -1   48.60    2.70
   4   5  -1   47.90    2.10
  -4  -5   1   52.89    3.10
  -4  -5   1   45.60    2.10
  -4  -5   1   48.60    2.40
  -4  -5   1   47.90    2.90
  -4  -5   1   49.10    2.90
   3   5  -1   89.89    4.20
   3   5  -1   86.49    4.00
   3   5  -1   80.39    4.20
   3   5  -1   90.99    4.10
   3   5  -1   88.79    3.50
   3   5  -1   83.49    3.80
   3   5  -1   88.19    3.80
  -3  -5   1   86.39    3.80
  -3  -5   1   86.39    4.30
  -3  -5   1   89.39    4.10
  -3  -5   1   83.69    3.50
  -3  -5   1   80.29    4.20
  -3  -5   1   86.49    4.10
  -3  -5   1   86.79    3.70
   2   5  -1   54.59    2.90
   2   5  -1   53.69    2.90
   2   5  -1   53.59    2.90
   2   5  -1   55.89    2.30
   2   5  -1   54.79    2.50
   2   5  -1   50.89    2.80
   2   5  -1   50.69    2.50
  -2  -5   1   57.39    2.50
  -2  -5   1   54.59    2.90
  -2  -5   1   56.19    2.40
  -2  -5   1   54.89    2.40
  -2  -5   1   50.79    2.80
  -2  -5   1   50.39    2.80
  -2  -5   1   53.99    2.90
   1   5  -1   45.50    2.50
   1   5  -1   49.30    2.60
   1   5  -1   46.70    2.20
   1   5  -1   49.10    2.60
   1   5  -1   50.49    2.60
   1   5  -1   47.50    2.20
   1   5  -1   48.90    2.10
  -1  -5   1   43.60    2.50
  -1  -5   1   49.30    2.20
  -1  -5   1   50.19    3.50
  -1  -5   1   50.99    2.60
  -1  -5   1   49.00    2.20
  -1  -5   1   48.60    2.50
  -1  -5   1   45.00    2.10
   0   5  -1  291.87   11.30
   0   5  -1  303.77   11.00
   0   5  -1  294.87   11.30
   0   5  -1  285.97   11.40
   0   5  -1  287.67   11.00
   0   5  -1  284.37   11.00
   0   5  -1  277.67   11.40
   0  -5   1  287.57   10.90
   0  -5   1  273.87   11.40
   0  -5   1  290.77   11.00
   0  -5   1  293.07   11.40
   0  -5   1  299.27   11.00
   0  -5   1  289.47   11.30
   0  -5   1  296.97   11.30
  -1   5  -1  447.96   17.00
  -1   5  -1  452.55   16.70
  -1   5  -1  438.96   17.10
  -1   5  -1  452.05   17.00
  -1   5  -1  453.45   16.80
  -1   5  -1  445.26   16.70
  -1   5  -1  452.95   17.20
   1  -5   1  452.85   17.00
   1  -5   1  435.76   17.00
   1  -5   1  434.26   17.10
   1  -5   1  448.36   16.80
   1  -5   1  451.15   16.70
   1  -5   1  458.15   16.70
   1  -5   1  443.26   17.10
  -2   5  -1  224.58    8.70
  -2   5  -1  232.18    8.50
  -2   5  -1  243.98    9.00
  -2   5  -1  228.48    8.60
  -2   5  -1  220.48    8.80
  -2   5  -1  229.28    9.00
  -2   5  -1  217.18    8.90
   2  -5   1  238.58    8.90
   2  -5   1  222.98    8.80
   2  -5   1  235.18    8.50
   2  -5   1  225.48    8.90
   2  -5   1  224.68    8.70
   2  -5   1  220.58    8.70
   2  -5   1  213.18    8.70
  -3   5  -1    3.50    0.40
  -3   5  -1    2.70    0.60
  -3   5  -1    2.30    0.40
  -3   5  -1    2.60    0.60
  -3   5  -1    3.70    0.70
   3  -5   1    3.10    0.50
   3  -5   1    3.00    0.60
   3  -5   1    3.20    0.40
   3  -5   1    2.60    0.50
   3  -5   1    3.20    0.60
  -4   5  -1  134.49    5.40
  -4   5  -1  138.99    5.50
  -4   5  -1  132.19    5.40
  -4   5  -1  137.89    5.50
  -4   5  -1  138.59    5.50
  -4   5  -1  133.59    5.40
   4  -5   1  135.79    5.40
   4  -5   1  136.39    5.50
   4  -5   1  141.29    5.40
   4  -5   1  135.39    5.30
  -5   5  -1    5.60    0.60
  -5   5  -1    6.10    0.70
  -5   5  -1    6.30    0.70
  -5   5  -1    7.60    0.90
  -5   5  -1    4.80    0.70
  -5   5  -1    7.20    0.80
   5  -5   1    7.00    0.90
   5  -5   1    6.90    0.70
  -6   5  -1    5.30    0.60
  -6   5  -1    4.40    0.60
  -6   5  -1    5.50    0.70
  -6   5  -1    4.60    0.70
  -6   5  -1    4.20    0.70
  -6   5  -1    6.90    0.90
   6  -5   1    5.60    0.70
   6  -5   1    5.10    0.90
  -7   5  -1  101.49    4.20
  -7   5  -1   96.49    4.20
   7  -5   1  102.69    4.30
  -8   5  -1    0.30    0.40
  -8   5  -1    0.70    0.60
  -9   5  -1    1.50    0.50
  -9   5  -1    0.80    0.60
 -10   5  -1    5.60    1.00
 -10   5  -1    6.70    0.80
  -8  -4   1    2.20    1.40
  -8  -4   1    2.20    1.20
  -8  -4   1    1.50    0.90
   7   4  -1    0.50    0.50
   7   4  -1    0.90    0.80
  -7  -4   1    0.90    1.10
  -7  -4   1    1.70    0.90
  -7  -4   1    1.50    1.00
  -7  -4   1    0.90    0.70
   6   4  -1   41.70    2.80
   6   4  -1   34.40    2.30
  -6  -4   1   34.90    2.60
  -6  -4   1   39.20    2.60
   5   4  -1    9.30    0.80
   5   4  -1   11.10    1.20
  -5  -4   1    8.90    1.40
  -5  -4   1   10.30    1.10
  -5  -4   1    7.70    1.40
  -5  -4   1    9.40    0.70
  -5  -4   1   10.80    1.50
   4   4  -1   45.90    2.40
   4   4  -1   43.10    2.60
   4   4  -1   49.10    2.00
   4   4  -1   47.10    2.30
   4   4  -1   46.60    2.50
   4   4  -1   46.90    2.30
   4   4  -1   47.10    2.60
  -4  -4   1   43.20    2.70
  -4  -4   1   47.40    2.20
  -4  -4   1   43.90    2.20
  -4  -4   1   45.20    2.00
  -4  -4   1   46.90    2.70
  -4  -4   1   45.60    2.30
  -4  -4   1   44.50    2.60
  -4  -4   1   44.50    2.60
   3   4  -1   44.30    2.10
   3   4  -1   38.40    2.30
   3   4  -1   45.40    1.90
   3   4  -1   42.10    2.40
   3   4  -1   45.30    2.30
   3   4  -1   43.20    2.10
   3   4  -1   47.20    2.50
  -3  -4   1   43.60    2.10
  -3  -4   1   44.30    2.40
  -3  -4   1   44.70    2.40
  -3  -4   1   45.00    1.90
  -3  -4   1   43.60    2.50
  -3  -4   1   44.00    2.50
   2   4  -1   13.20    0.90
   2   4  -1   12.20    1.20
   2   4  -1   12.20    1.20
   2   4  -1   12.70    0.80
   2   4  -1   13.10    0.90
   2   4  -1   12.10    1.20
   2   4  -1   12.90    1.20
  -2  -4   1   12.40    0.80
  -2  -4   1   11.60    1.30
  -2  -4   1   15.10    1.30
  -2  -4   1   12.50    0.90
  -2  -4   1   10.90    1.10
  -2  -4   1   12.50    0.90
  -2  -4   1   13.30    1.20
   1   4  -1  381.46   15.00
   1   4  -1  405.46   15.40
   1   4  -1  409.06   15.00
   1   4  -1  378.66   15.20
   1   4  -1  403.06   15.30
   1   4  -1  402.76   15.00
  -1  -4   1  376.66   15.20
  -1  -4   1  396.56   15.30
  -1  -4   1  406.76   15.00
  -1  -4   1  415.46   15.00
  -1  -4   1  417.36   15.40
  -1  -4   1  388.06   15.00
  -1  -4   1  423.36   15.40
   0   4  -1  106.59    4.40
   0   4  -1  103.79    4.10
   0   4  -1  106.09    4.20
   0   4  -1  103.59    4.50
   0   4  -1  103.09    4.50
   0  -4   1  107.79    4.40
   0  -4   1  105.29    4.10
   0  -4   1  107.39    4.20
   0  -4   1  105.39    4.50
   0  -4   1  105.39    4.50
  -1   4  -1  190.28    7.30
  -1   4  -1  193.18    7.60
  -1   4  -1  189.48    7.50
  -1   4  -1  193.78    7.30
  -1   4  -1  200.78    7.70
  -1   4  -1  192.78    7.70
  -1   4  -1  192.38    7.40
   1  -4   1  193.78    7.60
   1  -4   1  197.88    7.50
   1  -4   1  193.08    7.40
   1  -4   1  182.58    7.50
   1  -4   1  195.78    7.30
   1  -4   1  201.08    7.70
   1  -4   1  194.18    7.40
   1  -4   1  197.98    7.30
  -2   4  -1  889.91   53.79
   2  -4   1  855.71   51.79
   2  -4   1  920.11   37.50
  -3   4  -1   11.50    0.90
  -3   4  -1   12.30    0.80
  -3   4  -1   12.00    0.90
  -3   4  -1   12.00    0.80
  -3   4  -1   13.30    0.90
  -3   4  -1   13.40    0.80
   3  -4   1   12.00    0.80
   3  -4   1   12.50    0.90
   3  -4   1   12.40    0.80
   3  -4   1   12.10    0.70
   3  -4   1   12.90    0.80
  -4   4  -1   25.50    1.30
  -4   4  -1   22.90    1.50
  -4   4  -1   25.60    1.30
  -4   4  -1   26.30    1.30
  -4   4  -1   23.60    1.30
  -4   4  -1   24.50    1.30
   4  -4   1   24.60    1.30
   4  -4   1   24.50    1.40
  -5   4  -1   21.80    1.30
  -5   4  -1   24.00    1.20
  -5   4  -1   20.40    1.30
  -5   4  -1   22.60    1.20
  -5   4  -1   23.20    1.30
   5  -4   1   22.80    1.30
   5  -4   1   22.50    1.40
  -6   4  -1   51.99    2.50
  -6   4  -1   53.49    2.50
  -6   4  -1   56.89    2.50
   6  -4   1   55.89    2.60
   6  -4   1   53.89    2.50
  -7   4  -1   70.59    3.00
  -7   4  -1   69.39    3.10
  -7   4  -1   69.79    3.10
  -7   4  -1   63.39    3.10
   7  -4   1   67.29    3.10
  -8   4  -1   30.60    1.80
  -8   4  -1   30.00    1.60
  -9   4  -1    6.30    0.80
  -9   4  -1    8.20    1.10
 -10   4  -1    2.00    0.50
 -10   4  -1    2.10    0.80
   8   3  -1   12.10    1.00
  -8  -3   1   12.60    1.90
  -8  -3   1    8.80    1.50
  -8  -3   1    6.80    1.40
  -8  -3   1   10.30    1.30
   7   3  -1    1.30    0.60
   7   3  -1    1.30    0.60
  -7  -3   1    2.60    1.00
  -7  -3   1    2.30    0.80
  -7  -3   1    2.10    1.00
  -7  -3   1    0.40    0.90
   6   3  -1   38.50    2.10
   6   3  -1   33.60    2.00
   6   3  -1   34.90    2.10
  -6  -3   1   34.60    2.40
  -6  -3   1   34.10    1.90
  -6  -3   1   36.80    2.40
  -6  -3   1   32.80    1.40
   5   3  -1    8.10    1.10
   5   3  -1   10.90    1.00
   5   3  -1   11.30    1.20
   5   3  -1   10.20    0.80
  -5  -3   1    9.80    1.00
  -5  -3   1   10.30    1.40
  -5  -3   1   10.60    0.60
  -5  -3   1    7.50    1.20
  -5  -3   1    9.20    1.20
  -5  -3   1   10.50    1.00
   4   3  -1   69.69    3.00
   4   3  -1   68.29    2.80
   4   3  -1   66.69    3.00
   4   3  -1   63.49    3.20
   4   3  -1   66.69    3.00
   4   3  -1   64.09    3.00
  -4  -3   1   65.69    2.90
  -4  -3   1   67.59    2.90
  -4  -3   1   63.59    3.20
  -4  -3   1   69.79    3.20
  -4  -3   1   67.99    3.00
  -4  -3   1   66.49    2.70
  -4  -3   1   64.89    3.30
   3   3  -1  160.38    6.20
   3   3  -1  146.69    6.30
   3   3  -1  163.28    5.90
   3   3  -1  153.58    6.10
   3   3  -1  155.18    6.40
   3   3  -1  154.78    6.10
   3   3  -1  152.68    6.20
  -3  -3   1  154.08    6.10
  -3  -3   1  151.28    6.40
  -3  -3   1  155.18    6.10
  -3  -3   1  154.98    6.30
  -3  -3   1  155.08    6.30
  -3  -3   1  159.98    5.90
  -3  -3   1  153.08    6.40
   2   3  -1   23.70    1.00
   2   3  -1   18.20    1.30
   2   3  -1   21.50    1.40
   2   3  -1   19.70    1.10
   2   3  -1   20.70    1.10
   2   3  -1   19.60    1.30
  -2  -3   1   20.70    1.10
  -2  -3   1   19.60    1.30
  -2  -3   1   22.20    1.00
  -2  -3   1   19.90    1.10
  -2  -3   1   21.10    1.30
  -2  -3   1   20.00    1.30
  -2  -3   1   19.90    1.30
   1   3  -1 1292.37   73.59
  -1  -3   1 1345.07   72.89
   0   3  -1   25.70    1.20
   0   3  -1   27.60    1.40
   0   3  -1   26.30    1.20
   0   3  -1   25.20    1.40
   0   3  -1   21.90    1.40
   0   3  -1   28.30    1.40
   0   3  -1   27.70    1.20
   0  -3   1   25.40    1.40
   0  -3   1   29.00    1.40
   0  -3   1   26.90    1.20
   0  -3   1   29.30    1.20
   0  -3   1   27.80    1.20
   0  -3   1   23.50    1.40
   0  -3   1   27.70    1.40
  -1   3  -1   48.80    1.90
  -1   3  -1   43.90    2.10
  -1   3  -1   50.29    2.10
  -1   3  -1   43.80    2.00
  -1   3  -1   46.20    1.90
  -1   3  -1   51.99    2.10
  -1   3  -1   47.20    2.00
   1  -3   1   46.70    2.00
   1  -3   1   49.99    2.00
   1  -3   1   43.80    2.00
   1  -3   1   46.80    1.90
   1  -3   1   45.00    2.00
   1  -3   1   52.79    2.10
   1  -3   1   47.70    2.10
  -2   3  -1  821.72   34.90
  -2   3  -1  838.82   45.50
   2  -3   1  887.81   45.90
   2  -3   1  899.01   35.30
  -3   3  -1   24.10    1.20
  -3   3  -1   25.80    1.30
  -3   3  -1   27.50    1.20
  -3   3  -1   24.60    1.20
  -3   3  -1   25.10    1.20
  -3   3  -1   26.80    1.20
   3  -3   1   23.80    1.20
   3  -3   1   28.20    1.10
   3  -3   1   23.70    1.30
  -4   3  -1   31.80    1.50
  -4   3  -1   31.70    1.40
  -4   3  -1   32.60    1.40
  -4   3  -1   31.20    1.60
  -4   3  -1   31.50    1.50
  -4   3  -1   30.90    1.50
   4  -3   1   32.90    1.60
   4  -3   1   29.70    1.50
  -5   3  -1   57.19    2.50
  -5   3  -1   57.09    2.60
  -5   3  -1   59.69    2.50
  -5   3  -1   55.49    2.20
  -5   3  -1   60.69    2.30
  -5   3  -1   55.79    2.50
  -5   3  -1   56.89    2.30
   5  -3   1   61.19    2.60
  -6   3  -1   16.70    1.10
  -6   3  -1   14.10    1.30
  -6   3  -1   15.20    0.70
  -6   3  -1   15.70    1.10
  -6   3  -1   15.30    0.90
  -6   3  -1   13.90    1.00
   6  -3   1   15.00    1.10
  -7   3  -1   12.90    1.10
  -7   3  -1   14.20    1.20
  -7   3  -1   13.10    0.80
  -7   3  -1   12.90    0.90
  -7   3  -1   14.80    1.10
  -8   3  -1   18.10    1.10
  -8   3  -1   17.60    1.00
  -8   3  -1   20.80    1.40
  -9   3  -1   17.30    1.00
  -9   3  -1   18.90    1.50
  -9   3  -1   17.70    1.00
 -10   3  -1    2.70    0.90
  -9  -2   1    0.10    0.80
  -9  -2   1    1.40    0.90
  -9  -2   1    1.70    0.80
  -9  -2   1    1.40    1.00
   8   2  -1   19.70    1.40
  -8  -2   1   21.50    1.90
  -8  -2   1   16.10    1.70
  -8  -2   1   25.60    2.10
  -8  -2   1   22.60    1.60
   7   2  -1    2.10    0.60
   7   2  -1    1.40    0.50
  -7  -2   1    2.70    0.90
  -7  -2   1    2.90    0.90
  -7  -2   1    2.00    0.80
  -7  -2   1    1.40    0.90
   6   2  -1   42.40    2.10
   6   2  -1   43.00    2.10
   6   2  -1   37.40    2.10
  -6  -2   1   40.40    1.60
  -6  -2   1   41.50    2.40
  -6  -2   1   36.80    2.30
  -6  -2   1   36.50    2.30
  -6  -2   1   42.10    2.10
  -6  -2   1   38.30    2.20
   5   2  -1   11.40    1.00
   5   2  -1   13.50    0.90
   5   2  -1   12.50    1.00
   5   2  -1   12.20    1.10
  -5  -2   1   12.00    1.30
  -5  -2   1   13.80    1.30
  -5  -2   1   14.50    1.30
  -5  -2   1   12.60    1.00
  -5  -2   1   15.30    1.10
  -5  -2   1   15.40    1.10
  -5  -2   1   14.50    0.70
   4   2  -1   27.60    1.60
   4   2  -1   28.10    1.40
   4   2  -1   28.70    1.30
   4   2  -1   28.30    1.50
   4   2  -1   27.40    1.60
  -4  -2   1   30.40    1.70
  -4  -2   1   27.20    1.40
  -4  -2   1   25.70    1.40
  -4  -2   1   28.10    1.20
  -4  -2   1   26.40    1.60
  -4  -2   1   27.30    1.50
  -4  -2   1   27.60    1.60
  -4  -2   1   26.50    1.60
   3   2  -1  369.76   13.90
   3   2  -1  362.56   13.90
   3   2  -1  359.26   13.90
   3   2  -1  374.76   13.90
   3   2  -1  377.76   14.10
  -3  -2   1  379.06   13.90
  -3  -2   1  365.46   13.70
  -3  -2   1  374.16   14.10
  -3  -2   1  368.26   14.10
  -3  -2   1  360.06   14.00
  -3  -2   1  366.86   13.90
   2   2  -1    4.80    0.70
   2   2  -1    4.90    0.50
   2   2  -1    3.70    0.60
   2   2  -1    4.30    0.50
   2   2  -1    5.50    0.60
   2   2  -1    5.10    0.40
   2   2  -1    3.80    0.60
  -2  -2   1    3.30    0.60
  -2  -2   1    5.00    0.50
  -2  -2   1    5.30    0.70
  -2  -2   1    4.40    0.60
  -2  -2   1    4.80    0.70
  -2  -2   1    4.50    0.40
  -2  -2   1    4.40    0.40
  -1  -2   1 1016.50   54.49
   0   2  -1  156.48    5.80
   0   2  -1  165.78    5.80
   0   2  -1  148.19    5.60
   0   2  -1  144.59    5.60
   0   2  -1  149.19    5.60
   0   2  -1  146.69    5.70
   0   2  -1  144.99    5.70
   0  -2   1  138.89    5.70
   0  -2   1  142.59    5.60
   0  -2   1  143.19    5.60
   0  -2   1  148.79    5.60
   0  -2   1  148.09    5.80
   0  -2   1  142.49    5.70
   0  -2   1  172.78    5.80
  -1   2  -1  266.47   22.40
   1  -2   1  289.17   19.60
  -2   2  -1   26.70    1.10
  -2   2  -1   28.00    1.10
  -2   2  -1   25.50    1.10
  -2   2  -1   26.10    1.20
   2  -2   1   22.90    1.10
   2  -2   1   23.10    1.10
   2  -2   1   22.90    1.10
   2  -2   1   22.70    1.20
  -3   2  -1    1.70    0.30
  -3   2  -1    2.30    0.30
  -3   2  -1    2.70    0.40
  -3   2  -1    1.70    0.20
  -3   2  -1    2.20    0.40
  -3   2  -1    2.70    0.30
   3  -2   1    2.10    0.30
   3  -2   1    2.50    0.50
   3  -2   1    1.70    0.20
  -4   2  -1  431.16   16.30
  -4   2  -1  423.36   16.10
  -4   2  -1  445.06   16.20
  -4   2  -1  420.76   16.10
  -4   2  -1  472.45   16.40
  -4   2  -1  417.66   16.00
  -4   2  -1  425.76   16.30
   4  -2   1  438.36   16.10
   4  -2   1  428.76   16.30
  -5   2  -1  136.69    5.10
  -5   2  -1  131.19    5.20
  -5   2  -1  129.19    5.30
  -5   2  -1  127.09    5.00
  -5   2  -1  133.09    5.10
  -5   2  -1  132.19    5.30
  -5   2  -1  132.29    5.10
  -5   2  -1  129.99    5.20
   5  -2   1  135.19    5.00
   5  -2   1  131.29    5.30
  -6   2  -1   12.00    1.20
  -6   2  -1   10.50    0.70
  -6   2  -1   11.00    0.80
  -6   2  -1   10.70    0.90
  -6   2  -1   11.00    1.00
  -6   2  -1   11.60    0.70
  -6   2  -1   11.10    0.70
  -7   2  -1   19.00    1.30
  -7   2  -1   18.00    1.00
  -7   2  -1   15.30    1.00
  -7   2  -1   18.10    1.00
  -7   2  -1   16.70    0.90
  -7   2  -1   15.70    1.10
  -8   2  -1    4.10    0.80
  -8   2  -1    4.60    0.50
  -8   2  -1    5.80    0.70
  -9   2  -1   13.10    1.00
 -10   2  -1    1.30    0.70
  -9  -1   1    0.90    0.70
  -9  -1   1    1.20    0.90
  -9  -1   1    2.50    0.90
  -9  -1   1    1.90    0.90
   8   1  -1   16.00    1.20
  -8  -1   1   18.30    1.70
  -8  -1   1   16.80    1.40
  -8  -1   1   16.30    1.50
  -8  -1   1   11.50    1.40
   7   1  -1    1.20    0.60
  -7  -1   1    3.60    0.80
  -7  -1   1    0.80    0.90
  -7  -1   1    1.10    0.60
  -7  -1   1    1.40    0.70
  -7  -1   1    1.60    0.30
   6   1  -1   69.19    3.00
   6   1  -1   67.29    2.90
  -6  -1   1   66.69    3.20
  -6  -1   1   65.39    3.20
  -6  -1   1   65.09    3.20
  -6  -1   1   64.89    3.10
  -6  -1   1   67.99    3.10
  -6  -1   1   66.89    3.10
  -6  -1   1   66.29    2.70
  -6  -1   1   67.69    3.00
  -6  -1   1   68.29    3.00
   5   1  -1   68.89    2.90
   5   1  -1   68.59    2.90
   5   1  -1   67.79    2.90
   5   1  -1   63.19    2.90
   5   1  -1   63.79    2.90
  -5  -1   1   64.29    3.00
  -5  -1   1   66.69    2.90
  -5  -1   1   67.49    3.10
  -5  -1   1   67.69    2.90
  -5  -1   1   69.09    3.00
  -5  -1   1   69.99    2.70
  -5  -1   1   68.19    3.00
  -5  -1   1   69.39    3.00
   4   1  -1   68.79    2.90
   4   1  -1   70.49    2.90
   4   1  -1   71.89    2.90
   4   1  -1   71.19    3.00
   4   1  -1   74.09    3.00
  -4  -1   1   74.39    3.10
  -4  -1   1   69.39    3.00
  -4  -1   1   69.09    2.70
  -4  -1   1   63.79    3.00
  -4  -1   1   69.99    2.90
  -4  -1   1   72.49    3.10
  -4  -1   1   66.99    2.90
  -4  -1   1   64.29    3.00
   3   1  -1  543.55   20.40
   3   1  -1  546.45   20.40
   3   1  -1  567.04   20.40
   3   1  -1  529.05   20.50
   3   1  -1  556.04   20.50
  -3  -1   1  551.04   20.50
  -3  -1   1  553.24   20.50
  -3  -1   1  546.25   20.40
  -3  -1   1  538.55   20.70
  -3  -1   1  549.15   20.50
  -3  -1   1  554.44   20.40
   2   1  -1  129.49    4.90
   2   1  -1  127.09    4.80
   2   1  -1  122.39    4.80
   2   1  -1  124.19    4.80
   2   1  -1  122.79    4.80
  -2  -1   1  124.39    4.90
  -2  -1   1  124.29    4.80
  -2  -1   1  128.89    4.70
  -2  -1   1  125.79    4.70
  -2  -1   1  118.69    4.80
  -2  -1   1  117.79    4.80
  -2  -1   1  128.89    4.90
  -1  -1   1  434.86   26.20
   0   1  -1  360.56   20.70
   0  -1   1  356.96   20.60
  -1   1  -1  590.94   27.50
   1  -1   1  552.24   23.10
   1  -1   1  579.04   27.30
  -2   1  -1   52.19    2.10
  -2   1  -1   53.29    2.10
  -2   1  -1   54.59    2.10
  -2   1  -1   52.59    2.20
  -2   1  -1   54.99    2.10
  -2   1  -1   53.49    2.10
   2  -1   1   52.19    2.20
   2  -1   1   54.09    2.10
   2  -1   1   54.99    2.10
   2  -1   1   54.89    2.10
  -3   1  -1   13.70    0.70
  -3   1  -1   15.70    0.80
  -3   1  -1   14.70    0.80
  -3   1  -1   14.10    0.70
  -3   1  -1   14.60    0.90
  -3   1  -1   13.40    0.80
  -3   1  -1   17.70    0.80
   3  -1   1   14.20    0.80
   3  -1   1   14.80    0.70
  -4   1  -1  154.98    6.00
  -4   1  -1  159.48    6.10
  -4   1  -1  153.18    6.20
  -4   1  -1  152.48    6.00
  -4   1  -1  164.78    6.10
  -4   1  -1  173.68    6.10
  -4   1  -1  155.58    6.20
  -4   1  -1  156.18    6.10
   4  -1   1  157.58    6.00
   4  -1   1  152.58    6.20
  -5   1  -1   50.09    2.20
  -5   1  -1   48.90    2.40
  -5   1  -1   48.60    2.50
  -5   1  -1   52.49    2.40
  -5   1  -1   50.59    2.20
  -5   1  -1   48.80    2.00
  -5   1  -1   52.59    2.40
  -5   1  -1   56.89    2.30
   5  -1   1   48.80    2.20
  -6   1  -1    1.50    0.40
  -6   1  -1    1.20    0.50
  -6   1  -1    0.70    0.60
  -6   1  -1    1.50    0.50
  -6   1  -1    1.30    0.40
  -6   1  -1    0.60    0.40
  -6   1  -1    0.90    0.20
   6  -1   1    0.50    0.40
  -7   1  -1   55.79    2.60
  -7   1  -1   64.19    2.90
  -7   1  -1   58.59    2.70
  -7   1  -1   61.59    2.80
   7  -1   1   62.39    2.70
  -8   1  -1    0.60    0.70
  -8   1  -1    0.60    0.40
  -8   1  -1    1.50    0.60
  -8   1  -1    1.60    0.90
  -9   1  -1    7.20    0.90
  -9   1  -1    5.80    1.00
  -9   1  -1    6.80    0.90
 -10   1  -1    0.50    0.80
 -10   0   1    2.30    0.70
 -10   0   1    5.10    1.10
 -10   0   1    2.40    0.70
 -10   0   1    3.80    1.00
  -9   0   1    3.70    1.00
  -9   0   1    5.30    0.90
  -9   0   1    4.10    0.80
  -9   0   1    2.90    0.90
   8   0  -1    9.30    1.00
  -8   0   1   11.60    1.60
  -8   0   1    9.90    1.30
  -8   0   1   10.20    0.60
  -8   0   1   10.20    0.60
  -8   0   1    9.10    1.10
  -8   0   1   11.40    1.10
  -8   0   1    9.00    1.10
   7   0  -1    0.50    0.50
  -7   0   1   -0.20    0.40
  -7   0   1    0.70    0.60
  -7   0   1    0.60    0.60
  -7   0   1    0.20    0.50
  -7   0   1    0.40    0.50
  -7   0   1    0.70    0.30
   6   0  -1   98.59    4.00
  -6   0   1  100.79    4.10
  -6   0   1   97.09    4.00
  -6   0   1   92.59    3.70
  -6   0   1   98.59    4.10
  -6   0   1   93.69    4.10
  -6   0   1   93.19    3.90
  -6   0   1   92.49    4.00
  -6   0   1   97.49    4.00
   5   0  -1  203.18    7.80
  -5   0   1  207.38    7.90
  -5   0   1  201.18    7.60
  -5   0   1  198.28    7.70
  -5   0   1  203.48    7.80
  -5   0   1  198.48    7.80
  -5   0   1  202.18    7.80
  -5   0   1  198.48    7.80
  -5   0   1  200.78    7.80
   4   0  -1   56.49    2.20
   4   0  -1   56.79    2.30
   4   0  -1   56.69    2.40
   4   0  -1   55.29    2.40
  -4   0   1   54.89    2.40
  -4   0   1   55.49    2.30
  -4   0   1   57.89    2.30
  -4   0   1   55.09    2.40
  -4   0   1   55.19    2.40
  -4   0   1   55.89    2.40
   3   0  -1  104.89    3.90
   3   0  -1  105.19    4.00
   3   0  -1  101.59    4.00
   3   0  -1  100.29    4.00
   3   0  -1  100.79    4.00
  -3   0   1  108.29    4.00
  -3   0   1  101.99    4.00
  -3   0   1  105.69    4.00
  -3   0   1  102.99    4.10
  -3   0   1   98.19    4.00
   2   0  -1   21.80    0.90
   2   0  -1   19.00    0.90
  -2   0   1   18.30    0.90
  -2   0   1   22.50    0.90
  -2   0   1   18.70    0.90
   1   0  -1 1865.51   74.09
  -1   0   1 1823.32   73.99
  -1   0  -1  623.74   30.90
  -1   0  -1  629.54   25.70
   1   0   1  647.74   31.30
  -2   0  -1  228.58    8.80
  -2   0  -1  229.08    8.70
  -2   0  -1  232.68    8.60
  -2   0  -1  230.58    8.70
  -2   0  -1  235.78    8.70
  -2   0  -1  218.88    8.70
  -2   0  -1  235.88    8.70
  -2   0  -1  232.58    8.70
   2   0   1  230.58    8.70
   2   0   1  232.58    8.70
   2   0   1  235.68    8.70
   2   0   1  238.58    8.70
   2   0   1  235.68    8.60
  -3   0  -1   53.49    2.20
  -3   0  -1   51.79    2.30
  -3   0  -1   54.09    2.00
  -3   0  -1   52.39    2.30
  -3   0  -1   53.69    2.20
  -3   0  -1   53.49    2.20
  -3   0  -1   52.79    2.10
  -3   0  -1   54.99    2.30
  -3   0  -1   50.99    2.20
   3   0   1   53.69    2.10
   3   0   1   51.19    2.30
   3   0   1   52.09    2.20
   3   0   1   53.29    2.20
   3   0   1   53.29    2.20
  -4   0  -1    5.10    0.60
  -4   0  -1    6.40    0.70
  -4   0  -1    6.50    0.50
  -4   0  -1    6.00    0.70
  -4   0  -1    6.00    0.70
   4   0   1    5.80    0.50
   4   0   1    5.80    0.50
   4   0   1    5.60    0.50
   4   0   1    5.70    0.50
  -5   0  -1   89.79    3.80
  -5   0  -1   87.39    3.60
  -5   0  -1   91.49    3.80
  -5   0  -1   88.39    3.70
  -5   0  -1   85.19    3.70
  -5   0  -1   92.19    3.80
  -5   0  -1   86.39    3.80
   5   0   1   88.59    3.60
   5   0   1   88.79    3.60
   5   0   1   91.19    3.50
   5   0   1   84.69    3.50
  -6   0  -1    0.40    0.50
  -6   0  -1    0.10    0.50
  -6   0  -1    0.20    0.50
  -6   0  -1    0.10    0.50
  -6   0  -1   -0.20    0.30
  -6   0  -1   -0.10    0.50
  -6   0  -1    0.20    0.50
  -6   0  -1   -0.10    0.40
   6   0   1   -0.30    0.40
  -7   0  -1   47.10    2.60
  -7   0  -1   49.40    2.40
  -7   0  -1   52.79    2.70
  -7   0  -1   54.69    2.70
  -7   0  -1   54.89    2.70
  -7   0  -1   56.69    2.70
   7   0   1   53.19    2.50
  -8   0  -1    1.20    0.80
  -8   0  -1    0.90    0.70
  -8   0  -1    0.50    0.70
  -8   0  -1    0.90    0.80
  -9   0  -1    3.60    0.80
  -9   0  -1    4.50    0.90
  -9   0  -1    4.30    0.90
  -9   0  -1    4.50    1.00
 -10   1   1    4.00    0.90
  -9   1   1    8.40    0.60
  -9   1   1    8.60    0.90
  -9   1   1    6.70    0.60
  -9   1   1    9.50    1.20
   8  -1  -1    9.90    1.10
  -8   1   1    9.30    0.70
  -8   1   1    8.80    0.90
  -8   1   1    9.10    1.00
  -8   1   1    8.80    0.90
  -8   1   1    6.90    0.80
  -8   1   1    8.70    0.80
   7  -1  -1    9.80    0.90
  -7   1   1    7.60    0.80
  -7   1   1    8.40    0.80
  -7   1   1    9.50    1.00
  -7   1   1    5.90    0.70
  -7   1   1    9.90    1.00
   6  -1  -1  203.98    7.90
  -6   1   1  202.28    7.90
  -6   1   1  207.18    7.70
  -6   1   1  201.58    7.70
  -6   1   1  195.08    7.70
  -6   1   1  198.78    8.00
   5  -1  -1  286.67   10.90
  -5   1   1  293.37   10.80
  -5   1   1  289.67   10.90
  -5   1   1  287.07   10.80
  -5   1   1  286.87   10.80
  -5   1   1  288.07   11.00
  -5   1   1  279.57   10.80
  -5   1   1  280.87   10.90
   4  -1  -1    0.90    0.40
  -4   1   1    1.10    0.30
  -4   1   1    1.20    0.30
  -4   1   1    0.70    0.20
  -4   1   1    0.70    0.30
  -4   1   1    1.30    0.30
  -4   1   1    1.70    0.30
  -4   1   1    1.00    0.30
   3  -1  -1  321.17   12.10
  -3   1   1  315.37   12.00
  -3   1   1  333.57   12.00
  -3   1   1  321.77   12.00
  -3   1   1  316.97   11.90
  -3   1   1  322.77   12.00
  -3   1   1  321.77   12.00
   2  -1  -1  482.25   22.40
  -2   1   1  472.35   22.40
  -2   1   1  480.85   18.60
   0  -1  -1  506.65   29.20
   0  -1  -1  565.04   30.10
  -1  -1  -1   64.19    2.70
  -1  -1  -1   69.39    2.70
  -1  -1  -1   66.29    2.60
  -1  -1  -1   60.89    2.70
  -1  -1  -1   67.09    2.70
  -1  -1  -1   66.79    2.60
  -1  -1  -1   68.49    2.60
   1   1   1   66.09    2.70
   1   1   1   69.89    2.70
   1   1   1   65.29    2.60
   1   1   1   66.19    2.50
   1   1   1   66.39    2.70
   1   1   1   60.99    2.70
  -2  -1  -1   44.90    2.00
  -2  -1  -1   46.60    1.90
  -2  -1  -1   52.09    2.10
  -2  -1  -1   45.00    1.90
  -2  -1  -1   43.50    2.00
  -2  -1  -1   43.80    1.90
   2   1   1   43.20    1.90
   2   1   1   40.50    1.90
   2   1   1   46.80    2.00
   2   1   1   39.50    1.90
   2   1   1   44.80    1.70
  -3  -1  -1    4.90    0.70
  -3  -1  -1    5.20    0.50
  -3  -1  -1    6.80    0.60
  -3  -1  -1    4.90    0.70
   3   1   1    5.30    0.60
   3   1   1    4.80    0.50
   3   1   1    4.30    0.40
   3   1   1    6.50    0.70
   3   1   1    5.10    0.60
  -4  -1  -1   55.59    2.50
  -4  -1  -1   60.89    2.70
  -4  -1  -1   58.79    2.60
  -4  -1  -1   59.19    2.70
  -4  -1  -1   58.89    2.70
  -4  -1  -1   60.69    2.70
  -4  -1  -1   59.09    2.60
   4   1   1   58.39    2.40
   4   1   1   57.99    2.50
   4   1   1   58.89    2.60
   4   1   1   59.19    2.60
  -5  -1  -1  150.88    6.10
  -5  -1  -1  148.89    6.10
  -5  -1  -1  146.39    5.90
  -5  -1  -1  148.89    6.00
  -5  -1  -1  144.29    6.10
  -5  -1  -1  149.09    6.00
  -5  -1  -1  145.69    5.80
   5   1   1  148.29    5.90
   5   1   1  140.99    5.90
   5   1   1  149.69    5.70
   5   1   1  152.88    5.90
  -6  -1  -1    0.20    0.40
  -6  -1  -1    0.40    0.60
  -6  -1  -1    0.50    0.50
  -6  -1  -1   -0.40    0.60
  -6  -1  -1    0.50    0.80
  -6  -1  -1   -0.60    0.60
   6   1   1    0.20    0.50
   6   1   1    0.40    0.50
   6   1   1    0.30    0.40
  -7  -1  -1   30.50    2.10
  -7  -1  -1   33.10    2.00
  -7  -1  -1   34.20    2.20
  -7  -1  -1   33.10    2.20
  -7  -1  -1   36.10    2.20
   7   1   1   33.40    1.90
  -8  -1  -1   -1.10    0.60
  -8  -1  -1    0.80    0.80
  -8  -1  -1   -0.20    0.80
  -8  -1  -1    0.30    0.90
   8   1   1    0.50    0.60
  -9  -1  -1    2.50    0.90
  -9  -1  -1    2.10    0.90
  -9  -1  -1    2.90    1.10
  -9  -1  -1    1.10    0.80
 -10   2   1    4.00    0.50
 -10   2   1    3.30    0.80
  -9   2   1    5.20    0.60
  -9   2   1    5.70    0.70
  -9   2   1    6.30    0.90
  -9   2   1    6.90    0.80
  -8   2   1   39.20    1.90
  -8   2   1   41.70    1.90
  -8   2   1   41.40    2.10
   7  -2  -1   24.40    1.50
  -7   2   1   27.60    1.50
  -7   2   1   23.70    1.50
  -7   2   1   26.60    1.30
  -7   2   1   24.00    1.70
  -7   2   1   26.30    1.40
   6  -2  -1   67.49    2.90
  -6   2   1   63.69    2.80
  -6   2   1   65.59    2.80
  -6   2   1   65.99    2.70
  -6   2   1   61.89    2.90
  -6   2   1   65.49    2.90
   5  -2  -1   57.39    2.50
  -5   2   1   55.89    2.50
  -5   2   1   55.19    2.50
  -5   2   1   57.59    2.50
  -5   2   1   55.39    2.30
  -5   2   1   57.59    2.40
   4  -2  -1   86.59    3.50
   4  -2  -1   87.89    3.60
  -4   2   1   89.49    3.40
  -4   2   1   87.19    3.40
  -4   2   1   87.59    3.60
  -4   2   1   89.59    3.50
  -4   2   1   86.99    3.50
   3  -2  -1 1973.10   79.79
   3  -2  -1 2056.89   80.19
  -3   2   1 1987.80   75.19
   2  -2  -1  504.95   27.90
   2  -2  -1  504.05   27.80
   2  -2  -1  519.85   19.70
   1  -2  -1  567.54   33.00
   0  -2  -1  313.97   12.10
   0  -2  -1  331.47   12.30
   0  -2  -1  330.77   12.10
   0   2   1  334.87   12.10
   0   2   1  337.97   12.30
   0   2   1  313.57   12.10
   0   2   1  324.87   12.30
   0   2   1  316.67   12.20
  -1  -2  -1    0.20    0.40
  -1  -2  -1    0.70    0.20
  -1  -2  -1    1.50    0.30
  -1  -2  -1    2.60    0.50
  -1  -2  -1    0.50    0.40
  -1  -2  -1    1.20    0.30
   1   2   1    1.10    0.40
   1   2   1    1.10    0.30
   1   2   1    1.10    0.20
   1   2   1    0.60    0.30
   1   2   1    0.90    0.40
   1   2   1    1.00    0.20
  -2  -2  -1  211.98    8.40
  -2  -2  -1  234.08    8.50
  -2  -2  -1  209.28    8.40
  -2  -2  -1  214.38    8.20
  -2  -2  -1  215.48    8.20
   2   2   1  212.68    8.20
   2   2   1  213.68    8.30
   2   2   1  228.88    8.50
   2   2   1  212.58    8.00
   2   2   1  207.38    8.30
  -3  -2  -1   35.70    1.90
  -3  -2  -1   37.30    1.90
  -3  -2  -1   37.00    1.70
  -3  -2  -1   34.30    1.70
  -3  -2  -1   38.30    2.00
  -3  -2  -1   38.10    1.90
  -3  -2  -1   37.30    1.80
   3   2   1   34.60    1.50
   3   2   1   33.60    1.90
   3   2   1   37.30    1.70
   3   2   1   35.50    1.80
   3   2   1   36.00    1.80
   3   2   1   31.90    1.70
  -4  -2  -1   32.50    2.00
  -4  -2  -1   40.70    2.00
  -4  -2  -1   39.30    1.90
  -4  -2  -1   42.10    2.20
  -4  -2  -1   38.70    2.20
  -4  -2  -1   40.80    1.90
  -4  -2  -1   41.50    2.10
   4   2   1   40.70    1.70
   4   2   1   42.10    1.90
   4   2   1   39.30    2.10
   4   2   1   35.60    2.00
   4   2   1   40.00    2.00
  -5  -2  -1  107.09    4.80
  -5  -2  -1  103.89    4.40
  -5  -2  -1  102.39    4.70
  -5  -2  -1  102.29    4.50
  -5  -2  -1  104.09    4.40
  -5  -2  -1  107.59    4.70
  -5  -2  -1  110.59    4.80
   5   2   1  109.29    4.60
   5   2   1  110.09    4.50
   5   2   1  102.39    4.60
   5   2   1  106.29    4.20
  -6  -2  -1    7.50    1.20
  -6  -2  -1    7.40    1.20
  -6  -2  -1    6.30    1.10
  -6  -2  -1    6.40    1.20
  -6  -2  -1    6.00    0.90
   6   2   1    5.90    0.90
   6   2   1    6.40    0.90
  -7  -2  -1   12.80    1.70
  -7  -2  -1   14.90    1.50
  -7  -2  -1   13.00    1.60
  -7  -2  -1   10.90    1.50
   7   2   1   14.80    1.30
   7   2   1   12.80    1.10
  -8  -2  -1    4.30    1.00
  -8  -2  -1    4.00    1.00
  -8  -2  -1    4.20    1.20
  -8  -2  -1    4.70    1.20
   8   2   1    4.80    0.90
  -9  -2  -1    1.10    1.10
  -9  -2  -1    1.30    0.90
 -11   3   1    1.70    0.70
 -10   3   1    1.10    0.40
 -10   3   1    1.50    0.70
  -9   3   1    1.10    0.60
  -9   3   1    1.10    0.40
  -9   3   1    1.10    0.50
  -8   3   1  157.28    6.20
  -8   3   1  147.69    6.00
  -8   3   1  159.78    6.20
  -7   3   1   25.30    1.40
  -7   3   1   21.60    1.10
  -7   3   1   21.00    1.40
  -7   3   1   22.70    1.30
   6  -3  -1    1.10    0.60
  -6   3   1    1.90    0.40
  -6   3   1    1.80    0.50
  -6   3   1    2.20    0.30
  -6   3   1    1.00    0.40
  -6   3   1    2.50    0.50
  -6   3   1    1.30    0.50
   5  -3  -1  124.69    5.00
  -5   3   1  124.89    5.00
  -5   3   1  124.39    5.00
  -5   3   1  121.29    4.90
  -5   3   1  127.19    4.70
  -4   3   1  689.63   25.70
   3  -3  -1 1491.25   56.49
   3  -3  -1 1468.75   67.59
   3  -3  -1 1502.45   68.29
   2  -3  -1  297.17   11.50
   2  -3  -1  293.97   11.50
   2  -3  -1  296.67   11.50
  -2   3   1  306.57   11.60
  -2   3   1  319.37   11.40
  -2   3   1  318.07   11.40
  -2   3   1  312.17   11.50
  -2   3   1  310.07   11.60
   1  -3  -1  134.09    5.30
   1  -3  -1  132.79    5.10
   1  -3  -1  137.89    5.10
   1  -3  -1  143.09    5.40
   1  -3  -1  130.29    5.30
   1  -3  -1  141.59    5.40
  -1   3   1  135.69    5.20
  -1   3   1  132.39    5.30
  -1   3   1  135.79    5.10
  -1   3   1  138.59    5.10
  -1   3   1  128.39    5.40
  -1   3   1  135.59    5.10
  -1   3   1  128.29    5.30
  -1   3   1  135.19    5.40
   0  -3  -1  161.08    6.20
   0  -3  -1  155.88    6.30
   0  -3  -1  157.68    6.00
   0  -3  -1  156.98    6.20
   0  -3  -1  162.08    6.00
   0   3   1  163.18    6.20
   0   3   1  153.38    6.20
   0   3   1  158.18    6.00
   0   3   1  159.78    6.00
   0   3   1  153.68    6.30
   0   3   1  145.99    6.30
   0   3   1  160.38    6.00
  -1  -3  -1   16.80    1.00
  -1  -3  -1   22.80    1.40
  -1  -3  -1   17.30    1.20
   1   3   1   19.30    1.00
   1   3   1   17.70    1.20
   1   3   1   22.70    1.30
   1   3   1   17.80    0.90
   1   3   1   15.20    1.20
   1   3   1   18.60    1.20
  -2  -3  -1  466.05   17.20
  -2  -3  -1  463.55   17.20
  -2  -3  -1  457.95   17.60
  -2  -3  -1  470.75   17.40
  -2  -3  -1  449.26   17.20
  -2  -3  -1  438.86   17.40
   2   3   1  477.85   17.50
   2   3   1  459.95   17.40
   2   3   1  457.65   17.00
   2   3   1  470.05   17.20
   2   3   1  454.35   17.50
   2   3   1  435.06   17.20
   2   3   1  466.75   17.50
  -3  -3  -1  114.79    4.60
  -3  -3  -1  114.69    4.70
  -3  -3  -1  104.39    4.30
  -3  -3  -1   95.79    4.50
  -3  -3  -1  101.99    4.20
  -3  -3  -1  107.79    4.60
  -3  -3  -1  101.89    4.30
   3   3   1  104.89    4.60
   3   3   1  100.89    4.30
   3   3   1  100.29    3.90
   3   3   1  106.49    4.60
   3   3   1  101.19    4.40
   3   3   1   99.89    4.30
  -4  -3  -1   29.70    1.60
  -4  -3  -1   30.50    2.00
  -4  -3  -1   28.20    1.60
  -4  -3  -1   29.20    1.90
  -4  -3  -1   27.80    2.00
  -4  -3  -1   26.90    1.90
  -4  -3  -1   28.20    1.60
   4   3   1   30.30    1.80
   4   3   1   29.90    1.70
   4   3   1   26.00    1.60
   4   3   1   27.70    1.80
   4   3   1   29.20    1.60
  -5  -3  -1   51.49    3.00
  -5  -3  -1   54.89    2.90
  -5  -3  -1   46.00    2.80
  -5  -3  -1   50.89    2.90
  -5  -3  -1   54.39    2.60
   5   3   1   54.69    2.60
   5   3   1   51.39    2.70
  -6  -3  -1    3.40    1.70
  -6  -3  -1    3.90    0.90
  -6  -3  -1    4.60    1.20
  -6  -3  -1    2.90    1.00
   6   3   1    4.70    0.90
   6   3   1    2.80    0.80
  -7  -3  -1    8.60    1.50
  -7  -3  -1   10.90    1.30
  -7  -3  -1   10.90    1.60
  -7  -3  -1   11.40    1.70
   7   3   1   11.50    1.30
   7   3   1    9.30    1.30
  -8  -3  -1    3.90    1.30
  -8  -3  -1    2.90    0.90
  -8  -3  -1    2.80    1.20
   8   3   1    3.00    0.90
 -11   4   1    2.20    0.60
 -11   4   1    2.50    0.80
 -10   4   1    7.10    1.00
 -10   4   1    7.70    0.90
  -9   4   1    0.20    0.50
  -9   4   1    1.20    0.30
  -9   4   1    0.50    0.50
  -8   4   1   83.99    3.60
  -8   4   1   79.29    3.30
  -8   4   1   88.99    3.70
  -7   4   1    7.30    0.90
  -7   4   1    4.80    0.40
  -7   4   1    6.40    0.70
  -7   4   1    6.50    0.80
  -7   4   1    5.00    0.80
  -7   4   1    6.50    0.80
   6  -4  -1   92.49    3.90
  -6   4   1   91.59    3.90
  -6   4   1   88.59    3.70
  -6   4   1   86.99    3.80
  -6   4   1   89.09    3.40
  -6   4   1   91.19    3.80
   5  -4  -1  338.87   12.60
  -5   4   1  335.27   12.70
  -5   4   1  330.17   12.50
  -5   4   1  327.47   12.50
  -5   4   1  339.67   12.50
  -5   4   1  337.37   12.30
  -5   4   1  330.77   12.60
  -5   4   1  325.17   12.70
   4  -4  -1  384.26   14.70
   4  -4  -1  392.06   14.60
   4  -4  -1  386.66   14.50
   4  -4  -1  409.26   14.60
  -4   4   1  389.36   14.70
  -4   4   1  380.76   14.70
  -4   4   1  394.36   14.50
  -4   4   1  387.56   14.80
  -4   4   1  398.66   14.40
  -4   4   1  376.66   14.70
  -4   4   1  398.16   14.70
   3  -4  -1  551.84   20.20
   3  -4  -1  546.55   20.20
  -3   4   1  529.05   20.30
  -3   4   1  535.05   20.20
   2  -4  -1  272.27   10.70
   2  -4  -1  273.37   10.60
   2  -4  -1  281.87   10.40
   2  -4  -1  288.37   10.80
   2  -4  -1  280.47   10.70
   2  -4  -1  309.97   11.40
   2  -4  -1  281.27   10.50
  -2   4   1  279.67   10.80
  -2   4   1  286.87   10.90
  -2   4   1  287.27   10.50
  -2   4   1  269.57   10.70
  -2   4   1  282.07   10.50
  -2   4   1  271.37   10.80
  -2   4   1  276.47   10.70
  -2   4   1  288.37   10.60
   1  -4  -1  303.17   11.70
   1  -4  -1  323.87   11.70
   1  -4  -1  299.27   11.60
   1  -4  -1  294.07   11.60
   1  -4  -1  295.97   11.40
   1  -4  -1  304.37   11.40
  -1   4   1  306.27   11.70
  -1   4   1  309.27   11.70
  -1   4   1  305.47   11.80
  -1   4   1  302.57   11.40
  -1   4   1  307.97   11.50
  -1   4   1  294.27   11.40
   0  -4  -1   42.00    2.10
   0  -4  -1   40.00    1.70
   0  -4  -1   38.90    2.00
   0  -4  -1   40.60    1.70
   0  -4  -1   43.50    2.10
   0   4   1   35.30    1.80
   0   4   1   37.60    2.10
   0   4   1   39.00    2.10
   0   4   1   38.40    1.70
   0   4   1   38.70    2.10
   0   4   1   37.50    2.00
   0   4   1   41.10    1.80
  -1  -4  -1    2.60    0.70
  -1  -4  -1    4.80    0.50
  -1  -4  -1    4.80    0.90
  -1  -4  -1    4.70    0.60
   1   4   1    5.00    0.60
   1   4   1    6.40    0.70
   1   4   1    3.00    0.70
   1   4   1    3.70    0.40
   1   4   1    4.50    0.80
   1   4   1    6.90    0.90
   1   4   1    5.90    0.90
  -2  -4  -1  254.27    9.60
  -2  -4  -1  237.88    9.90
  -2  -4  -1  248.28    9.60
  -2  -4  -1  250.87    9.60
  -2  -4  -1  254.97    9.90
  -2  -4  -1  260.97   10.10
   2   4   1  244.68    9.40
   2   4   1  237.78    9.60
   2   4   1  248.78   10.00
   2   4   1  257.87   10.00
   2   4   1  253.37    9.80
   2   4   1  248.78    9.60
   2   4   1  244.28    9.80
  -3  -4  -1  141.79    5.90
  -3  -4  -1  136.39    5.50
  -3  -4  -1  125.19    5.90
  -3  -4  -1  133.69    6.00
  -3  -4  -1  135.69    5.50
  -3  -4  -1  137.79    5.50
   3   4   1  136.99    5.70
   3   4   1  136.89    5.20
   3   4   1  133.59    5.90
   3   4   1  137.49    5.70
   3   4   1  140.69    5.80
  -4  -4  -1   18.80    1.80
  -4  -4  -1   23.00    1.60
  -4  -4  -1   21.40    1.40
  -4  -4  -1   22.70    2.00
  -4  -4  -1   18.10    1.70
  -4  -4  -1   23.00    1.90
   4   4   1   23.20    1.70
   4   4   1   22.00    1.80
   4   4   1   21.40    1.60
   4   4   1   21.90    1.50
  -5  -4  -1   16.50    1.40
  -5  -4  -1   16.50    1.90
  -5  -4  -1   17.50    1.90
  -5  -4  -1   16.60    1.70
   5   4   1   16.20    1.40
   5   4   1   16.70    2.30
  -6  -4  -1    0.20    1.00
  -6  -4  -1   -0.10    0.80
  -6  -4  -1   -0.40    1.00
  -6  -4  -1   -0.30    0.60
   6   4   1    0.30    0.70
   6   4   1    0.80    0.70
  -7  -4  -1    9.00    1.60
  -7  -4  -1    6.50    1.20
  -7  -4  -1    7.60    1.60
   7   4   1    9.40    1.30
  -8  -4  -1    0.00    0.80
 -11   5   1    5.30    0.80
 -10   5   1   28.30    1.70
 -10   5   1   25.00    1.60
  -9   5   1    1.60    0.60
  -9   5   1    2.40    0.70
  -8   5   1    7.50    0.80
  -8   5   1    8.40    0.90
  -8   5   1    8.30    1.00
   7  -5  -1   28.30    1.80
  -7   5   1   29.00    1.50
  -7   5   1   29.60    1.70
  -7   5   1   31.00    1.70
   6  -5  -1  537.25   20.30
   6  -5  -1  549.15   20.10
  -6   5   1  512.45   20.20
  -6   5   1  524.85   20.30
  -6   5   1  553.74   20.10
  -6   5   1  539.05   20.10
  -6   5   1  535.75   20.10
  -6   5   1  544.05   20.30
   5  -5  -1  330.77   12.50
   5  -5  -1  338.27   12.30
  -5   5   1  320.97   12.40
  -5   5   1  326.67   12.50
  -5   5   1  325.37   12.50
  -5   5   1  335.87   12.30
  -5   5   1  320.97   12.50
  -5   5   1  317.07   12.40
  -5   5   1  328.87   12.50
   4  -5  -1    8.30    0.70
   4  -5  -1    7.10    0.70
   4  -5  -1    9.00    0.60
  -4   5   1    9.30    0.50
  -4   5   1    8.90    0.90
  -4   5   1    8.90    0.80
  -4   5   1    7.70    0.80
  -4   5   1    9.40    0.80
  -4   5   1    8.10    1.00
  -4   5   1    7.70    0.80
  -4   5   1    9.10    0.60
   3  -5  -1  116.99    4.40
   3  -5  -1  112.79    4.60
   3  -5  -1  115.49    4.70
   3  -5  -1  111.29    4.60
   3  -5  -1  117.29    4.80
  -3   5   1  110.89    4.70
  -3   5   1  121.39    4.90
  -3   5   1  116.59    4.80
  -3   5   1  115.99    4.80
  -3   5   1  115.19    4.70
  -3   5   1  116.19    4.40
  -3   5   1  117.99    4.70
  -3   5   1  121.69    4.50
   2  -5  -1    1.50    0.50
   2  -5  -1    2.40    0.40
   2  -5  -1    2.40    0.60
  -2   5   1    1.30    0.60
  -2   5   1    1.00    0.30
  -2   5   1    0.90    0.50
  -2   5   1    1.50    0.60
  -2   5   1    1.30    0.60
  -2   5   1    2.60    0.40
  -2   5   1    1.30    0.30
  -2   5   1    1.00    0.30
   1  -5  -1   81.99    3.90
   1  -5  -1   84.39    3.80
   1  -5  -1   87.19    3.50
   1  -5  -1   90.29    3.80
   1  -5  -1   82.39    3.50
   1  -5  -1   80.89    3.80
  -1   5   1   88.29    3.80
  -1   5   1   91.39    3.60
  -1   5   1   89.09    4.00
  -1   5   1   85.79    3.50
  -1   5   1   91.09    4.00
  -1   5   1   88.19    3.90
  -1   5   1   90.69    3.50
   0  -5  -1  307.07   12.10
   0  -5  -1  312.97   12.10
   0  -5  -1  316.77   11.80
   0  -5  -1  322.47   12.30
   0  -5  -1  310.87   11.80
   0   5   1  315.97   11.80
   0   5   1  294.27   12.10
   0   5   1  315.87   11.80
   0   5   1  319.77   12.30
   0   5   1  319.47   12.30
   0   5   1  306.27   12.20
   0   5   1  302.57   11.80
  -1  -5  -1    2.40    0.50
  -1  -5  -1    4.60    1.00
  -1  -5  -1    2.90    0.80
  -1  -5  -1    2.40    0.60
  -1  -5  -1    2.70    0.80
   1   5   1    3.20    0.80
   1   5   1    2.60    0.50
   1   5   1    3.30    0.80
   1   5   1    2.70    0.80
   1   5   1    2.50    0.40
   1   5   1    4.50    0.90
   1   5   1    3.90    0.70
  -2  -5  -1   93.39    4.40
  -2  -5  -1   91.39    3.80
  -2  -5  -1   83.09    4.20
  -2  -5  -1   75.89    4.20
  -2  -5  -1   94.39    4.30
  -2  -5  -1   87.19    3.80
  -2  -5  -1   87.89    3.80
   2   5   1   86.99    4.30
   2   5   1   89.79    3.60
   2   5   1   93.49    4.20
   2   5   1   91.09    3.80
   2   5   1   99.49    4.10
   2   5   1   88.89    4.30
   2   5   1   92.19    4.20
  -3  -5  -1   86.89    4.20
  -3  -5  -1   82.99    4.10
  -3  -5  -1   82.99    3.70
  -3  -5  -1   80.19    3.70
  -3  -5  -1   88.79    4.30
   3   5   1   87.29    4.10
   3   5   1   83.19    3.40
   3   5   1   84.99    4.20
   3   5   1   84.09    4.00
  -4  -5  -1   19.80    1.40
  -4  -5  -1   19.60    2.00
  -4  -5  -1   18.70    2.00
  -4  -5  -1   16.90    1.70
   4   5   1   16.80    1.40
   4   5   1   20.40    1.70
   4   5   1   18.40    1.80
   4   5   1   19.70    1.80
  -5  -5  -1   17.30    1.50
  -5  -5  -1   17.10    2.00
  -5  -5  -1   20.30    2.10
  -5  -5  -1   19.50    2.10
   5   5   1   14.80    1.70
   5   5   1   20.10    1.70
   5   5   1   19.90    1.80
   5   5   1   15.80    1.50
  -6  -5  -1    1.40    1.00
  -6  -5  -1    0.90    1.10
  -6  -5  -1    0.00    0.80
  -6  -5  -1    0.20    1.10
   6   5   1    0.50    0.80
   6   5   1   -0.40    0.70
  -7  -5  -1    3.00    1.50
   7   5   1    2.90    1.00
 -11   6   1    2.40    0.80
 -11   6   1    2.70    0.80
 -10   6   1   15.50    1.40
 -10   6   1   16.80    1.30
  -9   6   1    0.10    0.50
  -9   6   1    0.20    0.50
   8  -6  -1   47.00    2.60
  -8   6   1   46.40    2.50
  -8   6   1   48.20    2.20
  -8   6   1   48.70    2.30
   7  -6  -1  103.99    4.40
  -7   6   1   95.79    4.10
  -7   6   1   99.79    4.10
  -7   6   1   97.09    4.10
  -7   6   1  105.09    4.40
   6  -6  -1  265.77   10.20
   6  -6  -1  261.07    9.90
  -6   6   1  253.27   10.00
  -6   6   1  264.77   10.10
  -6   6   1  270.37   10.10
  -6   6   1  262.37    9.80
  -6   6   1  250.37   10.00
  -6   6   1  265.27   10.20
  -6   6   1  247.28   10.20
   5  -6  -1  113.99    4.80
   5  -6  -1  121.39    5.00
   5  -6  -1  120.49    4.80
   5  -6  -1  120.39    4.70
  -5   6   1  115.69    4.90
  -5   6   1  121.89    5.10
  -5   6   1  121.59    4.70
  -5   6   1  122.19    5.00
  -5   6   1  126.09    5.00
  -5   6   1  117.49    5.00
   4  -6  -1    0.10    0.40
   4  -6  -1    0.00    0.40
   4  -6  -1    0.40    0.20
   4  -6  -1    0.10    0.50
  -4   6   1    0.00    0.50
  -4   6   1    0.40    0.40
  -4   6   1    0.20    0.30
  -4   6   1    0.60    0.20
  -4   6   1   -0.10    0.50
  -4   6   1    0.20    0.30
  -4   6   1    0.60    0.50
  -4   6   1   -0.10    0.50
   3  -6  -1  222.88    8.80
   3  -6  -1  225.68    9.00
   3  -6  -1  233.48    8.50
   3  -6  -1  219.28    9.00
   3  -6  -1  223.78    8.80
   3  -6  -1  225.68    8.80
  -3   6   1  235.48    8.60
  -3   6   1  223.98    9.00
  -3   6   1  234.78    8.60
  -3   6   1  221.98    8.80
  -3   6   1  227.28    9.00
  -3   6   1  230.28    9.10
  -3   6   1  224.38    9.10
  -3   6   1  231.68    8.90
   2  -6  -1   36.70    2.20
   2  -6  -1   39.90    1.70
   2  -6  -1   37.90    1.70
   2  -6  -1   44.20    2.20
   2  -6  -1   34.20    2.00
  -2   6   1   38.00    1.70
  -2   6   1   34.20    2.20
  -2   6   1   38.70    1.90
  -2   6   1   37.50    1.80
  -2   6   1   37.80    1.70
  -2   6   1   36.70    2.20
  -2   6   1   36.40    2.20
  -2   6   1   34.00    2.10
   1  -6  -1   10.10    0.80
   1  -6  -1   10.20    1.20
   1  -6  -1   10.20    1.30
   1  -6  -1   11.10    1.30
   1  -6  -1   11.30    0.80
   1  -6  -1   10.60    1.20
  -1   6   1   12.00    1.00
  -1   6   1    9.60    1.20
  -1   6   1   10.90    1.40
  -1   6   1   11.10    0.80
  -1   6   1   11.80    0.90
  -1   6   1    9.80    1.20
   0  -6  -1  354.36   14.10
   0  -6  -1  365.46   13.70
   0  -6  -1  364.56   13.70
   0  -6  -1  365.46   14.10
   0  -6  -1  358.46   14.30
   0   6   1  370.56   14.30
   0   6   1  350.66   14.30
   0   6   1  351.56   13.70
   0   6   1  375.06   14.20
   0   6   1  364.36   13.70
   0   6   1  355.06   14.10
  -1  -6  -1   27.50    2.10
  -1  -6  -1   28.00    2.00
  -1  -6  -1   27.60    1.50
  -1  -6  -1   26.70    2.00
  -1  -6  -1   26.70    2.00
  -1  -6  -1   27.20    1.50
   1   6   1   28.00    2.10
   1   6   1   27.80    1.60
   1   6   1   29.10    2.10
   1   6   1   27.70    2.10
   1   6   1   27.80    1.60
   1   6   1   29.00    1.50
  -2  -6  -1   35.20    2.50
  -2  -6  -1   38.40    1.90
  -2  -6  -1   34.70    2.50
  -2  -6  -1   33.00    2.40
   2   6   1   38.00    2.50
   2   6   1   35.70    1.70
   2   6   1   34.30    2.40
   2   6   1   37.30    2.50
   2   6   1   35.40    2.50
   2   6   1   34.40    1.90
  -3  -6  -1   15.00    1.30
  -3  -6  -1   17.60    1.80
  -3  -6  -1   18.10    2.00
  -3  -6  -1   15.70    1.90
   3   6   1   16.00    1.80
   3   6   1   17.80    1.40
   3   6   1   18.10    2.00
   3   6   1   15.50    1.00
   3   6   1   15.50    1.80
  -4  -6  -1    4.70    1.00
  -4  -6  -1    4.20    1.40
  -4  -6  -1    3.70    1.20
   4   6   1    3.50    1.00
   4   6   1    4.30    1.20
   4   6   1    3.50    0.90
   4   6   1    3.20    1.10
  -5  -6  -1   15.00    1.50
  -5  -6  -1   11.50    1.90
  -5  -6  -1   16.20    2.20
  -5  -6  -1   11.20    1.90
   5   6   1   14.30    1.90
   5   6   1   18.30    1.90
   5   6   1   13.50    1.50
  -6  -6  -1    0.30    1.30
  -6  -6  -1   -0.80    1.20
  -6  -6  -1    0.70    0.90
   6   6   1   -0.50    0.70
 -11   7   1    2.90    0.70
 -11   7   1    0.40    0.60
 -10   7   1    9.20    1.20
 -10   7   1    9.00    1.00
   9  -7  -1   -0.80    0.70
  -9   7   1    0.00    0.50
  -9   7   1   -0.50    0.50
   8  -7  -1  160.68    6.70
  -8   7   1  161.48    6.30
  -8   7   1  166.58    6.70
  -8   7   1  152.48    6.20
  -8   7   1  151.78    6.20
   7  -7  -1   66.99    3.40
  -7   7   1   69.29    2.90
  -7   7   1   69.99    3.20
  -7   7   1   71.99    3.40
  -7   7   1   70.89    3.20
  -7   7   1   67.99    3.20
   6  -7  -1    9.90    0.70
   6  -7  -1    8.80    0.70
   6  -7  -1   11.00    1.20
  -6   7   1    8.70    1.20
  -6   7   1    9.40    1.20
  -6   7   1    8.50    1.20
  -6   7   1    9.80    1.10
  -6   7   1    8.90    0.70
  -6   7   1    9.40    1.10
   5  -7  -1  104.69    4.40
   5  -7  -1   98.59    4.40
   5  -7  -1  105.79    4.10
   5  -7  -1  104.39    4.50
  -5   7   1  108.69    4.60
  -5   7   1  107.69    4.20
  -5   7   1  106.99    4.70
  -5   7   1  108.49    4.70
  -5   7   1  108.79    4.00
  -5   7   1  100.59    4.50
  -5   7   1  105.79    4.60
  -5   7   1   96.99    4.70
   4  -7  -1    2.00    0.70
   4  -7  -1    0.50    0.60
   4  -7  -1    2.30    0.70
   4  -7  -1    0.90    0.50
   4  -7  -1    2.00    0.30
  -4   7   1    1.70    0.70
  -4   7   1    1.00    0.70
  -4   7   1    2.20    0.50
  -4   7   1    2.30    0.60
  -4   7   1    2.70    0.80
  -4   7   1    1.40    0.30
  -4   7   1    2.00    0.80
   3  -7  -1   62.29    3.70
   3  -7  -1   68.09    3.10
   3  -7  -1   67.59    3.20
   3  -7  -1   67.99    2.70
   3  -7  -1   64.39    3.10
   3  -7  -1   68.59    3.30
  -3   7   1   66.89    3.10
  -3   7   1   68.19    3.50
  -3   7   1   65.69    3.30
  -3   7   1   68.69    3.50
  -3   7   1   68.09    3.00
  -3   7   1   69.29    3.40
  -3   7   1   67.39    2.80
  -3   7   1   70.89    2.80
   2  -7  -1   24.70    2.30
   2  -7  -1   28.20    2.00
   2  -7  -1   31.40    1.90
   2  -7  -1   29.70    1.50
   2  -7  -1   30.70    1.50
   2  -7  -1   30.80    2.00
  -2   7   1   29.40    1.60
  -2   7   1   29.60    2.10
  -2   7   1   31.80    1.50
  -2   7   1   31.50    2.30
  -2   7   1   30.70    1.60
  -2   7   1   27.40    2.10
  -2   7   1   30.20    1.70
  -2   7   1   30.30    2.10
   1  -7  -1   19.70    1.80
   1  -7  -1   19.30    1.20
   1  -7  -1   18.40    1.20
   1  -7  -1   20.50    1.70
   1  -7  -1   21.20    1.80
  -1   7   1   21.90    1.80
  -1   7   1   21.00    1.90
  -1   7   1   19.40    1.30
  -1   7   1   20.30    1.30
  -1   7   1   20.10    1.20
  -1   7   1   19.90    1.70
  -1   7   1   21.10    1.20
  -1   7   1   18.10    1.80
   0  -7  -1  174.38    7.20
   0  -7  -1  184.08    7.90
   0  -7  -1  184.08    7.70
   0  -7  -1  187.58    7.90
   0  -7  -1  183.98    7.20
   0  -7  -1  173.68    7.70
   0   7   1  185.38    7.90
   0   7   1  180.38    7.30
   0   7   1  184.98    7.30
   0   7   1  187.08    7.20
   0   7   1  186.08    7.80
   0   7   1  174.08    7.80
   0   7   1  185.68    7.90
  -1  -7  -1   21.50    2.10
  -1  -7  -1   24.80    2.10
  -1  -7  -1   20.80    2.00
  -1  -7  -1   21.90    1.40
  -1  -7  -1   21.60    1.40
   1   7   1   22.00    1.50
   1   7   1   24.80    2.20
   1   7   1   23.80    2.10
   1   7   1   23.30    2.20
   1   7   1   23.70    1.40
  -2  -7  -1   34.90    2.30
  -2  -7  -1   29.20    2.40
  -2  -7  -1   40.30    2.70
  -2  -7  -1   34.40    2.70
   2   7   1   33.70    2.60
   2   7   1   36.10    2.10
   2   7   1   40.90    2.80
   2   7   1   36.60    1.80
  -3  -7  -1   13.80    2.00
  -3  -7  -1   13.80    2.00
  -3  -7  -1   13.40    1.40
  -3  -7  -1   17.70    2.00
   3   7   1   14.30    2.00
   3   7   1   13.50    2.00
  -4  -7  -1    2.10    1.00
  -4  -7  -1    1.50    1.10
  -4  -7  -1    1.40    1.30
  -4  -7  -1    2.40    1.30
   4   7   1    2.50    0.90
   4   7   1    2.40    1.10
  -5  -7  -1    4.10    1.60
  -5  -7  -1    2.60    0.90
  -5  -7  -1    4.60    1.50
   5   7   1    4.20    1.10
   5   7   1    3.30    1.40
 -10   8   1   42.60    2.20
 -10   8   1   45.30    2.60
   9  -8  -1    6.20    1.20
  -9   8   1    9.10    1.30
   8  -8  -1   59.89    3.20
  -8   8   1   65.79    3.30
  -8   8   1   56.39    3.30
  -8   8   1   56.69    2.50
   7  -8  -1    5.40    1.10
  -7   8   1    3.40    0.80
  -7   8   1    4.60    1.00
  -7   8   1    4.30    0.60
  -7   8   1    2.70    1.30
  -7   8   1    4.40    0.90
  -7   8   1    4.50    1.00
   6  -8  -1   17.20    1.40
   6  -8  -1   17.40    1.00
   6  -8  -1   17.60    1.50
  -6   8   1   16.30    1.00
  -6   8   1   17.40    1.50
  -6   8   1   15.90    1.60
  -6   8   1   17.60    1.60
  -6   8   1   18.50    1.50
   5  -8  -1  175.98    6.70
   5  -8  -1  174.38    7.20
   5  -8  -1  173.28    7.20
  -5   8   1  177.18    6.70
  -5   8   1  171.18    7.50
  -5   8   1  178.68    7.50
  -5   8   1  178.88    7.40
  -5   8   1  180.58    7.30
  -5   8   1  174.28    7.30
  -5   8   1  173.48    6.80
   4  -8  -1    8.30    1.10
   4  -8  -1    9.70    1.30
   4  -8  -1    9.10    0.60
   4  -8  -1    7.10    1.00
   4  -8  -1    8.40    1.20
  -4   8   1    8.60    0.80
  -4   8   1   12.10    1.60
  -4   8   1    8.20    1.00
  -4   8   1    9.20    0.70
  -4   8   1    8.70    1.40
  -4   8   1    9.80    1.10
  -4   8   1    8.90    1.40
   3  -8  -1   35.90    2.20
   3  -8  -1   36.20    2.00
   3  -8  -1   34.10    2.30
   3  -8  -1   35.40    1.50
   3  -8  -1   33.50    2.10
  -3   8   1   29.80    1.90
  -3   8   1   35.40    2.00
  -3   8   1   34.80    2.40
  -3   8   1   33.80    2.40
  -3   8   1   34.70    1.80
  -3   8   1   35.20    2.40
  -3   8   1   35.50    1.70
   2  -8  -1   85.69    4.10
   2  -8  -1   83.59    3.60
   2  -8  -1   84.59    4.30
   2  -8  -1   86.69    3.60
   2  -8  -1   88.49    5.30
  -2   8   1   84.09    4.30
  -2   8   1   82.99    3.60
  -2   8   1   86.49    3.70
  -2   8   1   86.29    4.30
  -2   8   1   80.49    4.30
  -2   8   1   83.19    3.60
  -2   8   1   84.89    3.80
   1  -8  -1   -0.10    0.80
   1  -8  -1   -0.30    0.90
   1  -8  -1    0.90    0.80
   1  -8  -1    0.00    0.50
   1  -8  -1   -0.10    0.40
  -1   8   1   -0.20    0.50
  -1   8   1    0.00    0.80
  -1   8   1   -0.70    0.80
  -1   8   1   -0.10    0.40
  -1   8   1   -0.40    0.40
  -1   8   1    0.30    0.90
  -1   8   1    0.00    0.40
   0  -8  -1   52.39    2.50
   0  -8  -1   43.90    3.00
   0  -8  -1   55.19    3.20
   0  -8  -1   51.19    3.30
   0   8   1   52.89    3.30
   0   8   1   54.59    2.50
   0   8   1   53.79    2.60
   0   8   1   53.49    3.30
   0   8   1   51.09    3.30
   0   8   1   51.99    2.40
  -1  -8  -1   10.60    1.00
  -1  -8  -1   10.40    1.10
  -1  -8  -1   10.40    1.70
  -1  -8  -1   12.00    1.90
  -1  -8  -1   10.30    1.60
   1   8   1    8.50    1.60
   1   8   1   11.30    1.00
   1   8   1   10.80    1.20
   1   8   1    9.50    1.60
   1   8   1   10.50    0.80
  -2  -8  -1   18.30    2.30
  -2  -8  -1   15.30    2.00
  -2  -8  -1   18.50    2.20
  -2  -8  -1   19.40    1.50
   2   8   1   16.50    2.20
   2   8   1   24.50    2.40
   2   8   1   16.80    1.20
   2   8   1   20.30    1.60
  -3  -8  -1    8.30    1.80
  -3  -8  -1    4.90    1.60
  -3  -8  -1    5.20    1.00
   3   8   1    7.80    1.20
   3   8   1    5.40    1.50
   3   8   1    8.60    1.70
   3   8   1    4.80    0.70
  -4  -8  -1    1.20    0.90
  -4  -8  -1    1.00    1.40
  -4  -8  -1    2.00    1.30
   4   8   1    1.50    1.30
   4   8   1    0.90    0.80
   4   8   1    2.50    1.30
  10  -9  -1   61.39    3.40
 -10   9   1   55.89    2.70
 -10   9   1   61.49    3.30
   9  -9  -1    8.30    1.40
  -9   9   1    9.60    1.20
  -9   9   1   11.80    1.40
  -9   9   1    8.50    1.10
  -9   9   1   10.70    1.50
   8  -9  -1   17.10    1.80
  -8   9   1   17.30    1.70
  -8   9   1   16.10    1.60
  -8   9   1   13.90    1.50
  -8   9   1   13.50    1.50
   7  -9  -1    8.80    1.40
  -7   9   1    6.00    1.20
  -7   9   1    6.50    1.20
  -7   9   1    7.30    1.10
  -7   9   1    7.40    1.20
   6  -9  -1    8.40    1.10
   6  -9  -1    6.80    0.60
   6  -9  -1    9.00    1.40
  -6   9   1    9.60    2.20
  -6   9   1    8.40    1.40
   5  -9  -1   51.09    2.80
   5  -9  -1   47.90    2.80
   5  -9  -1   51.09    2.10
  -5   9   1   48.20    3.00
  -5   9   1   51.39    3.10
  -5   9   1   52.89    2.70
  -5   9   1   52.79    3.00
  -5   9   1   51.09    2.10
   4  -9  -1    5.70    1.00
   4  -9  -1    5.60    1.10
   4  -9  -1    6.00    1.10
   4  -9  -1    5.60    0.50
   4  -9  -1    5.10    1.10
  -4   9   1    5.00    1.20
  -4   9   1    5.20    1.30
  -4   9   1    7.00    0.90
  -4   9   1    6.10    0.70
  -4   9   1    5.10    1.30
  -4   9   1    4.30    0.90
   3  -9  -1   26.50    1.90
   3  -9  -1   23.80    2.10
   3  -9  -1   26.90    2.20
   3  -9  -1   24.60    1.20
  -3   9   1   28.00    2.30
  -3   9   1   24.50    1.70
  -3   9   1   24.50    1.40
  -3   9   1   24.50    2.30
  -3   9   1   23.10    1.70
  -3   9   1   23.80    2.20
   2  -9  -1   62.69    2.90
   2  -9  -1   68.59    3.60
   2  -9  -1   63.99    2.90
   2  -9  -1   71.19    3.30
   2  -9  -1   62.79    3.70
  -2   9   1   62.49    3.10
  -2   9   1   67.99    3.80
  -2   9   1   65.09    3.00
  -2   9   1   66.09    3.90
  -2   9   1   65.69    3.90
  -2   9   1   65.59    3.00
   1  -9  -1    1.80    1.10
   1  -9  -1    1.80    1.10
   1  -9  -1    1.80    0.60
  -1   9   1    1.80    1.20
  -1   9   1    2.30    0.60
  -1   9   1    1.30    1.10
  -1   9   1    1.90    1.20
  -1   9   1    2.00    0.70
   0  -9  -1   30.80    1.70
   0  -9  -1   33.10    2.70
   0  -9  -1   32.00    2.70
   0   9   1   30.50    1.90
   0   9   1   32.90    1.90
   0   9   1   35.60    2.90
   0   9   1   30.90    1.70
   0   9   1   35.00    2.80
  -1  -9  -1    9.90    1.90
  -1  -9  -1    7.40    1.10
  -1  -9  -1    9.30    1.80
   1   9   1   10.00    1.90
   1   9   1    8.00    1.20
   1   9   1    9.80    1.90
   1   9   1   11.40    0.90
   1   9   1    8.60    1.00
  -2  -9  -1    9.90    1.90
  -2  -9  -1   12.50    1.40
  -2  -9  -1    8.90    1.70
   2   9   1   13.30    1.50
   2   9   1    9.90    1.90
   2   9   1   14.90    2.30
   2   9   1   11.90    1.10
  -3  -9  -1    1.40    0.90
  -3  -9  -1    0.80    1.30
  -3  -9  -1    2.20    1.50
   3   9   1    0.80    1.30
   3   9   1    1.40    1.20
   3   9   1    1.20    0.90
   3   9   1    0.70    0.40
   9 -10  -1    1.00    1.00
  -9  10   1    0.80    0.70
  -9  10   1    0.30    0.70
  -9  10   1    0.80    0.80
  -9  10   1    0.40    0.90
   8 -10  -1   30.50    2.30
  -8  10   1   31.50    2.20
  -8  10   1   28.30    2.30
  -8  10   1   30.10    2.20
  -8  10   1   30.60    2.20
   7 -10  -1   34.20    2.40
  -7  10   1   28.20    2.40
  -7  10   1   31.00    2.50
  -7  10   1   31.80    2.20
  -7  10   1   34.70    2.50
   6 -10  -1    0.00    0.80
   6 -10  -1    0.40    0.20
   6 -10  -1    0.10    0.60
  -6  10   1   -0.10    0.90
  -6  10   1    0.00    0.90
  -6  10   1    1.50    1.00
  -6  10   1    0.30    0.70
   5 -10  -1   20.50    1.80
   5 -10  -1   19.60    1.00
   5 -10  -1   19.80    1.80
  -5  10   1   19.60    2.10
  -5  10   1   19.90    1.70
  -5  10   1   20.20    1.20
  -5  10   1   20.70    2.10
  -5  10   1   19.40    2.10
   4 -10  -1   13.50    0.80
   4 -10  -1   15.70    1.70
   4 -10  -1   13.70    1.70
   4 -10  -1   12.90    1.70
   4 -10  -1   11.90    1.70
  -4  10   1   13.60    2.00
  -4  10   1   13.80    1.40
  -4  10   1   13.80    1.00
  -4  10   1   12.00    1.80
  -4  10   1   14.50    2.00
   3 -10  -1    4.20    1.20
   3 -10  -1    5.80    0.60
   3 -10  -1    5.80    1.30
   3 -10  -1    8.50    1.30
  -3  10   1    6.20    1.10
  -3  10   1    5.40    0.80
  -3  10   1    4.70    1.40
  -3  10   1    4.80    1.50
   2 -10  -1   45.40    2.50
   2 -10  -1   39.40    2.10
   2 -10  -1   36.60    3.00
  -2  10   1   43.40    3.30
  -2  10   1   40.10    3.00
  -2  10   1   38.60    3.10
  -2  10   1   36.90    2.10
  -2  10   1   37.80    3.00
   1 -10  -1    1.00    1.20
   1 -10  -1    0.70    1.20
   1 -10  -1    0.10    0.60
  -1  10   1    1.10    1.20
  -1  10   1    0.60    1.20
  -1  10   1    0.10    0.60
  -1  10   1    0.50    0.50
   0 -10  -1   18.90    2.40
   0 -10  -1   17.60    2.50
   0 -10  -1   16.50    1.50
   0  10   1   17.90    1.40
   0  10   1   17.50    2.60
   0  10   1   20.50    2.60
   0  10   1   16.30    1.50
   0  10   1   17.20    1.50
  -1 -10  -1    2.40    0.80
  -1 -10  -1    3.00    1.60
  -1 -10  -1    2.80    1.40
   1  10   1    2.00    1.40
   1  10   1    2.00    0.70
   1  10   1    2.10    1.50
   1  10   1    2.20    0.80
  -2 -10  -1    2.30    1.50
  -2 -10  -1    1.50    1.50
   2  10   1    1.20    0.80
   2  10   1    3.30    1.50
   2  10   1    0.80    0.60
   2  10   1    3.30    1.70
  -9  11   1    0.60    0.80
   8 -11  -1   12.60    1.70
  -8  11   1   13.10    1.60
  -8  11   1   14.70    2.00
  -8  11   1   13.90    1.80
   7 -11  -1   25.20    2.20
  -7  11   1   23.60    2.00
  -7  11   1   23.70    2.30
  -7  11   1   29.10    2.50
   6 -11  -1    0.40    0.90
   6 -11  -1    0.40    0.80
  -6  11   1    0.70    1.10
  -6  11   1   -0.10    1.00
  -6  11   1    0.50    1.10
  -6  11   1    1.20    0.70
   5 -11  -1    5.60    1.20
  -5  11   1    8.40    1.20
  -5  11   1    7.10    0.70
  -5  11   1    7.40    1.90
  -5  11   1    5.70    1.50
  -5  11   1    7.00    1.60
   4 -11  -1   12.70    1.90
   4 -11  -1   12.60    1.80
   4 -11  -1   10.90    0.70
   4 -11  -1   13.20    1.70
  -4  11   1   13.20    2.10
  -4  11   1   12.50    2.00
  -4  11   1   11.30    2.00
  -4  11   1   12.50    1.00
  -4  11   1   11.70    1.50
   3 -11  -1    9.60    0.70
   3 -11  -1   13.20    1.70
   3 -11  -1    9.10    1.60
   3 -11  -1    8.10    1.70
  -3  11   1    8.60    1.20
  -3  11   1   11.30    1.10
  -3  11   1    9.40    1.80
  -3  11   1   10.40    2.10
  -3  11   1   10.10    1.90
   2 -11  -1   18.10    2.00
   2 -11  -1   18.40    2.40
  -2  11   1   18.30    2.60
  -2  11   1   21.70    2.70
  -2  11   1   16.00    1.50
  -2  11   1   16.40    1.40
   1 -11  -1    0.50    0.70
   1 -11  -1    0.50    1.10
   1 -11  -1    1.50    1.30
   1 -11  -1    1.20    1.30
  -1  11   1    0.10    1.40
  -1  11   1    1.40    0.70
  -1  11   1    0.40    1.30
  -1  11   1    1.00    0.70
   0 -11  -1   15.90    1.50
   0 -11  -1   18.10    2.60
   0 -11  -1   14.70    2.40
   0  11   1   14.90    1.50
   0  11   1   17.80    3.10
   0  11   1   17.30    2.60
   0  11   1   15.10    1.50
   7 -12  -1   18.90    2.00
  -7  12   1   15.90    2.20
  -7  12   1   18.20    1.80
  -7  12   1   16.60    2.30
  -6  12   1   -0.60    1.70
  -6  12   1   -0.40    1.10
  -6  12   1   -0.70    0.90
   5 -12  -1    5.50    1.30
  -5  12   1    4.50    1.10
  -5  12   1    4.20    1.60
  -5  12   1    4.60    1.50
   4 -12  -1    5.40    1.80
   4 -12  -1    6.40    1.40
   4 -12  -1    5.40    1.30
  -4  12   1    5.20    1.10
  -4  12   1    9.40    1.90
  -4  12   1    9.00    0.90
  -4  12   1    6.30    1.80
   3 -12  -1    5.10    1.40
   3 -12  -1    4.30    0.60
   3 -12  -1    4.40    1.50
  -3  12   1    6.60    1.90
  -3  12   1    7.30    1.90
  -3  12   1    6.90    1.20
   2 -12  -1   12.80    2.20
   2 -12  -1   10.60    2.00
   2 -12  -1    9.30    0.80
   2 -12  -1   13.20    1.80
  -2  12   1    9.70    1.20
  -2  12   1   11.70    2.20
  -2  12   1   14.80    2.60
  -2  12   1    9.20    1.30
  -1  12  -2    4.60    1.80
  -1  12  -2    2.70    0.90
  -1  12  -2    2.30    1.40
   1 -12   2    2.20    1.40
   1 -12   2    0.80    1.20
   1 -12   2    1.70    1.30
  -2  12  -2   -0.20    1.30
  -2  12  -2   -0.30    1.20
  -2  12  -2   -1.00    0.60
   2 -12   2    0.00    1.10
   2 -12   2    0.20    1.00
   2 -12   2   -0.30    0.40
   2 -12   2    0.60    1.20
  -3  12  -2    7.80    1.20
  -3  12  -2   11.50    2.10
  -3  12  -2   13.00    2.40
   3 -12   2   10.70    1.70
   3 -12   2    8.70    0.90
   3 -12   2    8.10    1.60
   3 -12   2   12.20    1.70
  -4  12  -2    3.80    0.90
  -4  12  -2    7.20    1.70
  -4  12  -2    5.50    1.60
   4 -12   2    5.80    1.30
   4 -12   2    5.60    0.80
   4 -12   2    4.00    1.20
  -5  12  -2    2.10    1.30
  -5  12  -2    1.00    0.80
  -5  12  -2    1.30    1.20
   5 -12   2    2.10    1.10
   5 -12   2    2.20    0.60
  -6  12  -2   42.70    3.20
  -6  12  -2   37.40    2.70
  -6  12  -2   41.50    3.30
   6 -12   2   40.30    2.10
   6 -12   2   39.70    2.90
  -7  12  -2   -0.10    1.00
  -7  12  -2   -0.50    1.10
  -7  12  -2    0.30    0.80
   7 -12   2   -0.20    1.00
   7 -12   2    0.70    0.50
   1  11  -2    0.80    1.50
   1  11  -2   -0.60    1.20
   1  11  -2    0.50    0.70
  -1 -11   2   -0.40    1.10
  -1 -11   2   -0.10    1.00
  -1 -11   2    0.10    1.00
   0  11  -2    1.60    1.30
   0  11  -2    0.30    1.20
   0  11  -2    0.70    0.60
   0 -11   2    1.00    0.80
   0 -11   2    0.90    1.30
   0 -11   2    0.00    1.00
   0 -11   2    0.50    1.30
  -1  11  -2    8.90    1.90
  -1  11  -2   10.00    1.90
  -1  11  -2   10.30    1.40
   1 -11   2    8.80    1.40
   1 -11   2    7.50    1.70
   1 -11   2   11.30    1.90
  -2  11  -2    8.10    1.30
  -2  11  -2    3.60    1.50
  -2  11  -2    4.90    1.50
   2 -11   2    4.30    1.10
   2 -11   2    4.90    1.30
   2 -11   2    4.50    1.40
  -3  11  -2   29.10    2.00
  -3  11  -2   26.50    2.70
  -3  11  -2   24.40    2.50
  -3  11  -2   27.40    2.60
   3 -11   2   23.90    2.60
   3 -11   2   26.60    2.40
   3 -11   2   26.70    1.60
   3 -11   2   27.00    2.20
  -4  11  -2   54.89    3.80
  -4  11  -2   68.39    3.90
  -4  11  -2   65.69    3.90
  -4  11  -2   61.89    3.30
   4 -11   2   65.59    3.40
   4 -11   2   55.29    3.50
   4 -11   2   62.49    2.90
  -5  11  -2    0.10    0.70
  -5  11  -2    0.90    1.00
  -5  11  -2    0.80    1.10
  -5  11  -2    0.30    1.00
   5 -11   2    1.10    0.50
   5 -11   2    1.00    0.80
   5 -11   2    0.50    0.90
  -6  11  -2   17.00    1.70
  -6  11  -2   19.10    2.10
  -6  11  -2   18.40    2.10
  -6  11  -2   16.20    1.90
   6 -11   2   20.10    2.00
   6 -11   2   17.80    1.30
  -7  11  -2    1.80    0.80
  -7  11  -2   -0.20    1.10
  -7  11  -2    0.30    1.00
   7 -11   2    0.60    0.50
   7 -11   2    1.60    1.10
  -8  11  -2   26.10    2.10
  -8  11  -2   29.70    2.40
   8 -11   2   25.90    1.70
   8 -11   2   32.90    3.90
   3  10  -2   -0.20    1.20
   3  10  -2    0.00    1.30
   3  10  -2   -0.20    0.50
  -3 -10   2   -0.40    0.80
  -3 -10   2    0.30    1.30
  -3 -10   2   -1.50    1.10
   2  10  -2    5.50    0.90
   2  10  -2    7.20    1.80
   2  10  -2    6.60    1.60
  -2 -10   2    6.00    1.80
  -2 -10   2    8.40    1.30
  -2 -10   2    4.30    1.50
   1  10  -2    1.00    0.70
   1  10  -2    1.40    1.30
   1  10  -2    0.90    1.40
   1  10  -2    0.40    0.70
  -1 -10   2    0.00    1.20
  -1 -10   2    0.10    1.30
  -1 -10   2    0.20    0.70
   0  10  -2    0.20    0.70
   0  10  -2    0.20    1.10
   0  10  -2   -0.40    0.50
   0  10  -2   -0.10    1.10
   0 -10   2   -0.10    0.60
   0 -10   2    1.10    1.20
   0 -10   2    0.70    0.90
   0 -10   2    1.50    1.20
  -1  10  -2   36.10    2.90
  -1  10  -2   33.70    2.90
  -1  10  -2   35.00    2.60
  -1  10  -2   34.10    2.00
   1 -10   2   39.30    2.40
   1 -10   2   32.10    2.80
   1 -10   2   38.20    2.80
  -2  10  -2    3.50    1.30
  -2  10  -2    3.40    1.30
  -2  10  -2    5.80    1.20
  -2  10  -2    2.40    1.30
   2 -10   2    5.30    1.20
   2 -10   2    2.90    1.10
   2 -10   2    2.70    1.20
  -3  10  -2   14.90    2.00
  -3  10  -2   15.00    1.50
  -3  10  -2   17.30    2.10
  -3  10  -2   15.90    2.10
   3 -10   2   16.60    1.90
   3 -10   2   17.50    1.70
   3 -10   2   16.50    1.90
   3 -10   2   13.60    1.00
   3 -10   2   15.40    2.10
   3 -10   2   14.40    1.10
  -4  10  -2   73.09    3.90
  -4  10  -2   70.19    3.50
  -4  10  -2   71.29    4.20
  -4  10  -2   68.49    4.00
   4 -10   2   66.69    3.30
   4 -10   2   65.39    3.70
   4 -10   2   73.89    3.60
   4 -10   2   70.19    3.10
  -5  10  -2    6.10    1.40
  -5  10  -2    5.90    1.40
  -5  10  -2    4.30    0.80
  -5  10  -2    5.60    1.30
   5 -10   2    3.70    1.00
   5 -10   2    4.30    1.10
   5 -10   2    5.40    0.80
  -6  10  -2   14.30    1.80
  -6  10  -2   13.50    1.70
  -6  10  -2   13.10    1.70
  -6  10  -2   12.80    1.40
   6 -10   2   13.50    1.50
   6 -10   2   14.80    1.70
   6 -10   2   14.70    1.10
  -7  10  -2   -0.60    0.80
  -7  10  -2    0.70    0.80
  -7  10  -2   -0.20    0.90
  -7  10  -2    0.20    0.80
   7 -10   2    0.50    0.50
   7 -10   2    0.10    0.90
  -8  10  -2   39.30    2.50
  -8  10  -2   37.90    2.60
  -8  10  -2   36.70    2.40
  -8  10  -2   37.30    2.50
   8 -10   2   41.60    2.70
   8 -10   2   34.90    2.10
  -9  10  -2   10.70    1.30
  -9  10  -2   12.30    1.70
  -9  10  -2   12.10    1.30
   9 -10   2   11.50    1.20
   4   9  -2    4.50    0.80
   4   9  -2    5.70    1.70
   4   9  -2    5.70    0.80
   4   9  -2    7.50    1.70
  -4  -9   2    5.60    1.70
   3   9  -2   -0.30    1.10
   3   9  -2    0.50    1.10
   3   9  -2    0.70    0.80
   3   9  -2   -0.30    0.50
  -3  -9   2   -1.00    1.10
  -3  -9   2   -0.10    0.60
  -3  -9   2   -1.00    1.10
   2   9  -2    1.30    1.20
   2   9  -2    1.50    1.30
   2   9  -2    1.10    0.70
   2   9  -2    0.50    0.50
  -2  -9   2    3.20    1.40
  -2  -9   2    2.30    1.50
  -2  -9   2    2.70    0.90
   1   9  -2    6.30    1.00
   1   9  -2    5.80    0.90
   1   9  -2    5.80    1.50
   1   9  -2    6.70    1.50
  -1  -9   2    5.10    1.50
  -1  -9   2    5.10    0.90
  -1  -9   2    4.80    1.40
   0   9  -2   36.60    2.80
   0   9  -2   36.20    2.00
   0   9  -2   31.20    1.90
   0   9  -2   31.90    2.90
   0  -9   2   31.90    2.70
   0  -9   2   32.50    1.90
   0  -9   2   35.00    2.70
  -1   9  -2   34.90    2.80
  -1   9  -2   36.70    2.80
  -1   9  -2   39.80    2.80
  -1   9  -2   38.00    2.00
  -1   9  -2   41.20    2.20
   1  -9   2   47.00    2.40
   1  -9   2   37.70    2.00
   1  -9   2   38.40    2.70
  -2   9  -2   89.29    4.50
  -2   9  -2   84.89    4.00
  -2   9  -2   88.39    4.60
  -2   9  -2   83.89    4.60
   2  -9   2   87.49    4.50
   2  -9   2   98.69    4.10
   2  -9   2   88.09    4.30
   2  -9   2   96.49    4.40
   2  -9   2   83.19    3.70
  -3   9  -2   54.69    3.30
  -3   9  -2   53.59    2.70
  -3   9  -2   55.69    3.30
  -3   9  -2   52.89    3.20
   3  -9   2   52.19    3.10
   3  -9   2   53.39    2.80
   3  -9   2   49.60    2.30
   3  -9   2   53.79    3.00
   3  -9   2   51.89    2.80
   3  -9   2   51.99    2.40
  -4   9  -2   47.80    3.00
  -4   9  -2   51.79    3.00
  -4   9  -2   50.39    2.60
  -4   9  -2   46.20    3.00
   4  -9   2   47.20    2.40
   4  -9   2   44.10    3.10
   4  -9   2   50.09    2.30
   4  -9   2   47.70    2.70
  -5   9  -2    2.80    1.10
  -5   9  -2    4.10    1.10
  -5   9  -2    3.40    0.80
  -5   9  -2    3.00    1.00
   5  -9   2    3.80    0.70
   5  -9   2    3.30    0.90
   5  -9   2    2.60    0.90
  -6   9  -2   65.29    3.20
  -6   9  -2   62.69    3.40
  -6   9  -2   64.89    3.40
   6  -9   2   59.99    3.60
   6  -9   2   60.69    2.90
   6  -9   2   64.29    2.90
  -7   9  -2    0.90    0.90
  -7   9  -2    0.10    0.50
  -7   9  -2    1.20    0.80
  -7   9  -2    1.70    0.80
   7  -9   2    1.30    0.60
   7  -9   2    0.90    0.90
  -8   9  -2    7.20    1.10
  -8   9  -2    6.20    1.20
  -8   9  -2    4.80    0.90
   8  -9   2    6.70    0.90
   8  -9   2    4.50    1.20
  -9   9  -2   12.40    1.20
  -9   9  -2   11.70    1.10
  -9   9  -2   11.50    1.40
   9  -9   2   12.30    1.30
   9  -9   2   15.40    1.90
   5   8  -2    2.30    0.50
   5   8  -2    1.50    1.10
  -5  -8   2    0.80    1.20
  -5  -8   2    0.80    1.30
  -5  -8   2    1.30    1.10
   4   8  -2    3.70    0.90
   4   8  -2    2.80    1.30
   4   8  -2    3.10    0.60
   4   8  -2    4.40    1.40
  -4  -8   2    2.50    1.30
  -4  -8   2    3.50    0.80
  -4  -8   2    3.10    1.40
   3   8  -2    0.00    1.00
   3   8  -2    1.00    1.10
   3   8  -2    0.60    0.50
   3   8  -2    0.40    0.70
  -3  -8   2    0.40    1.00
  -3  -8   2    0.20    0.70
  -3  -8   2    1.80    1.60
  -3  -8   2   -0.60    1.00
   2   8  -2   18.30    2.10
   2   8  -2   16.70    1.40
   2   8  -2   16.10    2.10
   2   8  -2   15.00    1.30
  -2  -8   2   20.10    2.20
  -2  -8   2   17.60    2.10
   1   8  -2   81.69    4.10
   1   8  -2   75.99    4.20
   1   8  -2   76.69    3.40
   1   8  -2   74.89    3.40
  -1  -8   2   80.29    4.10
  -1  -8   2   73.89    3.30
  -1  -8   2   66.89    3.40
  -1  -8   2   66.49    4.00
  -1  -8   2   68.69    4.10
   0   8  -2   -0.90    0.80
   0   8  -2    0.00    0.50
   0   8  -2    0.10    0.90
   0   8  -2    0.10    0.90
   0   8  -2   -0.10    0.50
   0  -8   2   -0.40    0.80
   0  -8   2    0.60    0.50
   0  -8   2    0.10    0.50
   0  -8   2    1.30    1.00
   0  -8   2    0.60    0.50
   0  -8   2    0.80    0.90
  -1   8  -2    6.50    1.30
  -1   8  -2    5.30    1.30
  -1   8  -2    6.30    0.70
  -1   8  -2    6.70    1.30
  -1   8  -2    6.50    0.90
   1  -8   2    4.90    0.70
   1  -8   2    4.10    1.10
   1  -8   2    7.60    1.40
   1  -8   2    4.30    1.00
   1  -8   2    4.60    0.70
   1  -8   2    3.60    0.60
   1  -8   2    8.50    1.10
   1  -8   2    6.70    1.20
  -2   8  -2   54.19    2.50
  -2   8  -2   55.29    2.40
  -2   8  -2   57.39    3.10
  -2   8  -2   54.59    2.70
  -2   8  -2   53.29    3.10
  -2   8  -2   52.69    3.80
   2  -8   2   55.29    3.10
   2  -8   2   56.49    3.00
   2  -8   2   56.19    2.90
   2  -8   2   55.59    2.70
   2  -8   2   48.50    3.00
   2  -8   2   53.79    2.40
   2  -8   2   62.09    3.30
  -3   8  -2   94.49    4.20
  -3   8  -2   96.79    4.60
  -3   8  -2   90.29    4.40
  -3   8  -2   94.39    3.90
  -3   8  -2   94.49    4.50
  -3   8  -2   91.39    4.60
   3  -8   2   95.19    3.90
   3  -8   2   99.69    4.20
   3  -8   2   92.69    4.40
   3  -8   2   97.49    4.30
   3  -8   2   95.79    3.80
   3  -8   2   93.69    4.20
  -4   8  -2   71.39    3.30
  -4   8  -2   66.69    3.00
  -4   8  -2   65.89    3.40
  -4   8  -2   67.59    3.60
  -4   8  -2   67.09    3.50
  -4   8  -2   68.09    3.60
   4  -8   2   71.09    3.30
   4  -8   2   71.69    3.50
   4  -8   2   69.49    3.00
  -5   8  -2    6.20    0.90
  -5   8  -2    6.60    1.20
  -5   8  -2    5.10    1.00
  -5   8  -2    7.80    0.80
  -5   8  -2    8.10    1.30
   5  -8   2    8.80    1.30
   5  -8   2    7.20    0.80
   5  -8   2    7.30    1.00
  -6   8  -2   90.59    4.30
  -6   8  -2   90.59    3.90
  -6   8  -2   95.79    4.20
  -6   8  -2   97.89    4.40
  -6   8  -2   91.59    4.30
  -6   8  -2   93.79    4.30
   6  -8   2   89.79    3.80
   6  -8   2   94.29    4.30
   6  -8   2   95.89    4.00
  -7   8  -2    2.20    0.80
  -7   8  -2    0.90    0.60
  -7   8  -2    0.90    0.80
  -7   8  -2    1.30    0.70
   7  -8   2    1.90    1.10
   7  -8   2    1.10    0.50
  -8   8  -2    2.60    0.80
  -8   8  -2    3.30    0.80
  -8   8  -2    3.40    0.90
   8  -8   2    2.30    1.00
  -9   8  -2   11.50    1.30
   9  -8   2   11.80    1.30
 -10   8  -2    0.50    0.60
 -10   8  -2    0.30    0.50
   6   7  -2    3.00    0.50
  -6  -7   2    1.80    1.50
  -6  -7   2    1.90    1.40
   5   7  -2   -0.30    0.90
   5   7  -2    1.40    0.60
   5   7  -2    1.50    1.10
  -5  -7   2    1.10    1.10
  -5  -7   2   -0.30    0.70
  -5  -7   2   -0.50    1.10
   4   7  -2    1.30    0.50
   4   7  -2    1.30    0.70
   4   7  -2    2.20    1.10
   4   7  -2    2.00    1.10
  -4  -7   2    2.30    1.20
  -4  -7   2    3.60    1.30
  -4  -7   2    2.60    0.80
  -4  -7   2    2.50    1.20
  -4  -7   2    1.20    0.60
   3   7  -2    0.40    0.90
   3   7  -2    0.00    0.40
   3   7  -2    0.20    0.90
   3   7  -2   -0.30    0.50
  -3  -7   2    1.50    1.10
  -3  -7   2    0.70    0.90
  -3  -7   2    0.20    0.90
  -3  -7   2    0.80    0.60
   2   7  -2   65.09    3.70
   2   7  -2   62.29    3.00
   2   7  -2   64.19    3.50
   2   7  -2   66.59    2.90
  -2  -7   2   66.49    3.70
  -2  -7   2   65.39    3.50
  -2  -7   2   64.89    3.00
  -2  -7   2   64.39    3.70
  -2  -7   2   59.69    3.20
   1   7  -2   89.79    3.80
   1   7  -2   92.79    4.40
   1   7  -2   84.99    3.80
   1   7  -2   88.69    4.30
   1   7  -2   88.89    4.80
  -1  -7   2   83.79    4.40
  -1  -7   2   85.79    4.40
  -1  -7   2   81.89    3.80
  -1  -7   2   86.39    3.80
  -1  -7   2   92.59    3.80
  -1  -7   2   92.19    4.30
   0   7  -2   29.10    1.60
   0   7  -2   34.50    2.30
   0   7  -2   30.80    2.30
   0   7  -2   26.90    1.60
   0   7  -2   31.80    1.70
   0   7  -2   33.20    2.30
   0   7  -2   28.50    2.20
   0  -7   2   34.50    2.30
   0  -7   2   31.10    1.60
   0  -7   2   31.80    2.20
   0  -7   2   29.70    1.70
   0  -7   2   30.60    2.20
   0  -7   2   27.90    1.60
   0  -7   2   32.90    2.20
  -1   7  -2  115.79    4.60
  -1   7  -2  113.49    4.70
  -1   7  -2  112.19    5.20
  -1   7  -2  112.29    5.20
  -1   7  -2  116.19    5.10
   1  -7   2  115.99    5.00
   1  -7   2  108.39    4.80
   1  -7   2  114.59    5.20
   1  -7   2  106.89    5.00
   1  -7   2  109.89    4.60
   1  -7   2  110.99    4.60
   1  -7   2  117.09    5.20
   1  -7   2  119.59    4.70
  -2   7  -2   17.30    1.70
  -2   7  -2   18.60    1.70
  -2   7  -2   19.90    1.70
  -2   7  -2   19.50    1.70
  -2   7  -2   19.20    1.20
  -2   7  -2   20.20    1.30
  -2   7  -2   18.40    1.00
   2  -7   2   17.60    1.50
   2  -7   2   19.60    1.00
   2  -7   2   19.50    1.40
   2  -7   2   20.20    1.60
   2  -7   2   20.00    1.50
   2  -7   2   17.80    1.60
  -3   7  -2   71.29    3.40
  -3   7  -2   71.89    3.50
  -3   7  -2   72.99    3.20
  -3   7  -2   69.49    3.40
  -3   7  -2   74.29    3.50
  -3   7  -2   70.79    3.00
   3  -7   2   66.39    4.00
   3  -7   2   71.49    3.00
   3  -7   2   68.19    3.30
   3  -7   2   69.59    3.30
   3  -7   2   70.99    2.80
   3  -7   2   73.89    3.40
   3  -7   2   67.89    3.20
  -4   7  -2  205.98    8.10
  -4   7  -2  201.88    7.90
  -4   7  -2  197.48    8.20
  -4   7  -2  213.48    8.40
  -4   7  -2  206.98    8.40
   4  -7   2  211.38    8.20
   4  -7   2  193.88    8.10
   4  -7   2  207.38    8.20
  -5   7  -2    1.80    0.70
  -5   7  -2    1.50    0.70
  -5   7  -2    1.20    0.70
  -5   7  -2    1.00    0.40
  -5   7  -2    1.00    0.50
  -5   7  -2    1.40    0.70
   5  -7   2    0.60    0.50
   5  -7   2    0.80    0.40
   5  -7   2    0.90    0.70
   5  -7   2    2.10    0.50
  -6   7  -2   43.20    2.40
  -6   7  -2   41.40    2.30
  -6   7  -2   44.90    2.40
  -6   7  -2   46.00    2.30
  -6   7  -2   45.60    2.40
   6  -7   2   45.30    2.50
   6  -7   2   46.30    2.20
  -7   7  -2    5.00    0.80
  -7   7  -2    5.20    0.90
  -7   7  -2    3.30    0.70
   7  -7   2    3.70    0.90
   7  -7   2    5.10    0.80
  -8   7  -2    6.90    0.90
  -8   7  -2    6.10    0.80
  -8   7  -2    9.20    1.10
   8  -7   2    7.40    1.20
   8  -7   2    9.30    1.10
  -9   7  -2    7.60    1.00
   9  -7   2    7.60    1.10
 -10   7  -2    0.40    0.60
 -10   7  -2   -0.40    0.60
   7   6  -2    3.00    0.60
  -7  -6   2    2.60    1.30
  -7  -6   2    3.30    1.50
   6   6  -2    0.50    1.30
   6   6  -2    1.10    0.50
  -6  -6   2    0.60    1.10
  -6  -6   2   -0.10    1.10
  -6  -6   2    0.60    0.70
   5   6  -2    7.00    1.30
   5   6  -2    5.70    0.80
   5   6  -2    8.10    1.20
   5   6  -2    5.00    1.30
  -5  -6   2    6.10    1.40
  -5  -6   2    5.70    0.70
  -5  -6   2    8.10    1.60
  -5  -6   2    4.80    0.90
  -5  -6   2    8.30    1.80
   4   6  -2   46.10    2.80
   4   6  -2   42.40    2.00
   4   6  -2   46.50    2.80
   4   6  -2   43.20    2.90
   4   6  -2   42.10    2.30
  -4  -6   2   41.70    2.90
  -4  -6   2   41.00    2.90
  -4  -6   2   39.70    2.00
  -4  -6   2   42.80    2.20
  -4  -6   2   43.80    2.90
   3   6  -2   26.70    2.20
   3   6  -2   30.90    2.20
   3   6  -2   26.70    1.50
   3   6  -2   25.70    1.60
   3   6  -2   27.80    2.30
  -3  -6   2   29.80    2.20
  -3  -6   2   26.30    1.60
  -3  -6   2   23.70    1.50
  -3  -6   2   25.90    2.20
  -3  -6   2   26.40    2.20
   2   6  -2    0.60    0.80
   2   6  -2    0.30    0.50
   2   6  -2    1.10    0.80
   2   6  -2    0.30    0.40
   2   6  -2    0.60    0.50
  -2  -6   2    1.10    0.40
  -2  -6   2    1.70    0.90
  -2  -6   2    1.00    0.50
  -2  -6   2    1.10    0.70
  -2  -6   2    1.50    0.80
  -2  -6   2    4.10    1.10
  -2  -6   2    2.10    0.60
   1   6  -2    6.90    0.80
   1   6  -2    6.10    1.00
   1   6  -2    8.20    0.90
   1   6  -2    8.60    1.40
   1   6  -2    7.40    1.20
   1   6  -2    8.20    1.30
  -1  -6   2    6.20    0.70
  -1  -6   2    9.50    1.40
  -1  -6   2    7.60    0.80
  -1  -6   2    7.10    1.20
  -1  -6   2    7.50    0.80
   0   6  -2    8.50    1.20
   0   6  -2    6.30    0.70
   0   6  -2    5.70    1.00
   0   6  -2    6.80    1.10
   0   6  -2    5.80    0.70
   0   6  -2    7.00    1.10
   0   6  -2    5.60    0.70
   0  -6   2    6.60    1.10
   0  -6   2    7.00    0.70
   0  -6   2    6.60    1.00
   0  -6   2    7.10    1.10
   0  -6   2    5.70    0.70
   0  -6   2    5.00    0.60
   0  -6   2    5.10    1.00
  -1   6  -2  512.45   19.00
  -1   6  -2  497.25   19.00
  -1   6  -2  517.95   19.20
  -1   6  -2  510.05   19.60
  -1   6  -2  509.95   19.40
  -1   6  -2  494.85   19.40
  -1   6  -2  502.65   19.90
   1  -6   2  511.65   19.00
   1  -6   2  512.75   19.50
   1  -6   2  503.65   19.50
   1  -6   2  499.05   19.00
   1  -6   2  522.45   19.10
   1  -6   2  504.85   19.20
   1  -6   2  530.05   19.30
   1  -6   2  498.35   19.30
  -2   6  -2   25.00    1.80
  -2   6  -2   22.90    1.60
  -2   6  -2   24.50    1.60
  -2   6  -2   21.20    1.60
  -2   6  -2   24.80    1.30
  -2   6  -2   25.50    1.40
   2  -6   2   27.00    1.40
   2  -6   2   24.90    1.20
   2  -6   2   25.40    1.50
   2  -6   2   20.80    1.60
   2  -6   2   25.20    1.60
   2  -6   2   23.30    1.60
   2  -6   2   25.30    1.70
  -3   6  -2   36.40    2.10
  -3   6  -2   35.80    2.00
  -3   6  -2   36.70    1.90
  -3   6  -2   38.40    1.70
  -3   6  -2   35.10    2.00
  -3   6  -2   35.70    2.00
   3  -6   2   36.70    1.80
   3  -6   2   37.20    1.70
   3  -6   2   36.10    1.90
   3  -6   2   35.10    1.80
   3  -6   2   37.80    1.50
   3  -6   2   35.50    2.00
  -4   6  -2  120.49    5.10
  -4   6  -2  119.69    5.20
  -4   6  -2  127.79    5.30
  -4   6  -2  127.09    5.20
  -4   6  -2  129.59    5.30
  -4   6  -2  134.29    5.60
  -4   6  -2  122.69    5.00
   4  -6   2  125.29    5.10
   4  -6   2  134.89    5.20
   4  -6   2  122.29    5.10
  -5   6  -2    3.00    0.50
  -5   6  -2    3.00    0.70
  -5   6  -2    4.60    0.80
  -5   6  -2    4.20    0.80
  -5   6  -2    5.20    0.80
  -5   6  -2    3.20    0.60
  -5   6  -2    3.20    0.60
   5  -6   2    3.90    0.50
   5  -6   2    4.70    0.70
   5  -6   2    3.60    0.50
   5  -6   2    6.50    1.00
  -6   6  -2   71.39    3.20
  -6   6  -2   64.99    3.10
  -6   6  -2   71.49    3.10
  -6   6  -2   70.79    3.10
  -6   6  -2   70.39    3.10
   6  -6   2   67.99    3.10
   6  -6   2   70.19    3.30
  -7   6  -2   14.40    1.10
  -7   6  -2   13.80    1.00
  -7   6  -2   13.10    1.10
  -7   6  -2   13.10    1.00
   7  -6   2   13.90    1.20
   7  -6   2   14.70    1.50
  -8   6  -2   11.80    1.10
   8  -6   2   12.60    1.20
  -9   6  -2   10.80    1.30
  -9   6  -2   10.00    1.00
 -10   6  -2   -0.10    0.40
 -10   6  -2   -0.50    0.70
   7   5  -2    0.80    0.50
  -7  -5   2    0.70    1.20
  -7  -5   2    1.00    1.10
  -7  -5   2    0.50    0.80
   6   5  -2    0.80    0.80
   6   5  -2    0.80    0.60
  -6  -5   2    0.80    0.40
  -6  -5   2    1.20    1.00
  -6  -5   2    2.00    1.00
  -6  -5   2    0.80    1.10
  -6  -5   2    0.90    0.70
   5   5  -2   13.80    1.60
   5   5  -2   12.90    1.50
   5   5  -2   13.70    1.50
   5   5  -2   13.40    1.30
   5   5  -2   16.10    1.10
  -5  -5   2   16.80    1.90
  -5  -5   2   12.00    0.90
  -5  -5   2   15.90    1.30
  -5  -5   2   14.30    1.70
  -5  -5   2   16.60    1.90
   4   5  -2   94.29    4.00
   4   5  -2  102.09    4.30
   4   5  -2   98.69    4.40
   4   5  -2   93.29    4.60
   4   5  -2  102.99    4.50
  -4  -5   2   93.39    4.00
  -4  -5   2  102.79    4.70
  -4  -5   2   95.09    4.70
  -4  -5   2   93.99    4.70
  -4  -5   2  100.29    4.20
   3   5  -2   47.30    2.60
   3   5  -2   46.90    2.50
   3   5  -2   42.50    2.20
   3   5  -2   40.60    2.20
   3   5  -2   41.20    2.60
   3   5  -2   45.10    2.00
   3   5  -2   43.10    2.60
  -3  -5   2   45.50    2.60
  -3  -5   2   45.60    2.10
  -3  -5   2   45.20    2.00
  -3  -5   2   45.70    2.70
  -3  -5   2   41.80    2.60
  -3  -5   2   44.10    2.70
  -3  -5   2   42.10    2.20
   2   5  -2    8.20    0.90
   2   5  -2   12.40    1.40
   2   5  -2    9.60    1.30
   2   5  -2    8.10    0.80
   2   5  -2   12.90    1.30
   2   5  -2   10.30    1.40
   2   5  -2    7.30    0.90
  -2  -5   2   11.60    1.40
  -2  -5   2   10.90    0.90
  -2  -5   2   14.20    1.40
  -2  -5   2   10.60    0.80
  -2  -5   2   11.20    1.30
  -2  -5   2   12.40    0.90
   1   5  -2   43.30    2.00
   1   5  -2   40.90    2.30
   1   5  -2   45.90    2.40
   1   5  -2   38.60    1.90
   1   5  -2   43.70    2.00
   1   5  -2   42.00    2.40
   1   5  -2   44.30    2.40
  -1  -5   2   49.10    2.50
  -1  -5   2   41.20    2.30
  -1  -5   2   43.30    2.00
  -1  -5   2   43.30    2.30
  -1  -5   2   41.70    2.00
  -1  -5   2   39.90    1.90
   0   5  -2    4.50    0.80
   0   5  -2    2.90    0.70
   0   5  -2    4.40    0.50
   0   5  -2    2.10    0.70
   0   5  -2    4.00    0.50
   0   5  -2    3.40    0.50
   0  -5   2    3.00    0.50
   0  -5   2    4.10    0.50
   0  -5   2    3.60    0.80
   0  -5   2    6.30    0.90
   0  -5   2    3.50    0.80
   0  -5   2    5.70    0.90
   0  -5   2    2.90    0.50
  -1   5  -2  899.31   34.00
  -1   5  -2  924.21   34.00
  -1   5  -2  904.21   33.90
   1  -5   2  903.21   33.60
   1  -5   2  902.21   33.70
   1  -5   2  899.41   34.00
   1  -5   2  921.61   34.00
  -2   5  -2  277.07   10.40
  -2   5  -2  266.07   10.30
  -2   5  -2  266.77   10.20
  -2   5  -2  264.17   10.00
  -2   5  -2  260.07   10.30
  -2   5  -2  270.57   10.40
   2  -5   2  265.27   10.00
   2  -5   2  255.87   10.20
   2  -5   2  253.07   10.20
   2  -5   2  267.57   10.20
   2  -5   2  282.97   10.40
   2  -5   2  271.17   10.40
   2  -5   2  263.27   10.20
  -3   5  -2   34.90    1.70
  -3   5  -2   37.50    1.80
  -3   5  -2   40.80    1.90
  -3   5  -2   37.30    1.90
  -3   5  -2   33.60    1.90
  -3   5  -2   36.00    1.60
  -3   5  -2   39.30    2.60
   3  -5   2   40.70    2.00
   3  -5   2   37.20    1.80
   3  -5   2   36.40    1.70
   3  -5   2   34.80    1.80
   3  -5   2   36.70    1.80
   3  -5   2   36.00    1.40
  -4   5  -2   49.99    2.40
  -4   5  -2   52.09    2.40
  -4   5  -2   51.39    2.30
  -4   5  -2   49.50    2.30
  -4   5  -2   53.39    2.50
  -4   5  -2   44.00    2.40
  -4   5  -2   54.19    2.40
   4  -5   2   49.50    2.20
   4  -5   2   53.99    2.30
   4  -5   2   51.69    2.40
   4  -5   2   50.39    2.20
  -5   5  -2    1.10    0.50
  -5   5  -2    0.60    0.40
  -5   5  -2    1.20    0.50
  -5   5  -2    1.80    0.40
  -5   5  -2    1.20    0.50
  -5   5  -2    1.30    0.50
  -5   5  -2    0.90    0.50
  -5   5  -2    1.80    0.50
   5  -5   2    0.80    0.60
   5  -5   2    0.90    0.40
  -6   5  -2   84.59    3.50
  -6   5  -2   86.39    3.50
  -6   5  -2   78.09    3.60
  -6   5  -2   79.49    3.60
  -6   5  -2   78.09    3.50
  -6   5  -2   82.69    3.40
   6  -5   2   81.29    3.70
   6  -5   2   83.69    3.60
  -7   5  -2   38.80    2.50
  -7   5  -2   37.10    1.90
  -7   5  -2   38.00    1.70
   7  -5   2   38.50    2.10
  -8   5  -2    7.40    1.00
  -8   5  -2    8.60    0.90
   8  -5   2    7.60    1.00
  -9   5  -2   10.00    0.90
  -9   5  -2    8.80    1.20
 -10   5  -2   -0.10    0.40
 -10   5  -2    0.10    0.70
   8   4  -2    1.60    0.60
  -8  -4   2   -0.30    1.10
  -8  -4   2   -0.10    0.90
  -8  -4   2    0.00    0.80
   7   4  -2    6.10    0.80
  -7  -4   2    6.90    1.10
  -7  -4   2    6.40    1.40
  -7  -4   2    5.70    1.30
   6   4  -2   27.60    1.50
   6   4  -2   23.90    1.90
  -6  -4   2   30.30    2.30
  -6  -4   2   23.40    1.60
  -6  -4   2   26.50    2.20
  -6  -4   2   26.50    1.70
   5   4  -2   -0.10    0.50
   5   4  -2   -0.80    1.30
   5   4  -2    0.20    0.50
  -5  -4   2   -0.30    0.70
  -5  -4   2    0.00    0.50
  -5  -4   2    0.30    0.80
  -5  -4   2   -0.90    0.70
  -5  -4   2   -0.10    0.30
   4   4  -2    5.30    1.00
   4   4  -2    3.50    0.80
   4   4  -2    4.30    0.80
   4   4  -2    3.50    0.80
   4   4  -2    6.90    1.10
   4   4  -2    3.80    0.70
  -4  -4   2    4.90    0.70
  -4  -4   2    5.50    0.60
  -4  -4   2    6.20    0.90
  -4  -4   2    7.90    1.20
  -4  -4   2    6.10    1.10
  -4  -4   2    4.50    1.10
   3   4  -2   19.10    1.50
   3   4  -2   18.30    1.20
   3   4  -2   20.40    1.60
   3   4  -2   19.50    1.20
   3   4  -2   18.80    1.10
   3   4  -2   22.10    1.60
   3   4  -2   18.50    1.50
  -3  -4   2   18.40    1.50
  -3  -4   2   19.30    1.50
  -3  -4   2   17.50    1.50
  -3  -4   2   20.90    1.20
  -3  -4   2   22.60    1.70
  -3  -4   2   19.10    1.20
  -3  -4   2   18.70    1.10
   2   4  -2   66.79    3.00
   2   4  -2   71.29    3.30
   2   4  -2   80.59    3.20
   2   4  -2   66.79    3.30
   2   4  -2   70.89    3.00
   2   4  -2   75.39    3.50
   2   4  -2   76.99    3.50
  -2  -4   2   78.79    3.50
  -2  -4   2   69.69    3.40
  -2  -4   2   71.29    3.10
  -2  -4   2   70.69    3.30
  -2  -4   2   75.19    3.40
   1   4  -2  274.97   10.50
   1   4  -2  273.17   10.90
   1   4  -2  268.07   11.10
   1   4  -2  274.67   10.80
   1   4  -2  284.87   10.60
   1   4  -2  275.97   10.50
   1   4  -2  291.07   10.80
  -1  -4   2  292.77   10.90
  -1  -4   2  276.97   10.90
  -1  -4   2  262.97   10.50
  -1  -4   2  274.87   10.80
  -1  -4   2  280.17   10.60
  -1  -4   2  286.97   10.60
  -1  -4   2  284.37   10.90
   0   4  -2    2.20    0.30
   0   4  -2    2.00    0.40
   0   4  -2    3.70    0.50
   0   4  -2    2.50    0.70
   0   4  -2    1.50    0.50
   0   4  -2    1.70    0.60
   0   4  -2    3.40    0.70
   0  -4   2    1.70    0.60
   0  -4   2    2.40    0.60
   0  -4   2    1.20    0.50
   0  -4   2    2.10    0.40
   0  -4   2    2.10    0.40
   0  -4   2    2.00    0.30
  -1   4  -2  340.57   13.60
  -1   4  -2  359.56   13.40
  -1   4  -2  372.26   13.70
  -1   4  -2  357.26   13.50
  -1   4  -2  356.36   13.70
  -1   4  -2  352.86   13.60
   1  -4   2  354.26   13.60
   1  -4   2  365.76   13.50
   1  -4   2  365.76   13.70
   1  -4   2  358.36   13.50
   1  -4   2  365.46   13.70
   1  -4   2  350.96   13.60
   1  -4   2  365.06   13.40
  -2   4  -2  143.59    5.40
  -2   4  -2  124.89    5.20
  -2   4  -2  132.69    5.10
  -2   4  -2  128.19    5.30
  -2   4  -2  132.59    5.20
  -2   4  -2  133.59    5.40
   2  -4   2  131.29    5.20
   2  -4   2  136.29    5.00
   2  -4   2  142.19    5.40
   2  -4   2  130.69    5.40
   2  -4   2  129.09    5.10
   2  -4   2  125.49    5.20
  -3   4  -2  142.69    6.10
  -3   4  -2  152.98    6.10
  -3   4  -2  159.98    6.20
  -3   4  -2  171.78    6.30
  -3   4  -2  159.68    6.20
  -3   4  -2  147.99    6.10
   3  -4   2  155.88    6.20
   3  -4   2  157.58    6.10
   3  -4   2  159.28    6.20
   3  -4   2  175.48    6.20
   3  -4   2  155.18    6.10
  -4   4  -2  136.59    5.30
  -4   4  -2  132.79    5.30
  -4   4  -2  131.49    5.40
  -4   4  -2  136.19    5.30
  -4   4  -2  133.19    5.30
  -4   4  -2  141.09    5.30
  -4   4  -2  133.49    5.40
   4  -4   2  126.29    5.10
   4  -4   2  140.59    5.40
  -5   4  -2   10.80    0.90
  -5   4  -2   10.40    0.90
  -5   4  -2   10.80    0.80
  -5   4  -2   12.10    0.80
  -5   4  -2   11.10    0.80
  -5   4  -2   11.60    0.80
   5  -4   2   12.50    1.10
   5  -4   2   11.40    0.90
  -6   4  -2  114.49    4.60
  -6   4  -2  109.59    4.70
  -6   4  -2  107.39    5.20
  -6   4  -2  113.29    4.50
  -6   4  -2  120.89    4.50
  -6   4  -2  109.49    4.80
   6  -4   2  114.79    4.80
  -7   4  -2   66.69    3.10
  -7   4  -2   69.09    3.20
   7  -4   2   69.99    3.20
  -8   4  -2    4.50    0.90
  -8   4  -2    4.30    0.60
 -10   4  -2   -0.40    0.40
 -10   4  -2   -0.70    0.70
   9   3  -2    1.30    0.60
  -9  -3   2    0.30    0.90
  -9  -3   2    1.90    1.00
  -9  -3   2    0.60    1.10
   8   3  -2    1.10    0.60
  -8  -3   2    0.60    0.80
  -8  -3   2    0.30    0.80
  -8  -3   2    0.60    0.90
  -8  -3   2    0.80    1.00
   7   3  -2   23.40    1.50
   7   3  -2   22.70    1.60
  -7  -3   2   20.40    1.60
  -7  -3   2   24.00    2.20
  -7  -3   2   27.00    2.10
  -7  -3   2   23.60    2.00
  -7  -3   2   21.40    1.10
   6   3  -2   38.30    2.20
   6   3  -2   39.80    2.00
  -6  -3   2   39.20    1.70
  -6  -3   2   37.70    2.50
  -6  -3   2   37.50    2.40
  -6  -3   2   40.20    2.50
  -6  -3   2   40.40    2.10
   5   3  -2    5.10    0.80
   5   3  -2    5.10    0.90
   5   3  -2    5.30    1.00
   5   3  -2    6.30    0.80
  -5  -3   2    5.60    1.00
  -5  -3   2    5.70    1.10
  -5  -3   2    5.70    0.80
  -5  -3   2    5.40    1.00
  -5  -3   2    5.00    0.90
  -5  -3   2    5.40    0.50
  -5  -3   2    6.50    0.80
   4   3  -2    5.80    0.90
   4   3  -2    1.70    0.50
  -4  -3   2    3.70    0.40
  -4  -3   2    4.80    0.70
  -4  -3   2    4.20    0.60
  -4  -3   2    3.10    0.80
   3   3  -2   33.30    1.80
   3   3  -2   31.80    1.90
   3   3  -2   36.00    1.90
   3   3  -2   30.20    1.80
   3   3  -2   35.00    1.70
   3   3  -2   36.30    1.60
   3   3  -2   35.00    1.70
  -3  -3   2   35.10    1.70
  -3  -3   2   35.70    2.00
  -3  -3   2   33.70    1.90
  -3  -3   2   31.80    2.60
  -3  -3   2   36.20    1.70
  -3  -3   2   35.80    1.50
  -3  -3   2   33.40    1.90
   2   3  -2  318.77   12.30
   2   3  -2  334.17   12.50
   2   3  -2  282.17   12.50
   2   3  -2  328.97   12.30
   2   3  -2  328.57   12.20
   2   3  -2  321.37   12.60
   2   3  -2  341.07   12.60
  -2  -3   2  335.27   12.20
  -2  -3   2  327.97   12.30
  -2  -3   2  331.47   12.60
  -2  -3   2  329.67   12.50
  -2  -3   2  337.57   12.60
  -2  -3   2  317.07   12.50
  -2  -3   2  334.07   12.30
   1   3  -2 1218.68   69.99
  -1  -3   2 1293.27   71.09
   0   3  -2    2.30    0.30
   0   3  -2    2.10    0.50
   0   3  -2    3.00    0.60
   0   3  -2    3.00    0.50
   0   3  -2    1.60    0.50
   0   3  -2    2.60    0.30
   0  -3   2    3.00    0.30
   0  -3   2    2.70    0.50
   0  -3   2    2.60    0.50
   0  -3   2    1.50    0.50
   0  -3   2    3.00    0.40
   0  -3   2    2.00    0.30
   0  -3   2    1.90    0.50
  -1   3  -2   57.29    2.50
  -1   3  -2   57.59    2.50
  -1   3  -2   56.09    2.30
  -1   3  -2   52.79    2.20
  -1   3  -2   54.69    2.40
  -1   3  -2   56.59    2.40
   1  -3   2   56.49    2.30
   1  -3   2   56.99    2.40
   1  -3   2   55.89    2.20
   1  -3   2   55.59    2.40
   1  -3   2   57.99    2.50
   1  -3   2   53.99    2.40
   1  -3   2   54.19    2.30
  -2   3  -2  501.75   19.10
  -2   3  -2  527.85   19.30
  -2   3  -2  513.35   19.20
   2  -3   2  513.75   19.20
  -3   3  -2  104.49    4.20
  -3   3  -2  107.09    4.10
  -3   3  -2  101.59    4.10
  -3   3  -2  107.19    4.20
  -3   3  -2  106.29    4.10
  -3   3  -2  108.59    4.20
  -3   3  -2  105.09    4.10
   3  -3   2  103.49    4.10
   3  -3   2  104.59    4.20
   3  -3   2  105.59    4.20
   3  -3   2  107.19    4.10
   3  -3   2  103.99    4.20
  -4   3  -2  212.78    8.30
  -4   3  -2  213.18    8.30
  -4   3  -2  215.98    8.30
  -4   3  -2  224.58    8.30
  -4   3  -2  219.98    8.20
   4  -3   2  214.78    8.30
   4  -3   2  217.18    8.00
   4  -3   2  211.58    8.40
  -5   3  -2    3.10    0.50
  -5   3  -2    2.30    0.60
  -5   3  -2    2.80    0.50
  -5   3  -2    2.20    0.40
  -5   3  -2    3.50    0.40
  -5   3  -2    3.00    0.50
   5  -3   2    3.20    0.30
   5  -3   2    3.40    0.60
  -6   3  -2   67.19    2.80
  -6   3  -2   65.79    2.70
  -6   3  -2   63.99    3.00
  -6   3  -2   63.89    2.90
  -6   3  -2   65.19    2.80
  -6   3  -2   68.19    3.00
   6  -3   2   67.39    3.00
  -7   3  -2   29.10    1.70
  -7   3  -2   31.40    1.70
  -7   3  -2   30.40    1.40
  -7   3  -2   29.60    1.40
  -7   3  -2   28.80    1.80
   7  -3   2   30.10    1.80
  -8   3  -2    4.90    0.50
  -8   3  -2    4.90    0.90
  -9   3  -2   27.50    1.90
 -10   3  -2   -0.90    0.70
   9   2  -2    2.70    0.80
  -9  -2   2    2.70    1.00
  -9  -2   2    3.20    1.00
  -9  -2   2    4.60    1.30
  -9  -2   2    3.30    0.90
   8   2  -2   10.10    1.10
  -8  -2   2    8.50    1.30
  -8  -2   2    8.30    1.20
  -8  -2   2    8.10    1.30
   7   2  -2   14.70    1.10
   7   2  -2   15.80    1.20
  -7  -2   2   15.20    1.60
  -7  -2   2   16.90    1.30
  -7  -2   2   16.20    1.60
  -7  -2   2   16.20    1.60
  -7  -2   2   14.40    0.80
   6   2  -2    2.00    0.70
   6   2  -2    2.30    0.60
   6   2  -2    1.20    0.60
  -6  -2   2    4.50    1.00
  -6  -2   2    3.30    0.60
  -6  -2   2    1.50    0.90
  -6  -2   2    2.00    0.60
  -6  -2   2    2.60    0.40
  -6  -2   2    3.10    0.90
   5   2  -2    0.60    0.40
   5   2  -2    1.10    0.50
   5   2  -2    0.50    0.40
  -5  -2   2    1.00    0.30
  -5  -2   2    0.80    0.60
  -5  -2   2    1.20    0.60
  -5  -2   2    1.10    0.50
  -5  -2   2    0.80    0.40
  -5  -2   2    1.70    0.60
  -5  -2   2    0.60    0.60
  -5  -2   2    1.30    0.70
   4   2  -2  118.29    4.70
   4   2  -2  116.99    4.90
   4   2  -2  121.39    4.80
   4   2  -2  118.89    4.70
   4   2  -2  113.99    4.90
  -4  -2   2  120.39    4.90
  -4  -2   2  117.89    4.80
  -4  -2   2  117.29    4.60
  -4  -2   2  117.69    4.80
  -4  -2   2  120.79    5.00
  -4  -2   2  117.39    5.00
  -4  -2   2  119.39    4.90
   3   2  -2  172.08    6.70
   3   2  -2  168.78    7.20
   3   2  -2  170.08    6.60
   3   2  -2  173.78    6.70
   3   2  -2  173.18    6.70
   3   2  -2  171.78    6.90
  -3  -2   2  176.18    6.60
  -3  -2   2  171.58    6.70
  -3  -2   2  179.68    6.60
  -3  -2   2  170.88    6.90
  -3  -2   2  171.98    6.80
  -3  -2   2  174.38    6.90
   2   2  -2   85.79    3.30
   2   2  -2   74.39    3.10
   2   2  -2   73.99    3.00
   2   2  -2   74.89    3.20
   2   2  -2   75.19    3.00
   2   2  -2   69.79    3.20
   2   2  -2   79.89    3.30
  -2  -2   2   71.69    3.20
  -2  -2   2   89.29    3.40
  -2  -2   2   75.09    3.00
  -2  -2   2   83.89    3.30
  -2  -2   2   76.99    3.10
  -2  -2   2   69.79    3.20
  -2  -2   2   75.19    3.00
   1   2  -2 1071.29   58.69
  -1  -2   2 1139.39   59.39
   0   2  -2  314.57   11.80
   0   2  -2  307.97   11.90
   0   2  -2  319.67   11.90
   0  -2   2  306.07   11.80
   0  -2   2  309.27   11.60
   0  -2   2  320.77   11.90
   0  -2   2  317.67   11.90
  -1   2  -2   30.40    1.30
  -1   2  -2   27.70    1.40
  -1   2  -2   35.40    1.40
  -1   2  -2   27.00    1.40
  -1   2  -2   28.40    1.30
  -1   2  -2   30.90    1.40
   1  -2   2   33.20    1.40
   1  -2   2   30.40    1.30
   1  -2   2   27.60    1.40
   1  -2   2   30.60    1.30
   1  -2   2   29.80    1.40
  -2   2  -2  415.56   15.00
  -2   2  -2  388.96   14.90
  -2   2  -2  393.06   15.00
   2  -2   2  407.56   14.90
   2  -2   2  394.56   14.90
   2  -2   2  403.86   14.90
   2  -2   2  394.66   14.90
  -3   2  -2  495.35   18.40
  -3   2  -2  494.15   18.40
  -3   2  -2  491.65   18.40
  -3   2  -2  495.55   18.40
   3  -2   2  497.45   18.30
   3  -2   2  486.85   18.30
   3  -2   2  495.05   18.30
   3  -2   2  495.65   18.30
   3  -2   2  494.55   18.50
  -4   2  -2  603.94   21.70
  -4   2  -2  579.64   21.90
  -4   2  -2  582.04   21.80
  -4   2  -2  567.54   21.60
  -4   2  -2  585.74   21.80
  -4   2  -2  582.84   21.90
   4  -2   2  592.94   21.70
   4  -2   2  585.84   21.90
  -5   2  -2  120.99    5.00
  -5   2  -2  116.69    4.70
  -5   2  -2  127.59    4.80
  -5   2  -2  120.19    5.00
  -5   2  -2  126.29    5.00
  -5   2  -2  121.99    4.70
  -5   2  -2  119.19    4.80
  -5   2  -2  120.89    4.80
   5  -2   2  121.79    4.70
   5  -2   2  122.19    5.00
  -6   2  -2   53.09    2.20
  -6   2  -2   51.29    2.50
  -6   2  -2   52.59    2.30
  -6   2  -2   54.89    2.40
  -6   2  -2   51.39    2.40
  -6   2  -2   49.70    2.60
  -6   2  -2   53.09    2.20
  -6   2  -2   51.39    2.50
   6  -2   2   54.39    2.30
   6  -2   2   55.19    2.60
  -7   2  -2   20.40    1.50
  -7   2  -2   19.40    0.90
  -7   2  -2   19.70    1.20
  -7   2  -2   18.30    1.20
  -7   2  -2   21.30    1.30
  -7   2  -2   18.80    1.10
   7  -2   2   21.00    1.10
  -8   2  -2    3.40    0.70
  -8   2  -2    2.80    0.60
  -8   2  -2    4.10    0.60
  -8   2  -2    2.50    0.90
  -8   2  -2    3.80    0.60
  -9   2  -2   13.90    1.50
 -10   2  -2   -0.20    0.80
 -10  -1   2    1.70    0.80
 -10  -1   2    1.60    1.00
 -10  -1   2    2.40    0.90
   9   1  -2    7.50    1.00
  -9  -1   2    9.60    1.20
  -9  -1   2    7.80    1.30
  -9  -1   2    8.90    1.40
   8   1  -2   10.00    1.10
  -8  -1   2    7.60    1.30
  -8  -1   2   10.40    1.10
  -8  -1   2    8.60    0.60
  -8  -1   2   10.70    1.40
   7   1  -2    5.10    0.80
  -7  -1   2    4.90    0.90
  -7  -1   2    4.40    0.50
  -7  -1   2    5.60    1.00
  -7  -1   2    5.20    0.80
  -7  -1   2    4.10    1.00
  -7  -1   2    5.60    1.00
   6   1  -2    9.90    0.90
  -6  -1   2    7.60    0.60
  -6  -1   2    8.70    1.00
  -6  -1   2    9.60    1.20
  -6  -1   2   10.60    1.00
  -6  -1   2    9.30    1.10
  -6  -1   2   11.00    1.10
  -6  -1   2   10.10    0.90
  -6  -1   2    8.30    0.90
   5   1  -2    0.00    0.40
   5   1  -2    0.80    0.40
   5   1  -2    0.50    0.40
   5   1  -2    0.00    0.30
  -5  -1   2    0.20    0.50
  -5  -1   2   -0.10    0.40
  -5  -1   2    0.60    0.20
  -5  -1   2    0.60    0.40
  -5  -1   2    0.10    0.40
  -5  -1   2    0.00    0.50
  -5  -1   2    0.00    0.50
   4   1  -2  330.97   12.40
   4   1  -2  326.47   12.40
   4   1  -2  332.37   12.40
   4   1  -2  323.27   12.40
  -4  -1   2  328.47   12.50
  -4  -1   2  332.87   12.30
  -4  -1   2  313.47   12.40
  -4  -1   2  332.17   12.50
  -4  -1   2  330.67   12.40
  -4  -1   2  327.37   12.30
  -4  -1   2  327.57   12.40
   3   1  -2  245.68    9.40
   3   1  -2  250.57    9.50
   3   1  -2  249.38    9.40
   3   1  -2  246.08    9.50
  -3  -1   2  243.58    9.60
  -3  -1   2  254.07    9.50
  -3  -1   2  248.88    9.40
  -3  -1   2  257.17    9.50
  -3  -1   2  241.58    9.50
  -3  -1   2  254.77    9.30
  -3  -1   2  248.98    9.40
   2   1  -2  149.09    5.90
   2   1  -2  161.18    6.00
   2   1  -2  150.28    5.80
   2   1  -2  152.98    5.90
  -2  -1   2  152.28    5.80
  -2  -1   2  150.38    5.80
  -2  -1   2  144.39    5.90
  -2  -1   2  149.19    5.90
  -2  -1   2  151.38    5.80
  -2  -1   2  169.28    6.00
  -2  -1   2  156.18    6.00
   1   1  -2 1681.33   76.19
  -1  -1   2 1694.73   76.49
   0   1  -2  762.02   31.20
   0   1  -2  775.62   40.30
   0  -1   2  792.42   31.50
   0  -1   2  807.02   40.60
  -1   1  -2  160.58    6.00
  -1   1  -2  162.78    6.00
  -1   1  -2  172.68    6.10
  -1   1  -2  152.18    6.00
  -1   1  -2  162.08    6.00
  -1   1  -2  159.08    6.10
  -1   1  -2  156.38    6.00
   1  -1   2  158.98    6.00
   1  -1   2  161.18    6.00
   1  -1   2  149.39    6.00
   1  -1   2  156.78    6.10
   1  -1   2  156.38    6.00
   1  -1   2  160.48    6.00
  -2   1  -2   18.30    0.70
  -2   1  -2   18.30    0.90
  -2   1  -2   13.90    0.90
  -2   1  -2   15.90    0.90
  -2   1  -2   18.00    0.90
  -2   1  -2   17.10    0.90
   2  -1   2   18.20    0.80
   2  -1   2   17.30    0.80
   2  -1   2   14.00    0.80
   2  -1   2   18.80    0.90
   2  -1   2   15.80    0.90
  -3   1  -2   16.30    0.80
  -3   1  -2   16.00    0.80
  -3   1  -2   17.60    0.70
  -3   1  -2   15.80    0.90
  -3   1  -2   14.70    0.90
  -3   1  -2   16.60    0.90
  -3   1  -2   16.40    0.90
   3  -1   2   16.00    0.80
   3  -1   2   16.70    0.90
   3  -1   2   16.20    0.80
  -4   1  -2  429.16   15.90
  -4   1  -2  436.36   16.10
  -4   1  -2  419.96   15.90
  -4   1  -2  426.66   16.10
  -4   1  -2  423.96   16.00
  -4   1  -2  437.56   16.10
  -4   1  -2  412.96   16.10
  -4   1  -2  420.36   16.00
  -4   1  -2  426.16   16.20
   4  -1   2  443.56   15.90
   4  -1   2  439.26   16.00
   4  -1   2  424.76   15.90
   4  -1   2  428.16   16.20
  -5   1  -2   48.60    1.90
  -5   1  -2   48.90    2.30
  -5   1  -2   47.90    2.30
  -5   1  -2   47.40    2.10
  -5   1  -2   48.20    2.30
  -5   1  -2   48.50    2.30
  -5   1  -2   47.20    2.20
  -5   1  -2   50.29    2.20
  -5   1  -2   47.10    2.10
   5  -1   2   50.29    2.30
   5  -1   2   49.60    2.10
  -6   1  -2   60.89    2.60
  -6   1  -2   60.99    2.80
  -6   1  -2   59.49    2.90
  -6   1  -2   61.99    2.60
  -6   1  -2   63.69    2.70
  -6   1  -2   56.69    2.80
  -6   1  -2   60.69    2.80
  -6   1  -2   56.89    2.70
   6  -1   2   57.89    3.00
  -7   1  -2   39.80    1.90
  -7   1  -2   39.70    2.10
  -7   1  -2   40.80    2.10
  -7   1  -2   40.90    2.20
  -7   1  -2   39.70    2.10
   7  -1   2   41.40    2.00
  -8   1  -2    2.90    0.90
  -8   1  -2    2.60    0.60
  -9   1  -2    1.00    0.80
  -9   1  -2    0.40    0.70
  -9   1  -2    2.90    0.70
  -9   1  -2    1.80    0.70
 -10   1  -2    0.90    0.90
 -10   0   2   -0.40    0.50
 -10   0   2    0.60    0.70
 -10   0   2   -0.40    0.50
 -10   0   2   -0.90    0.80
   9   0  -2    6.80    1.00
  -9   0   2    6.70    1.00
  -9   0   2    7.40    1.00
  -9   0   2    8.20    0.60
  -9   0   2    7.00    0.60
  -9   0   2    7.20    1.10
  -9   0   2    7.90    1.20
   8   0  -2    2.00    0.70
  -8   0   2    1.20    0.60
  -8   0   2    2.40    0.80
  -8   0   2    1.90    0.40
  -8   0   2    3.70    0.80
   7   0  -2    2.50    0.70
  -7   0   2    1.90    0.70
  -7   0   2    4.30    0.70
  -7   0   2    3.70    0.50
  -7   0   2    4.10    0.80
  -7   0   2    2.90    0.70
  -7   0   2    3.50    0.70
   6   0  -2  189.08    7.50
  -6   0   2  188.48    7.50
  -6   0   2  186.68    7.30
  -6   0   2  187.78    7.50
  -6   0   2  196.08    7.60
  -6   0   2  195.38    7.40
  -6   0   2  194.08    7.50
  -6   0   2  191.88    7.50
  -6   0   2  195.08    7.50
   5   0  -2   21.00    1.20
  -5   0   2   24.10    1.10
  -5   0   2   23.20    1.20
  -5   0   2   21.00    1.20
  -5   0   2   24.80    1.30
  -5   0   2   18.20    1.20
  -5   0   2   24.30    1.30
  -5   0   2   24.00    1.20
  -5   0   2   22.10    1.20
   4   0  -2  103.19    4.10
   4   0  -2  101.99    4.10
   4   0  -2  107.29    4.10
   4   0  -2  105.29    4.20
  -4   0   2  105.99    4.10
  -4   0   2  107.79    4.20
  -4   0   2  106.79    4.10
  -4   0   2  101.19    4.20
  -4   0   2  107.89    4.10
  -4   0   2  105.19    4.20
  -4   0   2  105.19    4.20
   3   0  -2   90.09    3.50
   3   0  -2   87.99    3.50
   3   0  -2   86.89    3.50
   3   0  -2   89.39    3.40
  -3   0   2   90.79    3.50
  -3   0   2   89.39    3.40
  -3   0   2   89.69    3.40
  -3   0   2   84.79    3.50
  -3   0   2   90.49    3.50
  -3   0   2   90.29    3.50
  -3   0   2   86.49    3.50
   2   0  -2  534.95   30.70
  -2   0   2  565.54   30.80
   1   0  -2  244.78   10.80
  -1   0   2  252.57   10.90
  -1   0   2  267.57   18.10
   0   0  -2 1061.09   51.39
   0   0   2 1102.69   51.99
  -1   0  -2 3040.60  124.19
   1   0   2 2889.01  122.89
  -2   0  -2  244.58    8.90
  -2   0  -2  232.08    8.90
  -2   0  -2  233.68    8.90
  -2   0  -2  233.98    8.80
  -2   0  -2  227.18    8.90
  -2   0  -2  220.28    8.90
  -2   0  -2  237.98    8.70
  -2   0  -2  235.78    9.00
   2   0   2  233.18    8.80
   2   0   2  256.27    9.00
   2   0   2  235.28    8.70
   2   0   2  228.38    8.80
   2   0   2  229.28    8.90
   2   0   2  242.78    8.90
   2   0   2  226.28    8.80
  -3   0  -2  101.19    3.80
  -3   0  -2   98.49    3.90
  -3   0  -2   94.39    4.00
  -3   0  -2   93.79    4.00
  -3   0  -2   97.69    3.90
  -3   0  -2   97.29    3.70
  -3   0  -2   96.59    3.90
   3   0   2  100.39    3.80
   3   0   2   98.29    3.90
   3   0   2   95.09    3.90
   3   0   2  100.19    4.00
  -4   0  -2  317.97   12.00
  -4   0  -2  314.87   12.20
  -4   0  -2  321.87   12.20
  -4   0  -2  331.77   12.10
  -4   0  -2  282.17   12.20
  -4   0  -2  294.37   12.10
  -4   0  -2  325.97   11.90
  -4   0  -2  332.97   12.10
   4   0   2  328.17   12.00
   4   0   2  330.77   12.20
   4   0   2  307.77   12.00
   4   0   2  328.87   12.00
  -5   0  -2   34.00    1.90
  -5   0  -2   32.30    1.80
  -5   0  -2   33.40    1.80
  -5   0  -2   32.20    1.80
  -5   0  -2   36.70    1.80
  -5   0  -2   32.70    1.60
  -5   0  -2   34.40    1.80
   5   0   2   32.70    1.60
   5   0   2   34.50    1.60
  -6   0  -2   39.50    2.20
  -6   0  -2   36.50    1.90
  -6   0  -2   41.90    2.20
  -6   0  -2   42.20    2.30
  -6   0  -2   42.10    2.20
  -6   0  -2   41.30    2.20
   6   0   2   41.20    2.00
  -7   0  -2   22.80    1.70
  -7   0  -2   22.30    1.60
  -7   0  -2   20.20    1.30
  -7   0  -2   25.20    1.70
   7   0   2   20.70    1.40
  -8   0  -2    0.20    0.70
  -8   0  -2    0.60    0.70
  -8   0  -2   -0.10    0.60
  -8   0  -2   -0.40    0.80
   8   0   2   -0.20    0.50
  -9   0  -2    1.70    1.00
  -9   0  -2    1.40    0.90
  -9   0  -2    1.90    0.70
  -9   0  -2    1.40    0.80
 -10   1   2    0.00    0.30
 -10   1   2   -0.30    0.60
   9  -1  -2   11.30    1.20
  -9   1   2   10.10    0.90
  -9   1   2   10.00    1.10
  -9   1   2    8.90    0.70
  -9   1   2    7.60    0.90
  -9   1   2    9.10    1.10
   8  -1  -2   -0.30    0.50
  -8   1   2    0.60    0.30
  -8   1   2    1.90    0.70
  -8   1   2    1.30    0.50
  -8   1   2    0.50    0.50
  -8   1   2    1.30    0.50
   7  -1  -2    2.60    0.60
  -7   1   2    2.70    0.50
  -7   1   2    2.80    0.70
  -7   1   2    2.00    0.50
  -7   1   2    4.20    0.60
  -7   1   2    2.50    0.50
   6  -1  -2  218.88    8.40
  -6   1   2  213.68    8.20
  -6   1   2  210.68    8.30
  -6   1   2  219.58    8.20
  -6   1   2  206.48    8.20
  -6   1   2  212.98    8.20
  -6   1   2  212.68    8.40
   5  -1  -2   20.90    1.20
  -5   1   2   22.40    1.20
  -5   1   2   21.20    1.20
  -5   1   2   21.40    1.10
  -5   1   2   19.70    1.10
  -5   1   2   21.10    1.10
   4  -1  -2  547.95   20.60
  -4   1   2  549.35   20.50
  -4   1   2  556.04   20.60
  -4   1   2  561.34   20.50
  -4   1   2  555.34   20.60
  -4   1   2  546.85   20.60
   3  -1  -2  597.54   30.90
  -3   1   2  584.74   31.20
   2  -1  -2  218.08    8.30
   2  -1  -2  221.38    8.30
   2  -1  -2  214.48    8.20
   2  -1  -2  221.88    8.30
  -2   1   2  227.98    8.30
  -2   1   2  225.58    8.30
  -2   1   2  212.88    8.20
  -2   1   2  220.78    8.30
  -2   1   2  222.98    8.30
   1  -1  -2   88.39    3.20
   1  -1  -2   82.19    3.20
   1  -1  -2   77.59    3.30
   1  -1  -2   83.09    3.20
   1  -1  -2   80.39    3.30
  -1   1   2   80.79    3.30
  -1   1   2   86.19    3.30
  -1   1   2   85.79    3.20
  -1   1   2   80.89    3.30
   0  -1  -2  293.37   11.10
   0  -1  -2  285.77   10.90
   0   1   2  300.17   11.10
   0   1   2  290.37   10.90
  -1  -1  -2  480.85   18.10
  -1  -1  -2  468.95   17.80
  -1  -1  -2  479.65   17.90
   1   1   2  495.35   18.10
  -2  -1  -2  372.26   13.80
  -2  -1  -2  361.06   13.70
  -2  -1  -2  372.56   13.70
  -2  -1  -2  337.67   13.80
  -2  -1  -2  349.57   13.80
  -2  -1  -2  365.66   13.60
  -2  -1  -2  369.26   13.80
   2   1   2  374.26   13.70
   2   1   2  376.16   13.70
   2   1   2  362.86   13.80
   2   1   2  360.76   13.80
   2   1   2  373.56   13.70
   2   1   2  367.26   13.70
  -3  -1  -2   13.30    1.00
  -3  -1  -2   12.90    0.90
  -3  -1  -2   12.40    0.80
  -3  -1  -2   13.20    0.80
  -3  -1  -2   11.60    1.00
   3   1   2   12.80    1.00
   3   1   2   10.90    0.80
   3   1   2   12.60    0.90
   3   1   2   12.10    0.90
   3   1   2   12.30    0.80
  -4  -1  -2  219.18    8.60
  -4  -1  -2  223.38    8.50
  -4  -1  -2  222.18    8.60
  -4  -1  -2  220.88    8.60
  -4  -1  -2  219.28    8.60
  -4  -1  -2  220.38    8.70
   4   1   2  215.18    8.60
   4   1   2  222.68    8.60
  -5  -1  -2   36.40    2.10
  -5  -1  -2   33.00    1.90
  -5  -1  -2   32.40    2.00
  -5  -1  -2   31.70    1.80
  -5  -1  -2   34.80    2.00
  -5  -1  -2   33.20    1.70
  -5  -1  -2   35.90    2.00
   5   1   2   35.80    1.80
   5   1   2   33.60    1.80
   5   1   2   34.90    1.80
  -6  -1  -2   14.00    1.50
  -6  -1  -2   14.30    1.50
  -6  -1  -2   14.20    1.30
  -6  -1  -2   12.60    1.00
  -6  -1  -2   14.90    1.40
   6   1   2   12.50    1.30
   6   1   2   12.50    1.10
  -7  -1  -2    2.30    1.00
  -7  -1  -2    5.40    1.00
  -7  -1  -2    1.10    0.70
  -7  -1  -2    2.80    1.10
   7   1   2    0.60    0.60
  -8  -1  -2   -0.70    0.70
  -8  -1  -2   -0.50    0.70
  -8  -1  -2    0.60    0.80
  -8  -1  -2    0.60    0.90
   8   1   2    0.20    0.70
  -9  -1  -2    5.10    1.10
  -9  -1  -2    5.50    1.40
  -9  -1  -2    4.60    1.20
  -9  -1  -2    6.40    1.90
 -11   2   2    0.20    0.60
 -10   2   2    0.80    0.40
 -10   2   2    0.60    0.60
   9  -2  -2   18.50    1.50
  -9   2   2   19.90    1.30
  -9   2   2   19.30    1.30
  -9   2   2   17.30    1.20
  -9   2   2   17.70    1.10
   8  -2  -2   38.60    2.20
  -8   2   2   40.20    1.90
  -8   2   2   36.30    2.10
  -8   2   2   41.90    2.00
   7  -2  -2    1.00    0.60
  -7   2   2    0.30    0.30
  -7   2   2   -0.20    0.40
  -7   2   2    0.00    0.40
   6  -2  -2   52.09    2.50
  -6   2   2   52.29    2.40
  -6   2   2   52.49    2.20
  -6   2   2   52.69    2.30
  -6   2   2   51.89    2.40
  -6   2   2   50.59    2.40
  -6   2   2   54.99    2.20
   5  -2  -2   10.90    0.80
  -5   2   2   10.30    0.70
  -5   2   2   10.50    0.60
  -5   2   2    8.60    0.60
  -5   2   2    9.50    0.60
  -5   2   2   10.00    0.70
  -5   2   2    9.70    0.70
  -5   2   2   10.70    0.60
   4  -2  -2  478.65   18.00
   4  -2  -2  472.45   17.90
  -4   2   2  473.95   17.80
  -4   2   2  491.15   17.90
  -4   2   2  488.55   17.90
  -4   2   2  477.15   17.90
  -4   2   2  474.65   18.00
  -4   2   2  488.85   17.90
   3  -2  -2  286.07   10.70
   3  -2  -2  278.17   10.70
   3  -2  -2  285.77   10.70
   3  -2  -2  286.67   10.80
  -3   2   2  278.27   10.70
  -3   2   2  291.37   10.80
  -3   2   2  296.27   10.70
  -3   2   2  284.57   10.70
   2  -2  -2   17.20    0.90
   2  -2  -2   18.70    0.90
   2  -2  -2   16.90    0.80
   2  -2  -2   18.00    0.90
   2  -2  -2   17.90    0.90
  -2   2   2   18.00    1.00
  -2   2   2   18.00    0.70
  -2   2   2   17.70    1.00
  -2   2   2   17.70    0.90
  -2   2   2   18.00    0.90
  -2   2   2   18.10    1.00
   1  -2  -2 1137.69   58.69
   0  -2  -2   73.29    3.20
   0  -2  -2   75.09    3.20
   0  -2  -2   76.79    3.00
   0  -2  -2   76.29    3.00
   0  -2  -2   75.79    2.90
   0  -2  -2   77.79    3.20
   0  -2  -2   77.89    3.20
   0   2   2   76.69    3.20
   0   2   2   75.99    3.00
   0   2   2   76.19    3.20
   0   2   2   77.79    3.00
   0   2   2   73.89    2.90
   0   2   2   75.99    3.20
  -1  -2  -2    2.20    0.40
  -1  -2  -2    1.80    0.50
  -1  -2  -2    2.30    0.30
  -1  -2  -2    2.20    0.60
  -1  -2  -2    2.70    0.40
   1   2   2    1.50    0.50
   1   2   2    1.60    0.30
   1   2   2    1.50    0.40
   1   2   2    2.10    0.50
   1   2   2    0.60    0.40
  -2  -2  -2  960.00   34.90
  -2  -2  -2  946.91   35.20
  -2  -2  -2  939.81   34.90
   2   2   2  915.41   35.20
   2   2   2  967.50   35.20
   2   2   2  922.31   34.90
  -3  -2  -2    3.50    0.70
  -3  -2  -2    4.50    0.80
  -3  -2  -2    4.70    0.60
  -3  -2  -2    5.20    0.60
  -3  -2  -2    5.30    0.80
  -3  -2  -2    3.80    0.60
  -3  -2  -2    4.10    0.80
   3   2   2    4.70    0.90
   3   2   2    4.90    0.80
   3   2   2    3.90    0.60
   3   2   2    3.80    0.70
   3   2   2    4.80    0.80
   3   2   2    3.20    0.60
  -4  -2  -2  106.29    4.50
  -4  -2  -2  108.99    4.50
  -4  -2  -2  106.79    4.70
  -4  -2  -2  106.49    4.40
  -4  -2  -2  105.79    4.90
  -4  -2  -2  109.79    4.80
  -4  -2  -2  104.89    4.70
   4   2   2  109.49    4.60
   4   2   2  108.39    4.40
  -5  -2  -2   16.70    1.50
  -5  -2  -2   14.20    1.50
  -5  -2  -2   12.80    1.50
  -5  -2  -2   13.60    1.00
  -5  -2  -2   13.10    1.20
   5   2   2   14.20    1.30
   5   2   2   14.50    1.10
  -6  -2  -2    3.60    1.00
  -6  -2  -2    3.40    1.10
  -6  -2  -2    1.80    0.70
  -6  -2  -2    4.20    1.00
   6   2   2    3.50    0.80
   6   2   2    3.00    0.70
  -7  -2  -2    7.50    1.30
  -7  -2  -2    6.70    1.20
  -7  -2  -2    5.60    1.20
  -7  -2  -2    4.60    0.90
   7   2   2    5.40    1.00
   7   2   2    5.70    0.90
  -8  -2  -2   -0.10    0.90
  -8  -2  -2   -0.50    0.80
  -8  -2  -2    0.20    0.80
   8   2   2    0.50    0.70
 -11   3   2    3.00    0.80
 -10   3   2   -0.60    0.50
 -10   3   2   -0.30    0.40
  -9   3   2   16.70    1.10
  -9   3   2   19.00    1.20
  -9   3   2   18.10    1.30
   8  -3  -2   69.19    3.30
  -8   3   2   66.49    2.90
  -8   3   2   71.29    3.00
  -8   3   2   68.89    3.20
  -8   3   2   76.09    3.20
   7  -3  -2    8.20    0.90
  -7   3   2    7.40    0.70
  -7   3   2    7.80    0.90
  -7   3   2    7.20    0.90
  -7   3   2    7.00    0.80
  -7   3   2    8.90    0.80
   6  -3  -2  110.49    4.50
   6  -3  -2  101.89    4.60
  -6   3   2  109.99    4.20
  -6   3   2  106.19    4.40
  -6   3   2  107.79    4.50
  -6   3   2  107.99    4.20
  -6   3   2  111.29    4.40
   5  -3  -2   66.99    2.80
   5  -3  -2   68.19    2.90
  -5   3   2   66.19    2.90
  -5   3   2   69.79    2.70
  -5   3   2   68.69    2.70
  -5   3   2   66.59    2.70
  -5   3   2   63.39    2.70
  -5   3   2   68.59    2.80
  -5   3   2   64.69    2.80
   4  -3  -2    3.50    0.50
   4  -3  -2    3.10    0.50
  -4   3   2    2.80    0.30
  -4   3   2    4.30    0.50
  -4   3   2    3.90    0.50
  -4   3   2    3.20    0.50
   3  -3  -2  458.95   16.70
   3  -3  -2  451.05   16.70
   3  -3  -2  436.76   16.60
  -3   3   2  437.46   16.60
  -3   3   2  442.06   16.70
   2  -3  -2    0.20    0.30
   2  -3  -2    0.20    0.20
   2  -3  -2    0.30    0.30
   2  -3  -2    0.50    0.30
   2  -3  -2    1.20    0.40
   2  -3  -2    0.10    0.30
  -2   3   2    0.90    0.40
  -2   3   2    0.30    0.40
  -2   3   2    0.20    0.20
  -2   3   2    0.10    0.30
  -2   3   2    1.10    0.40
  -2   3   2    0.30    0.30
  -2   3   2    0.20    0.20
   1  -3  -2  229.28    9.00
   1  -3  -2  231.48    8.70
   1  -3  -2  220.78    8.90
   1  -3  -2  241.28    8.90
   1  -3  -2  225.28    9.00
   1  -3  -2  232.78    8.70
   1  -3  -2  235.48    8.60
  -1   3   2  250.07    8.90
  -1   3   2  231.08    8.70
  -1   3   2  221.68    8.90
  -1   3   2  223.18    8.70
  -1   3   2  239.88    8.70
  -1   3   2  227.88    9.00
   0  -3  -2   83.99    3.40
   0  -3  -2   84.39    3.60
   0  -3  -2   84.59    3.60
   0  -3  -2   83.59    3.30
   0  -3  -2   81.39    3.70
   0  -3  -2   82.39    3.60
   0  -3  -2   80.99    3.30
   0   3   2   85.69    3.70
   0   3   2   86.59    3.60
   0   3   2   85.59    3.20
   0   3   2   80.89    3.60
   0   3   2   88.19    3.40
   0   3   2   87.49    3.40
   0   3   2   90.29    3.70
   0   3   2   83.49    3.40
  -1  -3  -2    3.10    0.70
  -1  -3  -2    2.80    0.70
  -1  -3  -2    2.80    0.60
  -1  -3  -2    2.40    0.40
  -1  -3  -2    2.20    0.40
  -1  -3  -2    2.70    0.40
   1   3   2    2.00    0.30
   1   3   2    2.40    0.50
   1   3   2    1.20    0.40
   1   3   2    1.20    0.50
   1   3   2    1.90    0.60
   1   3   2    1.40    0.60
  -2  -3  -2  557.04   21.50
  -2  -3  -2  568.84   21.30
  -2  -3  -2  561.04   21.50
  -2  -3  -2  540.75   21.60
  -2  -3  -2  558.64   21.70
  -2  -3  -2  566.24   21.30
  -2  -3  -2  629.34   21.50
   2   3   2  596.04   21.40
   2   3   2  577.24   21.50
   2   3   2  570.54   21.10
   2   3   2  551.54   21.60
   2   3   2  582.44   21.50
   2   3   2  558.64   21.60
   2   3   2  558.24   21.30
  -3  -3  -2    0.70    0.60
  -3  -3  -2    0.80    0.50
  -3  -3  -2    0.50    0.40
  -3  -3  -2    0.70    0.60
  -3  -3  -2    0.70    0.40
  -3  -3  -2    0.10    0.70
  -3  -3  -2    0.70    0.70
   3   3   2    0.10    0.40
   3   3   2    0.80    0.60
   3   3   2    1.00    0.50
   3   3   2    0.70    0.60
   3   3   2    0.60    0.60
   3   3   2    0.60    0.60
  -4  -3  -2   21.80    1.40
  -4  -3  -2   26.50    1.90
  -4  -3  -2   21.30    1.90
  -4  -3  -2   22.40    1.40
  -4  -3  -2   21.00    1.40
  -4  -3  -2   22.70    2.00
  -4  -3  -2   27.60    1.80
   4   3   2   22.70    1.70
   4   3   2   22.10    1.40
   4   3   2   23.70    2.30
   4   3   2   23.30    1.70
   4   3   2   20.70    1.50
  -5  -3  -2    0.90    0.70
  -5  -3  -2    2.00    1.00
  -5  -3  -2    0.60    0.90
   5   3   2    1.00    0.70
   5   3   2   -0.10    0.50
  -6  -3  -2    8.90    1.50
  -6  -3  -2   10.80    1.30
  -6  -3  -2    9.60    1.50
  -6  -3  -2   13.00    1.80
   6   3   2    7.90    1.10
   6   3   2    9.60    1.30
  -7  -3  -2   16.30    1.60
  -7  -3  -2   15.50    2.10
  -7  -3  -2   14.80    2.00
   7   3   2   13.40    1.40
   7   3   2   14.80    1.50
  -8  -3  -2    2.40    1.20
  -8  -3  -2    2.00    1.20
   8   3   2    2.20    0.80
 -11   4   2    5.00    0.80
 -11   4   2    5.10    0.80
 -10   4   2    2.70    0.70
 -10   4   2    0.70    0.60
  -9   4   2    4.70    0.50
  -9   4   2    5.00    0.80
  -9   4   2    5.20    0.70
  -8   4   2   52.49    2.30
  -8   4   2   61.59    2.80
  -8   4   2   56.79    2.70
   7  -4  -2    9.10    1.00
   7  -4  -2    6.80    0.90
  -7   4   2    8.20    1.00
  -7   4   2    7.00    0.70
  -7   4   2    6.70    0.50
  -7   4   2    8.60    0.80
  -7   4   2    7.90    0.90
   6  -4  -2   66.99    3.00
   6  -4  -2   66.29    3.00
  -6   4   2   67.79    2.70
  -6   4   2   65.99    2.70
  -6   4   2   70.89    2.80
  -6   4   2   66.59    2.90
  -6   4   2   66.39    2.70
  -6   4   2   68.69    2.90
   5  -4  -2    7.60    0.80
   5  -4  -2    5.00    0.70
  -5   4   2    4.40    0.60
  -5   4   2    5.50    0.50
  -5   4   2    5.40    0.60
  -5   4   2    7.30    0.80
   4  -4  -2   33.40    1.60
   4  -4  -2   32.90    1.50
   4  -4  -2   34.20    1.60
   4  -4  -2   34.30    1.50
  -4   4   2   31.50    1.60
  -4   4   2   34.70    1.40
  -4   4   2   34.30    1.40
  -4   4   2   32.90    1.70
  -4   4   2   32.00    1.60
  -4   4   2   31.80    1.60
   3  -4  -2  567.14   21.40
   3  -4  -2  564.24   21.20
   3  -4  -2  578.44   21.40
  -3   4   2  577.34   21.50
  -3   4   2  569.94   21.30
   2  -4  -2   26.60    1.40
   2  -4  -2   26.60    1.40
   2  -4  -2   26.10    1.50
   2  -4  -2   26.20    1.10
   2  -4  -2   26.30    1.00
  -2   4   2   26.20    1.50
  -2   4   2   23.60    1.30
  -2   4   2   27.20    1.20
  -2   4   2   25.10    1.50
  -2   4   2   26.50    1.20
  -2   4   2   25.30    1.20
  -2   4   2   25.00    1.50
   1  -4  -2   77.09    3.00
   1  -4  -2   74.89    3.00
   1  -4  -2   83.49    3.50
   1  -4  -2   73.59    3.30
  -1   4   2   75.19    3.00
  -1   4   2   75.69    3.00
  -1   4   2   74.49    3.30
  -1   4   2   70.59    3.30
  -1   4   2   75.29    3.10
  -1   4   2   77.49    3.40
  -1   4   2   76.29    3.10
  -1   4   2   77.29    3.40
   0  -4  -2  206.48    7.70
   0  -4  -2  204.48    7.70
   0  -4  -2  213.48    8.10
   0  -4  -2  206.58    8.10
   0  -4  -2  200.38    7.80
   0  -4  -2  189.18    8.10
   0  -4  -2  176.98    8.10
   0   4   2  205.08    7.80
   0   4   2  201.78    8.20
   0   4   2  205.98    7.60
   0   4   2  204.68    8.10
   0   4   2  199.28    8.20
   0   4   2  210.98    7.80
   0   4   2  217.28    8.10
   0   4   2  207.88    7.80
  -1  -4  -2   95.39    4.20
  -1  -4  -2   97.79    3.90
  -1  -4  -2   97.49    3.90
  -1  -4  -2  108.69    4.40
  -1  -4  -2   95.39    4.30
  -1  -4  -2   85.09    4.20
   1   4   2   94.19    4.30
   1   4   2   93.69    3.90
   1   4   2   95.39    3.90
   1   4   2   96.79    3.80
   1   4   2   91.79    4.30
   1   4   2  104.29    4.20
  -2  -4  -2  275.77   10.90
  -2  -4  -2  300.87   11.50
  -2  -4  -2  305.37   11.40
  -2  -4  -2  284.27   10.90
  -2  -4  -2  279.17   10.90
  -2  -4  -2  291.37   11.30
  -2  -4  -2  271.17   11.20
   2   4   2  282.17   11.00
   2   4   2  265.17   10.90
   2   4   2  282.37   11.40
   2   4   2  290.77   11.40
   2   4   2  284.97   10.70
   2   4   2  293.67   11.20
   2   4   2  285.47   11.20
  -3  -4  -2    2.20    0.50
  -3  -4  -2    2.70    0.60
  -3  -4  -2    3.60    0.60
  -3  -4  -2    3.30    1.00
  -3  -4  -2    2.00    0.90
  -3  -4  -2    2.10    1.00
   3   4   2    3.30    0.90
   3   4   2    2.00    0.50
   3   4   2    1.20    0.70
   3   4   2    2.50    0.30
   3   4   2    2.70    0.90
   3   4   2    2.10    0.90
   3   4   2    2.30    0.60
  -4  -4  -2    7.90    1.40
  -4  -4  -2    7.70    1.10
  -4  -4  -2    6.90    1.30
  -4  -4  -2    7.90    1.30
   4   4   2    6.30    1.20
   4   4   2    8.50    1.20
   4   4   2    7.10    1.10
   4   4   2    5.60    0.90
  -5  -4  -2    5.40    1.40
  -5  -4  -2    5.00    1.30
  -5  -4  -2    2.90    0.80
  -5  -4  -2    4.30    1.20
   5   4   2    5.10    1.60
   5   4   2    4.60    0.90
  -6  -4  -2    3.20    1.20
  -6  -4  -2    3.50    1.10
  -6  -4  -2    3.60    1.40
  -6  -4  -2    4.10    1.00
   6   4   2    4.60    1.00
   6   4   2    2.80    0.90
  -7  -4  -2    2.30    1.30
  -7  -4  -2    2.20    1.30
  -7  -4  -2    3.10    1.00
   7   4   2    0.70    0.80
 -11   5   2   12.30    1.50
 -11   5   2   11.40    1.10
 -10   5   2    2.30    0.60
 -10   5   2    3.10    0.80
  -9   5   2    2.30    0.70
  -9   5   2    1.90    0.60
  -8   5   2   50.59    2.30
  -8   5   2   52.29    2.60
   7  -5  -2    2.60    0.80
  -7   5   2    3.50    0.50
  -7   5   2    2.90    0.30
  -7   5   2    2.70    0.50
  -7   5   2    2.50    0.50
  -7   5   2    1.70    0.50
  -7   5   2    1.90    0.60
  -7   5   2    2.70    0.50
   6  -5  -2   25.50    1.50
  -6   5   2   23.10    1.40
  -6   5   2   25.00    1.00
  -6   5   2   22.20    1.50
  -6   5   2   25.30    1.00
  -6   5   2   24.10    1.40
  -6   5   2   24.90    1.50
  -6   5   2   24.80    1.20
  -6   5   2   22.60    1.30
   5  -5  -2   35.70    1.80
   5  -5  -2   28.10    1.40
   5  -5  -2   31.00    1.50
  -5   5   2   34.70    1.80
  -5   5   2   33.30    1.80
  -5   5   2   33.90    1.70
  -5   5   2   33.40    1.70
  -5   5   2   34.60    1.40
  -5   5   2   31.80    1.70
  -5   5   2   33.70    1.40
  -5   5   2   34.30    1.40
   4  -5  -2   66.59    2.60
   4  -5  -2   67.39    2.90
   4  -5  -2   65.19    2.90
  -4   5   2   67.09    2.60
  -4   5   2   67.49    2.90
  -4   5   2   62.59    2.90
  -4   5   2   64.29    2.90
  -4   5   2   66.39    2.60
  -4   5   2   65.49    3.10
  -4   5   2   67.39    3.00
  -4   5   2   64.69    2.90
   3  -5  -2  141.99    5.70
   3  -5  -2  149.69    5.90
   3  -5  -2  146.09    5.40
   3  -5  -2  149.49    6.00
   3  -5  -2  142.59    5.70
   3  -5  -2  140.29    5.70
  -3   5   2  145.79    5.70
  -3   5   2  147.89    5.60
  -3   5   2  150.78    6.00
  -3   5   2  147.39    5.60
  -3   5   2  143.49    6.00
  -3   5   2  141.49    5.90
  -3   5   2  147.39    5.90
   2  -5  -2  143.09    5.50
   2  -5  -2  117.09    5.50
   2  -5  -2  126.69    5.60
   2  -5  -2  146.19    5.60
   2  -5  -2  138.89    5.20
  -2   5   2  140.39    5.60
  -2   5   2  132.89    5.60
  -2   5   2  139.59    5.20
  -2   5   2  132.99    5.50
  -2   5   2  132.29    5.30
  -2   5   2  125.59    5.60
  -2   5   2  134.79    5.40
  -2   5   2  138.89    5.20
   1  -5  -2   42.40    1.80
   1  -5  -2   39.70    2.20
   1  -5  -2   39.70    1.80
   1  -5  -2   40.90    2.30
   1  -5  -2   42.50    2.20
  -1   5   2   40.20    1.80
  -1   5   2   40.90    1.90
  -1   5   2   40.10    2.30
  -1   5   2   39.70    2.20
  -1   5   2   39.80    1.80
  -1   5   2   41.40    1.80
  -1   5   2   37.00    2.20
   0  -5  -2  201.78    8.20
   0  -5  -2  202.78    8.20
   0  -5  -2  195.48    7.70
   0  -5  -2  193.68    8.00
   0  -5  -2  199.78    7.60
   0  -5  -2  208.58    8.10
   0   5   2  200.08    7.70
   0   5   2  199.18    7.50
   0   5   2  198.78    8.20
   0   5   2  197.08    8.10
   0   5   2  197.38    8.20
   0   5   2  193.68    8.00
   0   5   2  197.68    7.70
   0   5   2  201.78    7.70
  -1  -5  -2   97.39    3.90
  -1  -5  -2   90.49    3.80
  -1  -5  -2   96.49    4.30
  -1  -5  -2   92.49    3.90
  -1  -5  -2   98.79    4.40
  -1  -5  -2   98.29    4.50
  -1  -5  -2   83.09    4.20
   1   5   2   95.09    4.30
   1   5   2   92.59    3.90
   1   5   2   93.39    4.40
   1   5   2   91.49    3.80
   1   5   2   96.19    4.40
   1   5   2   93.79    4.00
   1   5   2   96.29    4.30
  -2  -5  -2   15.00    1.10
  -2  -5  -2   16.10    1.10
  -2  -5  -2   14.90    1.60
  -2  -5  -2   13.00    1.50
  -2  -5  -2   14.50    1.00
   2   5   2   15.00    1.10
   2   5   2   15.30    1.60
   2   5   2   16.30    1.20
   2   5   2   14.00    1.70
   2   5   2   17.40    1.60
   2   5   2   14.00    1.50
   2   5   2   14.70    0.90
  -3  -5  -2    1.90    0.70
  -3  -5  -2    0.70    1.00
  -3  -5  -2    0.90    0.50
  -3  -5  -2    1.60    1.00
   3   5   2    0.50    0.40
   3   5   2    0.50    0.90
   3   5   2    0.70    0.80
   3   5   2    1.60    0.90
   3   5   2    1.50    0.30
  -4  -5  -2   33.80    2.60
  -4  -5  -2   39.90    2.90
  -4  -5  -2   44.40    2.90
  -4  -5  -2   38.30    2.20
   4   5   2   41.60    2.50
   4   5   2   44.50    2.60
   4   5   2   41.10    2.70
   4   5   2   40.60    2.30
  -5  -5  -2   13.20    2.00
  -5  -5  -2   11.20    1.80
  -5  -5  -2   12.10    1.40
   5   5   2   11.50    1.70
   5   5   2   13.80    1.60
   5   5   2   15.30    1.60
   5   5   2    9.40    1.20
  -6  -5  -2    0.40    1.10
  -6  -5  -2    1.00    1.20
  -6  -5  -2    0.70    0.80
   6   5   2    0.40    0.70
   6   5   2   -0.10    1.00
  -7  -5  -2    0.90    1.30
  -7  -5  -2    1.50    1.00
  -7  -5  -2    2.30    1.30
   7   5   2    0.60    0.90
 -11   6   2   10.50    1.30
 -10   6   2   10.10    1.20
 -10   6   2    7.20    0.90
  -9   6   2    4.90    0.70
  -9   6   2    5.70    1.00
   8  -6  -2    1.30    0.70
  -8   6   2    1.30    0.50
  -8   6   2    1.20    0.40
  -8   6   2    0.90    0.60
   7  -6  -2    3.00    0.80
  -7   6   2    1.30    0.60
  -7   6   2    2.50    0.60
  -7   6   2    2.80    0.70
  -7   6   2    2.10    0.40
   6  -6  -2  114.99    4.80
  -6   6   2  104.39    4.80
  -6   6   2  115.29    4.30
  -6   6   2  113.79    4.80
  -6   6   2  112.99    4.40
  -6   6   2  116.99    4.90
  -6   6   2  112.99    4.70
  -6   6   2  114.59    4.70
  -6   6   2  112.19    4.80
   5  -6  -2   78.09    3.30
   5  -6  -2   79.09    3.50
   5  -6  -2   77.39    3.30
  -5   6   2   76.09    3.50
  -5   6   2   79.89    3.60
  -5   6   2   80.89    3.10
  -5   6   2   79.09    3.50
  -5   6   2   80.29    3.10
  -5   6   2   73.99    3.50
  -5   6   2   76.79    3.50
   4  -6  -2    1.90    0.20
   4  -6  -2    3.90    0.70
   4  -6  -2    1.90    0.60
  -4   6   2    1.10    0.60
  -4   6   2    3.00    0.40
  -4   6   2    1.10    0.40
  -4   6   2    1.80    0.70
  -4   6   2    3.10    0.80
  -4   6   2    2.10    0.40
  -4   6   2    2.20    0.50
  -4   6   2    1.90    0.70
   3  -6  -2   11.40    1.10
   3  -6  -2   11.90    0.50
   3  -6  -2   10.70    1.10
   3  -6  -2   11.90    1.00
   3  -6  -2   10.60    1.10
  -3   6   2   10.60    0.70
  -3   6   2   11.90    0.80
  -3   6   2   10.90    1.00
  -3   6   2    9.70    1.20
  -3   6   2   10.70    0.90
  -3   6   2   10.80    1.20
  -3   6   2    9.30    1.10
   2  -6  -2   13.30    1.30
   2  -6  -2   15.50    1.30
   2  -6  -2   14.40    1.40
   2  -6  -2   14.40    0.90
   2  -6  -2   13.50    1.30
  -2   6   2   15.80    1.40
  -2   6   2   14.90    1.00
  -2   6   2   15.30    1.10
  -2   6   2   13.40    1.30
  -2   6   2   15.40    0.90
  -2   6   2   13.50    1.40
  -2   6   2   15.10    1.40
  -2   6   2   14.30    0.90
   1  -6  -2  289.77   11.10
   1  -6  -2  277.17   10.60
   1  -6  -2  288.77   11.30
   1  -6  -2  277.47   11.10
   1  -6  -2  272.97   11.30
   1  -6  -2  273.97   10.70
  -1   6   2  275.57   11.10
  -1   6   2  283.27   11.30
  -1   6   2  278.47   10.70
  -1   6   2  280.07   10.80
  -1   6   2  268.07   10.70
  -1   6   2  275.07   10.70
  -1   6   2  294.47   11.30
  -1   6   2  293.97   11.20
   0  -6  -2  257.47   10.00
   0  -6  -2  254.17   10.10
   0  -6  -2  267.17   10.70
   0  -6  -2  254.07   10.00
   0  -6  -2  270.67   10.50
   0  -6  -2  262.17   10.60
   0   6   2  260.07   10.10
   0   6   2  263.27   10.40
   0   6   2  260.77   10.70
   0   6   2  260.37   10.10
   0   6   2  269.17   10.60
   0   6   2  266.37   10.70
   0   6   2  259.27    9.90
  -1  -6  -2   18.00    1.80
  -1  -6  -2   13.40    1.50
  -1  -6  -2   18.70    1.80
  -1  -6  -2   17.60    1.20
  -1  -6  -2   17.10    1.20
  -1  -6  -2   15.10    1.70
  -1  -6  -2   17.10    1.10
   1   6   2   16.30    0.90
   1   6   2   16.80    1.20
   1   6   2   16.20    1.30
   1   6   2   19.60    1.70
   1   6   2   18.30    1.10
   1   6   2   19.60    1.80
   1   6   2   17.30    1.80
  -2  -6  -2    3.40    1.10
  -2  -6  -2    2.10    0.60
  -2  -6  -2    1.90    1.00
  -2  -6  -2    3.30    1.20
  -2  -6  -2    1.20    0.60
   2   6   2    2.50    1.00
   2   6   2    3.00    0.70
   2   6   2    1.30    0.90
   2   6   2    1.40    1.00
   2   6   2    1.90    0.40
  -3  -6  -2    2.60    1.20
  -3  -6  -2    2.20    1.10
  -3  -6  -2    3.30    0.90
  -3  -6  -2    2.00    1.00
   3   6   2    1.90    0.70
   3   6   2    2.90    1.20
   3   6   2    2.90    1.10
   3   6   2    3.00    0.40
  -4  -6  -2   21.90    2.40
  -4  -6  -2   24.70    1.70
  -4  -6  -2   24.20    2.40
  -4  -6  -2   22.80    2.30
   4   6   2   24.30    2.30
   4   6   2   21.60    1.70
   4   6   2   22.30    2.20
  -5  -6  -2    0.80    1.20
  -5  -6  -2    1.60    1.30
  -5  -6  -2    0.80    0.80
   5   6   2    1.20    0.90
   5   6   2    1.20    0.80
   5   6   2    1.50    1.00
  -6  -6  -2    3.40    1.50
  -6  -6  -2    4.80    2.00
   6   6   2    1.50    1.10
 -11   7   2    4.40    0.90
 -10   7   2   10.50    1.40
   9  -7  -2   15.60    1.60
  -9   7   2   14.50    1.00
  -9   7   2   16.70    1.50
   8  -7  -2    1.80    0.80
  -8   7   2    1.40    0.60
  -8   7   2    1.80    0.80
   7  -7  -2   -0.20    0.70
  -7   7   2    0.50    0.30
  -7   7   2    0.80    0.60
  -7   7   2    0.10    0.60
  -7   7   2    0.50    0.60
  -7   7   2    0.40    0.60
  -7   7   2    0.80    0.60
   6  -7  -2  116.49    4.80
   6  -7  -2  121.89    5.20
   6  -7  -2  127.39    4.90
  -6   7   2  121.59    5.20
  -6   7   2  122.39    5.30
  -6   7   2  120.49    5.20
  -6   7   2  117.99    5.20
  -6   7   2  126.59    5.30
  -6   7   2  121.99    4.60
  -6   7   2  122.29    4.70
   5  -7  -2   55.89    2.80
   5  -7  -2   58.69    2.90
   5  -7  -2   51.09    2.70
  -5   7   2   60.69    2.40
  -5   7   2   61.49    3.00
  -5   7   2   61.29    3.00
  -5   7   2   58.59    3.10
  -5   7   2   63.99    2.90
  -5   7   2   59.49    2.50
  -5   7   2   60.89    3.00
  -5   7   2   60.09    2.80
   4  -7  -2   29.30    1.70
   4  -7  -2   32.50    1.80
   4  -7  -2   31.60    1.30
   4  -7  -2   27.40    1.80
   4  -7  -2   30.40    1.80
  -4   7   2   30.10    2.00
  -4   7   2   31.10    1.50
  -4   7   2   32.50    2.10
  -4   7   2   31.40    2.00
  -4   7   2   31.50    1.50
  -4   7   2   31.90    1.80
  -4   7   2   31.60    2.20
   3  -7  -2   20.80    1.40
   3  -7  -2   19.80    0.90
   3  -7  -2   20.00    1.60
   3  -7  -2   19.60    1.60
   3  -7  -2   21.40    1.60
   3  -7  -2   19.40    1.50
  -3   7   2   19.50    1.70
  -3   7   2   19.60    1.70
  -3   7   2   17.70    1.20
  -3   7   2   19.70    1.40
  -3   7   2   18.90    1.10
  -3   7   2   18.60    1.70
  -3   7   2   20.20    1.10
   2  -7  -2    1.60    0.80
   2  -7  -2    0.70    0.40
   2  -7  -2    0.00    1.10
   2  -7  -2    1.20    0.60
   2  -7  -2    1.20    0.80
   2  -7  -2    1.80    0.50
  -2   7   2    1.00    0.50
  -2   7   2    0.70    0.40
  -2   7   2    1.60    0.50
  -2   7   2    1.50    0.80
  -2   7   2    1.90    0.50
  -2   7   2    1.40    0.80
  -2   7   2    1.40    0.70
   1  -7  -2  126.49    5.70
   1  -7  -2  122.39    5.50
   1  -7  -2  126.09    5.00
   1  -7  -2  113.69    5.10
   1  -7  -2  125.99    5.50
  -1   7   2  133.09    5.60
  -1   7   2  124.09    5.00
  -1   7   2  120.09    5.70
  -1   7   2  120.49    5.50
  -1   7   2  128.89    5.70
  -1   7   2  126.29    5.10
  -1   7   2  111.09    5.20
  -1   7   2  122.49    4.90
   0  -7  -2   23.00    2.00
   0  -7  -2   23.90    1.50
   0  -7  -2   20.40    1.20
   0  -7  -2   23.30    1.40
   0  -7  -2   26.00    2.10
   0   7   2   26.70    2.20
   0   7   2   20.10    2.10
   0   7   2   22.40    1.40
   0   7   2   23.70    1.50
   0   7   2   22.00    1.50
   0   7   2   26.70    2.10
   0   7   2   22.80    1.30
  -1  -7  -2   13.30    1.20
  -1  -7  -2   13.30    1.80
  -1  -7  -2   12.70    1.80
  -1  -7  -2   13.90    1.00
  -1  -7  -2   14.60    1.70
   1   7   2   14.30    0.80
   1   7   2   13.00    1.20
   1   7   2   14.00    1.90
   1   7   2   14.60    1.80
   1   7   2   13.80    1.00
  -2  -7  -2   39.20    2.90
  -2  -7  -2   43.30    3.10
  -2  -7  -2   45.30    3.00
  -2  -7  -2   41.30    2.30
   2   7   2   48.30    3.10
   2   7   2   43.90    2.00
   2   7   2   41.00    2.40
  -3  -7  -2    1.50    1.30
  -3  -7  -2    1.40    1.10
  -3  -7  -2    1.00    0.70
   3   7   2    1.00    1.10
   3   7   2    1.30    0.40
   3   7   2    1.00    1.20
   3   7   2    1.90    0.70
  -4  -7  -2    1.50    1.30
  -4  -7  -2    0.20    0.80
  -4  -7  -2    1.40    1.30
   4   7   2    1.20    1.10
   4   7   2    0.20    0.70
   4   7   2    0.80    1.10
  -5  -7  -2    1.60    1.40
  -5  -7  -2    2.20    1.40
   5   7   2    1.70    1.00
   5   7   2    1.00    1.20
  10  -8  -2    0.60    0.90
 -10   8   2    0.90    0.70
   9  -8  -2   18.60    1.80
  -9   8   2   18.10    1.30
  -9   8   2   16.40    1.20
  -9   8   2   17.90    1.70
   8  -8  -2   17.20    2.10
  -8   8   2   15.60    1.50
  -8   8   2   17.20    1.60
  -8   8   2   19.90    1.70
  -8   8   2   17.60    1.50
  -8   8   2   16.80    1.40
   7  -8  -2    0.00    0.70
  -7   8   2    0.30    0.60
  -7   8   2    0.20    0.60
  -7   8   2    0.40    0.60
  -7   8   2    0.20    0.60
  -7   8   2    0.60    0.70
  -7   8   2    0.70    0.40
   6  -8  -2    6.30    1.10
   6  -8  -2    4.60    1.00
  -6   8   2    5.90    0.50
  -6   8   2    6.30    1.20
  -6   8   2    7.00    1.20
  -6   8   2    6.70    1.10
  -6   8   2    5.90    1.10
  -6   8   2    5.30    0.60
  -6   8   2    5.50    1.00
   5  -8  -2   12.30    1.30
   5  -8  -2   15.90    1.40
  -5   8   2   13.00    1.30
  -5   8   2   13.60    1.60
  -5   8   2   11.70    1.50
  -5   8   2   13.70    0.80
  -5   8   2   13.70    1.70
  -5   8   2   12.20    0.90
  -5   8   2   13.00    1.50
   4  -8  -2    4.90    1.00
   4  -8  -2    3.60    0.80
   4  -8  -2    3.70    0.30
   4  -8  -2    4.00    0.90
   4  -8  -2    4.30    1.00
  -4   8   2    4.50    0.60
  -4   8   2    4.70    0.90
  -4   8   2    4.40    1.10
  -4   8   2    2.90    1.00
  -4   8   2    5.00    0.60
  -4   8   2    4.40    0.70
  -4   8   2    4.60    1.10
   3  -8  -2  160.68    6.40
   3  -8  -2  153.48    6.80
   3  -8  -2  154.98    6.60
   3  -8  -2  151.58    5.90
   3  -8  -2  159.88    6.60
  -3   8   2  162.18    6.50
  -3   8   2  157.78    7.00
  -3   8   2  153.68    6.20
  -3   8   2  155.98    6.20
  -3   8   2  154.38    7.00
  -3   8   2  159.68    6.80
   2  -8  -2   24.80    1.90
   2  -8  -2   24.10    1.40
   2  -8  -2   24.90    1.40
   2  -8  -2   26.40    2.20
   2  -8  -2   25.90    2.00
  -2   8   2   25.60    1.50
  -2   8   2   25.20    2.20
  -2   8   2   24.40    2.10
  -2   8   2   24.20    1.60
  -2   8   2   25.80    1.50
  -2   8   2   25.00    1.50
  -2   8   2   23.20    2.10
   1  -8  -2   46.30    2.90
   1  -8  -2   48.10    2.30
   1  -8  -2   43.70    3.00
   1  -8  -2   46.10    2.10
  -1   8   2   47.10    2.40
  -1   8   2   48.60    3.10
  -1   8   2   46.60    2.20
  -1   8   2   47.70    3.10
  -1   8   2   46.40    2.30
  -1   8   2   51.79    3.10
   0  -8  -2    5.10    1.30
   0  -8  -2    7.30    0.90
   0  -8  -2    7.50    1.50
   0  -8  -2    6.00    0.70
   0   8   2    4.50    1.40
   0   8   2    5.40    0.60
   0   8   2    5.50    0.90
   0   8   2    4.70    1.20
   0   8   2    6.40    1.70
   0   8   2    5.90    0.80
  -1  -8  -2    0.00    1.00
  -1  -8  -2    0.20    0.40
  -1  -8  -2    0.10    1.10
  -1  -8  -2    0.50    0.60
   1   8   2    0.10    0.40
   1   8   2    0.00    1.00
   1   8   2    0.40    0.60
  -2  -8  -2   30.80    2.70
  -2  -8  -2   29.60    2.70
  -2  -8  -2   25.90    1.90
   2   8   2   26.70    1.60
   2   8   2   28.10    2.70
   2   8   2   31.70    2.80
   2   8   2   27.80    1.90
  -3  -8  -2    0.90    0.80
  -3  -8  -2    1.40    1.30
  -3  -8  -2    2.50    1.50
   3   8   2    1.00    1.20
   3   8   2    1.00    1.20
   3   8   2    1.80    0.80
   3   8   2    0.60    0.40
  -4  -8  -2    0.60    1.70
  -4  -8  -2    1.60    1.40
   4   8   2    1.30    1.20
   4   8   2    0.50    1.20
   4   8   2    1.30    1.30
  10  -9  -2    0.40    0.90
 -10   9   2    1.30    0.90
   9  -9  -2    4.90    1.20
  -9   9   2    4.20    1.10
  -9   9   2    4.20    0.90
  -9   9   2    3.60    1.00
  -9   9   2    4.20    0.90
   8  -9  -2   49.10    2.80
  -8   9   2   50.99    2.80
  -8   9   2   49.50    2.80
  -8   9   2   47.20    2.70
  -8   9   2   48.00    2.70
  -8   9   2   40.20    2.10
   7  -9  -2    0.20    0.80
  -7   9   2    0.20    0.70
  -7   9   2   -0.20    0.40
  -7   9   2    0.80    0.80
  -7   9   2    0.60    0.80
  -7   9   2    0.10    0.70
   6  -9  -2    5.50    1.20
   6  -9  -2    4.00    0.90
  -6   9   2    4.80    0.70
  -6   9   2    6.30    1.30
  -6   9   2    5.20    1.20
  -6   9   2    4.20    1.20
  -6   9   2    5.60    0.50
  -6   9   2    4.70    0.90
   5  -9  -2   17.00    1.60
   5  -9  -2   14.60    1.50
  -5   9   2   18.40    1.50
  -5   9   2   15.60    1.80
  -5   9   2   17.90    1.90
  -5   9   2   16.00    1.10
  -5   9   2   15.70    1.80
  -5   9   2   16.80    1.00
   4  -9  -2    5.90    1.10
   4  -9  -2    5.90    1.10
   4  -9  -2    6.90    1.10
   4  -9  -2    7.30    1.30
  -4   9   2    6.00    0.80
  -4   9   2    7.30    0.80
  -4   9   2    7.50    1.10
  -4   9   2    6.00    1.30
  -4   9   2    7.80    1.50
  -4   9   2    6.30    1.40
   3  -9  -2   86.29    3.80
   3  -9  -2   77.29    3.90
   3  -9  -2   77.89    3.10
   3  -9  -2   79.29    4.20
   3  -9  -2   77.49    3.90
   3  -9  -2   78.39    3.10
  -3   9   2   78.09    4.40
  -3   9   2   82.59    4.30
  -3   9   2   77.29    3.50
  -3   9   2   81.09    4.30
  -3   9   2   79.99    3.40
  -3   9   2   75.59    3.50
  -3   9   2   79.39    3.70
   2  -9  -2    0.50    0.90
   2  -9  -2    0.20    0.30
   2  -9  -2    0.30    0.90
   2  -9  -2    0.30    0.50
  -2   9   2    0.80    0.50
  -2   9   2    1.50    1.10
  -2   9   2    0.10    1.00
  -2   9   2    1.00    0.60
  -2   9   2    0.20    1.00
  -2   9   2    0.30    0.60
   1  -9  -2   26.20    1.40
   1  -9  -2   29.40    2.60
   1  -9  -2   25.60    1.60
  -1   9   2   28.40    2.60
  -1   9   2   28.40    2.80
  -1   9   2   26.90    1.70
  -1   9   2   26.30    2.50
  -1   9   2   26.60    1.70
  -1   9   2   26.00    1.50
   0  -9  -2   21.20    2.40
   0  -9  -2   22.20    1.70
   0  -9  -2   24.90    2.40
   0  -9  -2   19.50    1.30
   0   9   2   23.50    2.50
   0   9   2   25.30    2.50
   0   9   2   21.20    1.60
   0   9   2   21.60    1.50
   0   9   2   20.90    1.30
  -1  -9  -2    0.00    1.10
  -1  -9  -2   -0.20    0.70
  -1  -9  -2   -0.40    1.10
   1   9   2    0.50    1.30
   1   9   2    0.60    0.50
   1   9   2    0.00    1.10
   1   9   2   -0.10    0.60
  -2  -9  -2    2.20    1.40
  -2  -9  -2    1.90    1.40
  -2  -9  -2    2.50    0.90
   2   9   2    1.30    0.60
   2   9   2    1.90    1.40
   2   9   2    1.50    1.40
   2   9   2    1.30    0.80
  -3  -9  -2    0.80    1.50
   3   9   2   -0.40    0.70
   3   9   2    0.70    1.20
   3   9   2   -0.10    0.40
   3   9   2    0.90    1.30
   9 -10  -2    1.40    1.00
  -9  10   2   -0.10    0.70
  -9  10   2    1.10    0.80
  -9  10   2    1.00    1.00
  -9  10   2    0.80    0.80
   8 -10  -2   13.10    1.70
  -8  10   2   12.90    1.60
  -8  10   2   15.70    1.90
  -8  10   2   11.20    1.60
  -8  10   2   11.90    1.60
   7 -10  -2   -0.10    0.80
   7 -10  -2   -0.30    1.00
  -7  10   2    0.00    0.70
  -7  10   2    0.00    0.80
  -7  10   2   -0.40    0.80
  -7  10   2    0.30    1.00
   6 -10  -2    3.90    1.00
   6 -10  -2    4.60    1.10
  -6  10   2    3.80    1.20
  -6  10   2    4.00    0.80
  -6  10   2    2.90    1.10
  -6  10   2    4.80    0.50
  -6  10   2    5.00    1.30
  -6  10   2    4.90    1.00
   5 -10  -2   41.00    2.50
  -5  10   2   39.40    2.90
  -5  10   2   39.30    2.40
  -5  10   2   35.90    2.90
  -5  10   2   37.50    1.80
  -5  10   2   39.90    2.90
   4 -10  -2    1.10    0.90
   4 -10  -2    2.10    0.90
   4 -10  -2    2.50    1.00
   4 -10  -2    1.80    1.00
  -4  10   2    0.80    0.50
  -4  10   2    1.60    0.80
  -4  10   2    1.80    1.20
  -4  10   2    2.60    1.20
  -4  10   2    1.90    1.30
   3 -10  -2   41.70    3.00
   3 -10  -2   50.19    2.70
   3 -10  -2   41.00    1.80
   3 -10  -2   47.10    3.00
   3 -10  -2   42.00    1.80
  -3  10   2   44.80    3.20
  -3  10   2   48.30    2.60
  -3  10   2   46.10    3.30
  -3  10   2   43.10    2.20
  -3  10   2   40.50    3.20
   2 -10  -2    3.30    1.10
   2 -10  -2    4.80    0.90
   2 -10  -2    2.30    1.30
   2 -10  -2    5.10    1.50
   2 -10  -2    3.40    0.50
  -2  10   2    2.50    1.50
  -2  10   2    5.10    1.50
  -2  10   2    3.30    0.80
  -2  10   2    4.20    0.90
   1 -10  -2    4.40    0.90
   1 -10  -2    3.70    1.50
   1 -10  -2    3.90    0.60
   1 -10  -2    4.30    1.40
  -1  10   2    4.00    1.20
  -1  10   2    2.00    1.20
  -1  10   2    2.90    1.40
  -1  10   2    4.20    0.90
  -1  10   2    3.80    0.70
   0 -10  -2   11.00    2.00
   0 -10  -2   10.40    1.30
   0 -10  -2   17.20    2.40
   0  10   2   15.60    2.40
   0  10   2    9.60    1.50
   0  10   2    9.30    1.20
   0  10   2   11.70    2.10
  -1 -10  -2    2.70    0.90
  -1 -10  -2    1.00    1.40
  -1 -10  -2    4.20    1.60
   1  10   2    1.70    0.60
   1  10   2    2.70    0.80
   1  10   2    4.50    1.70
   1  10   2    2.70    1.60
  -2 -10  -2    0.50    1.40
  -2 -10  -2    0.20    1.30
  -2 -10  -2   -0.10    0.70
   2  10   2    0.10    1.30
   2  10   2   -1.20    0.50
   2  10   2    0.30    2.60
   2  10   2    0.60    0.90
   8 -11  -2    0.60    0.90
  -8  11   2    1.10    1.00
  -8  11   2    2.00    1.10
  -8  11   2    0.90    0.80
   7 -11  -2    9.00    1.50
  -7  11   2    6.10    1.20
  -7  11   2    6.90    1.60
  -7  11   2    5.60    1.40
   6 -11  -2    6.50    1.80
   6 -11  -2    7.60    1.30
  -6  11   2   11.30    1.80
  -6  11   2   13.00    1.90
  -6  11   2    8.50    1.40
   5 -11  -2   15.90    1.80
   5 -11  -2   15.80    2.20
  -5  11   2   15.60    2.20
  -5  11   2   17.10    2.20
  -5  11   2   15.00    1.60
  -5  11   2   15.60    1.10
   4 -11  -2    2.30    1.10
   4 -11  -2    3.10    1.10
   4 -11  -2    3.40    1.20
  -4  11   2    2.90    1.30
  -4  11   2    3.50    0.70
  -4  11   2    3.00    1.40
  -4  11   2    3.10    0.90
   3 -11  -2   18.60    0.80
   3 -11  -2   14.00    2.40
   3 -11  -2   21.90    2.40
   3 -11  -2   17.40    0.80
   3 -11  -2   21.10    2.00
  -3  11   2   20.80    2.50
  -3  11   2   16.90    1.40
  -3  11   2   17.10    1.70
  -3  11   2   19.30    2.40
   2 -11  -2    5.50    1.50
   2 -11  -2    8.40    1.10
   2 -11  -2    7.10    1.70
   2 -11  -2    6.40    1.30
  -2  11   2    6.20    1.70
  -2  11   2    7.20    1.70
  -2  11   2    7.40    1.10
  -2  11   2    7.30    1.10
   1 -11  -2    4.10    1.50
   1 -11  -2    3.50    1.50
   1 -11  -2    4.40    0.90
  -1  11   2    3.30    0.80
  -1  11   2    5.30    1.80
  -1  11   2    3.80    0.90
  -1  11   2    3.90    1.60
   0 -11  -2    0.40    1.40
   0 -11  -2   -0.50    0.70
   0  11   2    0.10    0.60
   0  11   2   -0.10    1.50
   0  11   2    1.50    1.50
   0  11   2    0.00    0.70
   7 -12  -2    7.50    1.40
  -7  12   2    9.40    1.80
  -7  12   2   12.60    2.00
  -7  12   2   10.90    1.60
  -6  12   2    6.20    1.20
  -6  12   2    7.10    1.70
  -5  12   2   13.90    1.60
  -5  12   2   10.00    0.90
  -5  12   2   10.40    2.00
  -5  12   2    7.40    1.70
   4 -12  -2   -0.10    0.90
  -4  12   2    0.60    1.30
  -4  12   2    0.30    0.70
  -4  12   2    0.50    1.20
  -4  12   2    0.30    0.50
   3 -12  -2    9.40    1.70
   3 -12  -2    6.60    1.70
   3 -12  -2    9.60    1.70
  -3  12   2   10.80    2.20
  -3  12   2    9.40    1.10
  -3  12   2    7.80    1.10
   2 -12  -2    2.80    1.20
   2 -12  -2    2.60    1.40
  -2  12   2    4.00    1.00
  -2  12   2    5.10    1.80
  -2  12   2    1.50    1.50
  -1  12  -3    2.20    1.40
  -1  12  -3    2.70    0.90
   1 -12   3    4.40    1.20
   1 -12   3    2.80    1.40
   1 -12   3    2.10    1.30
  -2  12  -3    7.30    2.00
  -2  12  -3    4.30    0.90
  -2  12  -3    6.90    1.80
   2 -12   3    6.40    1.60
   2 -12   3    5.80    1.30
   2 -12   3    5.30    0.90
   2 -12   3    5.30    1.60
  -3  12  -3    9.70    2.00
  -3  12  -3    6.00    1.70
  -3  12  -3    9.60    1.40
   3 -12   3    7.00    1.50
   3 -12   3    8.20    1.00
   3 -12   3   11.50    1.90
   3 -12   3    7.40    1.40
  -4  12  -3    0.50    1.20
  -4  12  -3   -0.50    0.70
  -4  12  -3    0.60    1.20
   4 -12   3    0.30    0.50
   4 -12   3    0.00    0.90
   4 -12   3    0.50    1.10
  -5  12  -3   36.60    3.10
  -5  12  -3   31.60    2.40
  -5  12  -3   38.30    3.00
   5 -12   3   36.70    2.00
   5 -12   3   39.00    2.70
  -6  12  -3    2.90    1.10
  -6  12  -3    2.50    1.30
   6 -12   3    1.10    0.60
  -7  12  -3    1.30    0.80
  -7  12  -3    0.30    1.00
  -7  12  -3    0.90    1.10
   7 -12   3    1.20    1.10
   7 -12   3    1.10    0.60
   1  11  -3   -0.20    1.20
   1  11  -3   -0.20    1.10
   1  11  -3    0.00    0.60
  -1 -11   3   -1.40    1.10
  -1 -11   3    0.10    1.30
  -1 -11   3   -0.90    0.90
  -1 -11   3   -0.40    0.60
   0  11  -3    3.30    0.90
   0  11  -3    5.80    1.90
   0  11  -3    4.00    1.60
   0 -11   3    3.90    1.50
   0 -11   3    5.70    1.20
   0 -11   3    3.90    1.40
  -1  11  -3    3.60    1.40
  -1  11  -3    6.10    1.70
  -1  11  -3    4.20    0.80
   1 -11   3    4.80    1.30
   1 -11   3    5.70    1.50
   1 -11   3    6.00    1.60
  -2  11  -3   12.50    1.40
  -2  11  -3   11.90    2.10
  -2  11  -3   12.60    2.20
   2 -11   3    9.90    1.80
   2 -11   3   12.20    1.90
   2 -11   3   14.40    1.70
  -3  11  -3   33.20    2.20
  -3  11  -3   29.20    2.80
  -3  11  -3   36.00    3.00
  -3  11  -3   35.30    2.90
   3 -11   3   35.00    2.40
   3 -11   3   32.80    1.90
   3 -11   3   37.60    2.80
   3 -11   3   30.20    2.60
   3 -11   3   31.30    1.70
  -4  11  -3   10.40    1.40
  -4  11  -3    7.20    1.60
  -4  11  -3    7.80    1.70
  -4  11  -3   10.40    1.90
   4 -11   3    8.70    1.60
   4 -11   3    8.20    1.40
   4 -11   3    9.20    1.00
  -5  11  -3   34.70    2.80
  -5  11  -3   32.30    2.70
  -5  11  -3   35.20    2.30
  -5  11  -3   34.80    2.80
   5 -11   3   32.00    1.90
   5 -11   3   32.10    2.40
   5 -11   3   37.40    2.50
  -6  11  -3    3.30    1.30
  -6  11  -3    5.70    1.50
  -6  11  -3    2.60    0.90
  -6  11  -3    3.30    1.20
   6 -11   3    3.90    1.20
   6 -11   3    5.10    0.90
  -7  11  -3    3.80    1.00
  -7  11  -3    4.10    1.30
  -7  11  -3    2.50    1.20
   7 -11   3    3.60    0.80
   7 -11   3    4.20    1.30
  -8  11  -3    8.60    1.60
  -8  11  -3    6.90    1.10
   8 -11   3    9.10    1.10
   8 -11   3    7.20    1.70
   3  10  -3    2.60    1.40
   3  10  -3    2.20    0.70
   3  10  -3    1.60    1.50
  -3 -10   3    1.40    1.30
  -3 -10   3    3.10    1.80
  -3 -10   3    1.20    0.90
   2  10  -3   12.00    2.10
   2  10  -3   14.60    1.30
   2  10  -3   16.00    2.40
  -2 -10   3   11.00    2.00
  -2 -10   3   17.00    1.60
  -2 -10   3   13.50    2.20
   1  10  -3    0.00    1.10
   1  10  -3   -0.50    1.10
   1  10  -3   -0.10    0.60
  -1 -10   3   -0.30    0.60
  -1 -10   3    0.00    0.90
  -1 -10   3   -0.60    1.10
  -1 -10   3   -0.20    1.10
   0  10  -3    8.90    1.80
   0  10  -3    5.80    1.50
   0  10  -3    9.10    1.20
   0 -10   3   10.30    1.70
   0 -10   3    7.60    1.70
   0 -10   3    8.90    1.80
  -1  10  -3   12.50    2.00
  -1  10  -3   15.20    2.10
  -1  10  -3   14.30    1.40
  -1  10  -3   11.70    2.60
   1 -10   3   16.60    1.70
   1 -10   3   17.20    2.40
   1 -10   3   12.30    2.00
  -2  10  -3   34.10    2.80
  -2  10  -3   35.60    2.10
  -2  10  -3   28.70    2.70
  -2  10  -3   36.30    3.00
   2 -10   3   30.60    1.70
   2 -10   3   30.60    2.60
   2 -10   3   35.40    2.70
  -3  10  -3  102.19    5.60
  -3  10  -3  114.19    6.20
  -3  10  -3  120.49    5.60
  -3  10  -3  116.09    5.00
   3 -10   3  119.29    5.20
   3 -10   3  110.39    4.70
   3 -10   3  105.39    4.50
   3 -10   3  112.29    5.10
   3 -10   3  104.99    5.40
   3 -10   3  115.39    5.40
  -4  10  -3    0.10    0.90
  -4  10  -3    2.00    1.10
  -4  10  -3    0.90    1.10
  -4  10  -3    0.90    0.70
   4 -10   3    0.00    0.50
   4 -10   3    1.10    0.30
   4 -10   3    0.40    0.60
   4 -10   3    0.80    0.90
   4 -10   3    2.40    1.00
  -5  10  -3    3.40    1.20
  -5  10  -3    4.30    1.20
  -5  10  -3    4.10    1.20
  -5  10  -3    2.50    0.80
   5 -10   3    4.60    1.10
   5 -10   3    3.10    0.70
   5 -10   3    2.90    1.00
  -6  10  -3    0.00    0.90
  -6  10  -3   -0.20    0.50
  -6  10  -3   -0.20    0.80
  -6  10  -3    1.20    0.90
   6 -10   3   -0.10    0.60
   6 -10   3   -0.20    0.50
   6 -10   3    0.00    0.90
  -7  10  -3   26.80    2.20
  -7  10  -3   30.10    2.40
  -7  10  -3   28.10    2.30
  -7  10  -3   29.20    2.00
   7 -10   3   27.40    2.20
   7 -10   3   27.70    1.80
  -8  10  -3   12.90    1.60
  -8  10  -3   11.30    1.60
  -8  10  -3   16.80    1.90
  -8  10  -3   12.80    1.50
   8 -10   3   13.40    1.30
   8 -10   3   11.50    1.70
  -9  10  -3    2.30    1.00
  -9  10  -3    2.20    0.80
  -9  10  -3    0.50    0.70
  -9  10  -3    2.20    0.80
   9 -10   3    1.60    0.70
   9 -10   3    0.80    1.00
   4   9  -3    3.80    1.40
   4   9  -3    3.00    0.70
   4   9  -3    3.40    1.50
  -4  -9   3    2.60    1.10
  -4  -9   3    1.40    1.40
  -4  -9   3    1.70    1.60
   3   9  -3    1.60    1.30
   3   9  -3    1.80    1.20
   3   9  -3    1.90    0.60
  -3  -9   3    1.40    1.30
  -3  -9   3    2.50    0.80
  -3  -9   3    2.70    1.50
   2   9  -3   19.20    1.40
   2   9  -3   20.70    2.40
   2   9  -3   17.80    2.30
  -2  -9   3   14.80    2.20
  -2  -9   3   19.80    2.40
  -2  -9   3   19.60    1.60
   1   9  -3    1.70    0.70
   1   9  -3    0.90    1.10
   1   9  -3    0.20    1.10
  -1  -9   3    0.60    0.60
  -1  -9   3    0.00    1.00
  -1  -9   3    0.80    1.20
   0   9  -3   23.20    2.30
   0   9  -3   24.30    2.60
   0   9  -3   22.70    2.80
   0   9  -3   21.40    1.60
   0  -9   3   22.10    1.60
   0  -9   3   28.30    2.40
   0  -9   3   26.10    2.40
   0  -9   3   27.90    1.90
  -1   9  -3   22.40    2.20
  -1   9  -3   21.40    2.20
  -1   9  -3   27.30    2.40
  -1   9  -3   28.10    1.70
   1  -9   3   18.50    2.30
   1  -9   3   23.70    1.80
   1  -9   3   24.90    1.40
   1  -9   3   25.80    2.30
  -2   9  -3   92.99    5.00
  -2   9  -3  102.89    4.50
  -2   9  -3  101.79    5.10
  -2   9  -3  104.49    5.00
   2  -9   3  100.29    4.50
   2  -9   3   98.39    4.90
   2  -9   3  100.59    4.70
   2  -9   3  105.59    4.80
   2  -9   3  100.69    4.20
  -3   9  -3  150.18    6.30
  -3   9  -3  148.09    6.90
  -3   9  -3  155.58    6.80
  -3   9  -3  151.58    6.90
   3  -9   3  150.88    6.70
   3  -9   3  145.79    6.40
   3  -9   3  149.69    6.10
   3  -9   3  155.58    6.50
   3  -9   3  149.99    5.90
   3  -9   3  152.78    6.40
  -4   9  -3    5.70    1.30
  -4   9  -3    8.70    1.50
  -4   9  -3    7.60    1.10
  -4   9  -3    5.90    1.30
   4  -9   3    6.80    0.50
   4  -9   3    8.60    1.30
   4  -9   3    8.30    1.20
   4  -9   3    7.50    0.90
  -5   9  -3   31.70    2.30
  -5   9  -3   32.10    2.40
  -5   9  -3   34.00    2.00
  -5   9  -3   34.50    2.40
   5  -9   3   32.60    1.80
   5  -9   3   30.50    2.10
   5  -9   3   36.70    2.20
  -6   9  -3    3.50    0.90
  -6   9  -3    3.60    1.10
  -6   9  -3    4.00    1.00
  -6   9  -3    4.60    1.10
   6  -9   3    2.90    0.70
   6  -9   3    3.50    1.00
   6  -9   3    3.80    0.70
  -7   9  -3   12.00    1.30
  -7   9  -3   10.80    1.40
  -7   9  -3   12.30    1.50
  -7   9  -3   11.90    1.60
   7  -9   3   13.90    1.70
   7  -9   3   11.80    1.20
  -8   9  -3    8.80    1.30
  -8   9  -3    9.60    1.50
  -8   9  -3    8.40    1.20
   8  -9   3    5.50    1.30
   8  -9   3    9.20    1.30
  -9   9  -3    6.60    1.00
  -9   9  -3    7.10    1.10
  -9   9  -3    6.30    1.00
  -9   9  -3    9.20    1.40
   9  -9   3    4.60    0.90
   5   8  -3    2.90    0.70
   5   8  -3    4.00    1.30
   5   8  -3    3.20    1.60
  -5  -8   3    3.80    1.40
  -5  -8   3    3.60    1.50
  -5  -8   3    4.10    0.90
   4   8  -3    7.80    1.50
   4   8  -3    8.30    1.80
   4   8  -3   10.40    1.00
  -4  -8   3    5.20    1.40
  -4  -8   3    8.40    1.10
  -4  -8   3    7.20    1.70
   3   8  -3    1.60    1.20
   3   8  -3    1.20    0.60
   3   8  -3    0.40    1.10
  -3  -8   3    1.50    0.70
  -3  -8   3    2.50    1.20
  -3  -8   3    0.30    1.00
   2   8  -3   17.20    1.30
   2   8  -3   19.50    2.10
   2   8  -3   17.50    2.10
  -2  -8   3   13.70    1.90
  -2  -8   3   18.80    2.10
   1   8  -3    6.50    1.40
   1   8  -3    7.00    2.00
   1   8  -3   10.70    1.10
   1   8  -3   11.20    1.70
  -1  -8   3    7.20    1.50
  -1  -8   3    7.80    1.60
  -1  -8   3    8.40    1.00
  -1  -8   3    7.30    1.40
   0   8  -3  201.68    7.80
   0   8  -3  190.48    8.40
   0   8  -3  186.58    8.40
   0   8  -3  196.18    8.30
   0  -8   3  211.68    7.70
   0  -8   3  202.68    8.20
   0  -8   3  183.38    8.40
   0  -8   3  185.68    8.40
   0  -8   3  184.88    7.60
   0  -8   3  187.28    7.60
  -1   8  -3  109.09    5.20
  -1   8  -3  106.79    4.50
  -1   8  -3  112.89    5.10
  -1   8  -3   98.09    5.00
   1  -8   3  104.29    4.90
   1  -8   3  111.59    4.50
   1  -8   3  100.69    5.00
   1  -8   3   95.89    5.00
   1  -8   3  102.29    4.30
   1  -8   3  109.29    4.90
  -2   8  -3    6.90    1.00
  -2   8  -3    6.70    1.30
  -2   8  -3    7.10    1.30
  -2   8  -3    4.70    0.80
  -2   8  -3    7.10    2.00
   2  -8   3    4.00    0.90
   2  -8   3    6.00    1.20
   2  -8   3    5.40    1.10
   2  -8   3    6.30    0.70
   2  -8   3    6.20    1.20
  -3   8  -3   37.20    2.50
  -3   8  -3   35.60    1.80
  -3   8  -3   37.40    2.50
  -3   8  -3   35.20    2.50
  -3   8  -3   39.40    2.10
  -3   8  -3   37.20    2.40
   3  -8   3   37.40    2.10
   3  -8   3   36.10    1.80
   3  -8   3   37.80    2.30
   3  -8   3   36.10    2.10
  -4   8  -3    3.00    0.60
  -4   8  -3    3.40    1.00
  -4   8  -3    2.40    0.60
  -4   8  -3    4.00    1.00
  -4   8  -3    4.30    1.00
  -4   8  -3    2.90    1.00
   4  -8   3    3.20    0.90
   4  -8   3    3.80    0.70
   4  -8   3    3.70    0.90
   4  -8   3    3.40    0.30
  -5   8  -3  167.38    6.90
  -5   8  -3  155.78    6.80
  -5   8  -3  164.38    7.00
  -5   8  -3  165.78    7.00
  -5   8  -3  162.38    6.70
   5  -8   3  164.98    6.60
   5  -8   3  161.58    6.80
   5  -8   3  154.28    6.60
  -6   8  -3   22.90    1.60
  -6   8  -3   23.10    1.80
  -6   8  -3   23.20    1.80
  -6   8  -3   23.80    1.80
  -6   8  -3   22.40    1.80
   6  -8   3   21.80    1.80
   6  -8   3   20.80    1.30
   6  -8   3   25.10    1.50
  -7   8  -3    1.40    0.80
  -7   8  -3    1.20    0.60
  -7   8  -3    0.70    0.70
  -7   8  -3    1.50    0.70
   7  -8   3    1.60    0.60
   7  -8   3    0.70    0.80
  -8   8  -3   15.10    1.50
  -8   8  -3   14.50    1.50
  -8   8  -3   14.50    1.30
  -8   8  -3   14.10    1.30
  -8   8  -3   13.90    1.50
   8  -8   3   14.40    1.70
   8  -8   3   15.30    1.40
  -9   8  -3   15.00    1.40
   9  -8   3   15.10    1.50
 -10   8  -3    8.80    1.20
 -10   8  -3    9.70    1.20
   6   7  -3    0.70    0.60
  -6  -7   3   -0.50    0.70
  -6  -7   3   -0.50    1.10
  -6  -7   3   -0.70    1.30
   5   7  -3    2.30    0.70
   5   7  -3    3.70    1.20
   5   7  -3    1.90    1.10
  -5  -7   3    2.40    0.80
  -5  -7   3    1.60    1.20
  -5  -7   3    2.30    1.30
  -5  -7   3    2.50    1.60
  -5  -7   3    2.00    0.60
   4   7  -3   18.20    2.00
   4   7  -3   17.00    2.00
   4   7  -3   15.90    1.20
  -4  -7   3   16.10    2.00
  -4  -7   3   18.40    2.20
  -4  -7   3   18.00    2.70
  -4  -7   3   15.20    1.20
  -4  -7   3   17.00    1.40
   3   7  -3    1.70    0.60
   3   7  -3    4.30    1.20
   3   7  -3    2.70    1.10
  -3  -7   3    3.40    1.20
  -3  -7   3    2.40    0.60
  -3  -7   3    2.90    1.10
  -3  -7   3    4.10    0.80
  -3  -7   3    2.70    1.30
   2   7  -3   30.70    2.40
   2   7  -3   29.90    1.70
   2   7  -3   30.80    2.40
   2   7  -3   27.60    1.70
  -2  -7   3   29.60    1.70
  -2  -7   3   25.40    1.60
  -2  -7   3   32.50    2.40
  -2  -7   3   30.70    2.30
  -2  -7   3   27.00    2.30
   1   7  -3   25.10    1.50
   1   7  -3   25.00    2.10
   1   7  -3   26.60    1.50
   1   7  -3   27.20    2.10
   1   7  -3   22.40    2.10
   1   7  -3   19.40    2.10
  -1  -7   3   25.20    1.50
  -1  -7   3   23.20    1.50
  -1  -7   3   19.40    2.00
  -1  -7   3   23.30    2.00
  -1  -7   3   25.70    2.10
  -1  -7   3   22.40    1.50
   0   7  -3  501.55   18.60
   0   7  -3  474.35   19.20
   0   7  -3  475.05   18.50
   0   7  -3  483.45   19.00
   0   7  -3  476.45   18.90
   0   7  -3  505.25   19.20
   0  -7   3  481.85   18.50
   0  -7   3  507.45   18.90
   0  -7   3  472.95   19.10
   0  -7   3  477.95   19.10
   0  -7   3  485.65   18.50
   0  -7   3  525.55   19.20
   0  -7   3  484.65   19.10
   0  -7   3  518.65   18.50
  -1   7  -3  158.28    6.80
  -1   7  -3  160.68    6.20
  -1   7  -3  155.08    6.60
  -1   7  -3  154.18    6.60
  -1   7  -3  156.28    6.70
   1  -7   3  137.39    6.70
   1  -7   3  151.78    6.60
   1  -7   3  150.68    6.00
   1  -7   3  152.98    6.50
   1  -7   3  156.28    6.20
   1  -7   3  152.88    6.70
   1  -7   3  155.48    6.50
  -2   7  -3    0.00    0.70
  -2   7  -3   -0.40    0.40
  -2   7  -3    0.20    0.40
  -2   7  -3    0.60    0.70
  -2   7  -3   -0.20    0.70
   2  -7   3    0.40    0.70
   2  -7   3    0.00    0.30
   2  -7   3    0.00    0.60
   2  -7   3    0.30    0.90
   2  -7   3    0.60    0.30
   2  -7   3   -0.40    0.60
  -3   7  -3  147.49    5.90
  -3   7  -3  143.99    6.20
  -3   7  -3  142.89    6.20
  -3   7  -3  144.39    5.90
  -3   7  -3  146.29    6.10
  -3   7  -3  141.59    6.10
   3  -7   3  148.29    5.50
   3  -7   3  141.19    6.10
   3  -7   3  139.59    5.90
   3  -7   3  139.09    6.10
   3  -7   3  146.59    5.90
   3  -7   3  150.38    5.80
  -4   7  -3    0.80    0.60
  -4   7  -3    0.30    0.40
  -4   7  -3    0.70    0.70
  -4   7  -3    0.40    0.60
  -4   7  -3    0.90    0.60
   4  -7   3    1.00    0.70
   4  -7   3    0.90    0.50
   4  -7   3    0.40    0.40
   4  -7   3    0.80    0.50
  -5   7  -3   93.79    4.00
  -5   7  -3  100.39    4.40
  -5   7  -3   99.39    4.40
  -5   7  -3   91.79    4.20
  -5   7  -3   94.09    4.20
   5  -7   3   97.09    4.10
   5  -7   3   94.49    4.30
   5  -7   3   95.49    4.10
  -6   7  -3   52.29    2.70
  -6   7  -3   51.09    2.60
  -6   7  -3   52.09    2.60
  -6   7  -3   51.19    2.70
  -6   7  -3   49.50    2.70
   6  -7   3   53.99    2.80
   6  -7   3   53.19    2.60
  -7   7  -3    0.50    0.70
  -7   7  -3    1.70    0.60
  -7   7  -3    0.40    0.70
  -7   7  -3    1.10    0.60
  -7   7  -3    0.40    0.60
   7  -7   3    1.60    0.60
   7  -7   3    0.70    0.80
  -8   7  -3   38.20    2.20
  -8   7  -3   40.50    2.10
   8  -7   3   40.80    2.30
  -9   7  -3    8.30    1.10
   9  -7   3   11.30    1.30
 -10   7  -3    3.00    0.90
 -10   7  -3    1.70    0.70
   7   6  -3    4.10    0.70
  -7  -6   3    3.20    1.40
  -7  -6   3    4.00    1.00
   6   6  -3    2.10    0.70
  -6  -6   3    1.80    1.30
  -6  -6   3    4.00    1.30
  -6  -6   3    2.80    0.90
   5   6  -3    7.70    1.00
   5   6  -3    7.60    1.40
   5   6  -3    9.40    1.40
  -5  -6   3    8.70    1.20
  -5  -6   3    7.50    1.50
  -5  -6   3    9.00    1.60
  -5  -6   3    6.70    0.80
   4   6  -3   17.00    1.20
   4   6  -3   19.40    1.90
   4   6  -3   18.10    1.80
   4   6  -3   17.90    1.90
  -4  -6   3   17.00    1.30
  -4  -6   3   18.50    2.00
  -4  -6   3   15.80    1.10
  -4  -6   3   15.20    1.90
  -4  -6   3   17.00    2.00
   3   6  -3    1.60    0.90
   3   6  -3    2.80    0.60
   3   6  -3    3.80    1.10
   3   6  -3    2.60    0.70
   3   6  -3    2.00    1.00
  -3  -6   3    1.60    0.90
  -3  -6   3    4.10    1.10
  -3  -6   3    2.30    0.60
  -3  -6   3    3.00    1.00
  -3  -6   3    2.90    0.60
   2   6  -3  305.37   11.70
   2   6  -3  296.77   11.20
   2   6  -3  290.67   11.10
   2   6  -3  279.17   11.20
   2   6  -3  313.07   11.90
  -2  -6   3  282.07   11.20
  -2  -6   3  286.47   11.80
  -2  -6   3  283.07   11.60
  -2  -6   3  285.97   11.80
  -2  -6   3  289.57   11.60
  -2  -6   3  288.67   11.10
  -2  -6   3  282.27   11.20
   1   6  -3   69.99    3.80
   1   6  -3   81.19    3.40
   1   6  -3   77.19    3.90
   1   6  -3   85.39    3.90
   1   6  -3   84.09    3.40
   1   6  -3   82.89    3.80
  -1  -6   3   73.29    3.90
  -1  -6   3   78.19    3.40
  -1  -6   3   81.19    3.40
  -1  -6   3   81.59    3.80
  -1  -6   3   77.19    3.40
   0   6  -3   69.19    3.50
   0   6  -3   71.59    3.60
   0   6  -3   75.49    3.10
   0   6  -3   73.39    3.60
   0   6  -3   67.19    3.00
   0  -6   3   69.69    3.40
   0  -6   3   71.69    3.00
   0  -6   3   74.29    3.10
   0  -6   3   72.79    3.60
   0  -6   3   71.19    3.00
   0  -6   3   72.39    3.50
   0  -6   3   73.09    3.20
   0  -6   3   72.29    3.40
  -1   6  -3  173.08    7.30
  -1   6  -3  167.38    7.10
  -1   6  -3  176.18    7.40
  -1   6  -3  175.58    6.90
  -1   6  -3  171.48    6.80
  -1   6  -3  173.28    7.20
   1  -6   3  174.48    7.20
   1  -6   3  174.68    6.90
   1  -6   3  183.28    6.90
   1  -6   3  172.48    7.10
   1  -6   3  179.08    7.30
   1  -6   3  175.98    7.10
   1  -6   3  174.58    6.70
  -2   6  -3  160.08    6.40
  -2   6  -3  146.89    5.90
  -2   6  -3  154.58    6.40
  -2   6  -3  150.28    6.00
  -2   6  -3  145.79    6.20
   2  -6   3  153.98    5.80
   2  -6   3  151.68    6.30
   2  -6   3  146.29    6.10
   2  -6   3  142.09    6.10
   2  -6   3  149.69    6.00
   2  -6   3  159.08    6.30
   2  -6   3  147.19    6.00
  -3   6  -3  294.57   11.60
  -3   6  -3  298.17   11.50
  -3   6  -3  292.77   11.30
  -3   6  -3  297.37   11.70
  -3   6  -3  301.47   11.50
  -3   6  -3  304.67   11.70
   3  -6   3  304.07   11.50
   3  -6   3  305.47   11.10
   3  -6   3  286.57   11.60
   3  -6   3  304.07   11.40
   3  -6   3  304.67   11.40
   3  -6   3  289.27   11.40
   3  -6   3  288.47   11.50
  -4   6  -3   14.80    1.30
  -4   6  -3   13.50    1.10
  -4   6  -3   14.00    1.20
  -4   6  -3   14.10    1.20
  -4   6  -3   15.50    1.80
   4  -6   3   12.30    1.20
   4  -6   3   14.60    1.10
   4  -6   3   13.80    1.10
   4  -6   3   13.60    1.00
   4  -6   3   14.00    1.00
  -5   6  -3   27.20    1.60
  -5   6  -3   30.50    1.80
  -5   6  -3   26.90    1.60
  -5   6  -3   30.00    1.60
  -5   6  -3   27.50    1.80
  -5   6  -3   25.50    1.70
  -5   6  -3   28.20    1.80
   5  -6   3   30.20    1.80
   5  -6   3   29.90    1.50
   5  -6   3   29.50    1.60
  -6   6  -3   99.79    4.30
  -6   6  -3   95.49    4.20
  -6   6  -3   99.69    4.30
  -6   6  -3  104.69    4.30
  -6   6  -3   96.59    4.20
   6  -6   3  102.59    4.30
   6  -6   3  101.09    4.50
  -7   6  -3    9.70    1.00
  -7   6  -3    9.20    1.00
  -7   6  -3   10.00    1.00
   7  -6   3    9.80    1.10
  -8   6  -3   46.00    2.20
  -8   6  -3   48.30    2.40
  -8   6  -3   47.90    2.20
   8  -6   3   48.00    2.60
  -9   6  -3    0.20    0.40
  -9   6  -3    0.40    0.70
   9  -6   3    1.00    0.70
 -10   6  -3    1.70    0.50
 -10   6  -3    0.20    0.70
   8   5  -3    0.60    0.60
  -8  -5   3   -0.40    1.10
  -8  -5   3   -0.80    1.00
   7   5  -3    1.20    0.60
  -7  -5   3    1.30    1.10
  -7  -5   3    1.00    0.80
  -7  -5   3    0.50    1.30
   6   5  -3    5.80    0.80
   6   5  -3    5.20    1.20
  -6  -5   3    5.40    0.70
  -6  -5   3    4.00    1.20
  -6  -5   3    4.60    1.30
  -6  -5   3    5.10    1.30
  -6  -5   3    5.30    0.90
   5   5  -3   21.60    1.40
   5   5  -3   23.40    1.80
   5   5  -3   23.70    1.80
   5   5  -3   19.90    1.90
  -5  -5   3   22.90    2.10
  -5  -5   3   22.60    2.10
  -5  -5   3   19.90    1.30
  -5  -5   3   21.90    1.50
  -5  -5   3   22.00    2.10
   4   5  -3   50.19    3.00
   4   5  -3   57.29    2.90
   4   5  -3   52.59    2.40
   4   5  -3   53.69    2.90
  -4  -5   3   58.39    3.10
  -4  -5   3   51.09    2.40
  -4  -5   3   53.89    2.50
  -4  -5   3   54.29    3.20
  -4  -5   3   52.69    3.10
   3   5  -3    1.80    0.50
   3   5  -3    1.40    0.80
   3   5  -3    1.90    0.90
   3   5  -3    0.50    0.50
   3   5  -3    0.90    0.50
   3   5  -3    0.60    0.70
   3   5  -3    1.00    0.80
  -3  -5   3    1.40    0.40
  -3  -5   3    1.20    0.60
  -3  -5   3    1.90    1.00
  -3  -5   3    1.80    0.90
  -3  -5   3    1.10    0.60
  -3  -5   3    1.40    0.80
  -3  -5   3    0.50    0.80
   2   5  -3  542.85   20.60
   2   5  -3  542.35   20.80
   2   5  -3  570.54   20.90
   2   5  -3  560.54   20.60
   2   5  -3  523.85   21.00
   2   5  -3  551.04   21.10
  -2  -5   3  530.45   21.10
  -2  -5   3  550.54   20.50
  -2  -5   3  536.95   21.10
  -2  -5   3  561.24   20.90
  -2  -5   3  529.25   20.60
  -2  -5   3  570.64   21.00
   1   5  -3   23.10    1.30
   1   5  -3   23.30    1.70
   1   5  -3   23.70    1.30
   1   5  -3   23.50    1.70
   1   5  -3   24.00    1.70
   1   5  -3   23.40    1.70
  -1  -5   3   25.00    1.30
  -1  -5   3   23.60    1.30
  -1  -5   3   21.90    1.60
  -1  -5   3   24.80    1.70
  -1  -5   3   23.70    1.60
  -1  -5   3   25.60    1.80
  -1  -5   3   23.80    1.30
   0   5  -3   44.30    2.30
   0   5  -3   49.20    2.40
   0   5  -3   38.30    1.90
   0   5  -3   38.20    1.80
   0   5  -3   38.80    2.10
   0  -5   3   42.70    2.30
   0  -5   3   36.60    2.20
   0  -5   3   43.70    1.90
   0  -5   3   40.90    1.80
   0  -5   3   40.30    1.90
  -1   5  -3  878.31   32.20
  -1   5  -3  866.61   32.60
  -1   5  -3  861.51   32.40
  -1   5  -3  884.91   32.60
   1  -5   3  856.71   32.50
   1  -5   3  838.22   32.50
   1  -5   3  886.01   32.10
  -2   5  -3  192.88    7.40
  -2   5  -3  206.38    7.70
  -2   5  -3  182.98    7.60
  -2   5  -3  195.78    7.70
  -2   5  -3  185.18    7.50
  -2   5  -3  185.58    7.30
   2  -5   3  198.78    7.70
   2  -5   3  188.88    7.60
   2  -5   3  195.88    7.30
   2  -5   3  183.58    7.50
   2  -5   3  182.28    7.40
   2  -5   3  193.28    7.40
   2  -5   3  190.08    7.20
  -3   5  -3  188.48    7.40
  -3   5  -3  197.48    7.50
  -3   5  -3  179.68    7.30
  -3   5  -3  194.98    7.50
  -3   5  -3  174.68    7.30
  -3   5  -3  177.58    7.20
   3  -5   3  186.98    6.90
   3  -5   3  182.58    7.30
   3  -5   3  188.08    7.20
   3  -5   3  178.48    7.30
   3  -5   3  186.38    7.30
   3  -5   3  192.48    7.40
  -4   5  -3   65.79    2.80
  -4   5  -3   64.29    2.80
  -4   5  -3   65.99    3.00
  -4   5  -3   62.69    2.90
  -4   5  -3   64.09    2.90
  -4   5  -3   64.69    3.00
   4  -5   3   64.29    2.80
   4  -5   3   62.29    2.80
   4  -5   3   66.69    2.80
   4  -5   3   63.39    2.80
   4  -5   3   64.89    2.90
  -5   5  -3   12.20    1.00
  -5   5  -3   10.20    1.10
  -5   5  -3   10.60    0.80
  -5   5  -3   12.20    1.00
  -5   5  -3   12.00    0.90
  -5   5  -3   11.70    0.90
  -5   5  -3   11.30    1.30
  -5   5  -3   10.90    1.00
   5  -5   3   11.10    1.00
   5  -5   3   12.90    1.20
  -6   5  -3  182.78    7.30
  -6   5  -3  180.68    7.30
  -6   5  -3  185.68    7.30
  -6   5  -3  190.38    7.30
  -6   5  -3  177.28    7.40
   6  -5   3  189.58    7.40
   6  -5   3  181.78    7.50
  -7   5  -3   14.50    1.10
  -7   5  -3   15.30    1.10
  -7   5  -3   14.90    1.10
   7  -5   3   14.70    1.30
  -8   5  -3   17.40    1.20
  -8   5  -3   18.10    1.50
   8  -5   3   19.50    1.60
  -9   5  -3    0.70    0.80
  -9   5  -3    1.40    0.50
 -10   5  -3    4.30    0.60
 -10   5  -3    5.00    1.10
   8   4  -3    0.60    0.60
  -8  -4   3    1.10    1.10
  -8  -4   3   -0.50    0.70
  -8  -4   3   -0.50    1.10
   7   4  -3    2.90    0.80
   7   4  -3    3.50    1.20
  -7  -4   3    3.30    1.20
  -7  -4   3    3.90    0.50
  -7  -4   3    3.90    1.20
  -7  -4   3    2.70    0.80
  -7  -4   3    3.40    1.10
   6   4  -3    3.30    1.00
   6   4  -3    3.00    0.70
  -6  -4   3    3.60    0.50
  -6  -4   3    3.90    1.20
  -6  -4   3    5.60    1.90
  -6  -4   3    4.70    0.90
  -6  -4   3    4.30    1.10
   5   4  -3   23.60    1.70
   5   4  -3   24.10    1.70
   5   4  -3   24.90    1.40
  -5  -4   3   20.70    2.00
  -5  -4   3   26.60    2.00
  -5  -4   3   24.50    2.00
  -5  -4   3   26.00    1.50
  -5  -4   3   22.00    1.30
   4   4  -3  316.67   12.40
   4   4  -3  317.97   12.40
   4   4  -3  302.57   12.70
   4   4  -3  335.27   12.50
   4   4  -3  332.47   12.80
  -4  -4   3  337.27   12.30
  -4  -4   3  305.27   12.90
  -4  -4   3  312.57   12.80
  -4  -4   3  329.17   12.20
  -4  -4   3  317.07   12.80
  -4  -4   3  335.47   12.70
  -4  -4   3  316.17   12.40
   3   4  -3   21.00    1.60
   3   4  -3   25.10    1.70
   3   4  -3   20.80    1.30
   3   4  -3   18.50    1.60
   3   4  -3   23.70    1.60
   3   4  -3   23.00    1.20
  -3  -4   3   22.80    1.20
  -3  -4   3   24.30    1.70
  -3  -4   3   24.60    1.30
  -3  -4   3   20.90    1.30
  -3  -4   3   23.20    1.70
  -3  -4   3   21.70    1.60
  -3  -4   3   18.20    1.60
   2   4  -3  210.68    8.00
   2   4  -3  207.88    8.50
   2   4  -3  200.78    8.30
   2   4  -3  205.58    8.00
   2   4  -3  206.08    8.40
   2   4  -3  212.48    8.50
  -2  -4   3  212.58    8.40
  -2  -4   3  202.68    8.10
  -2  -4   3  215.18    8.50
  -2  -4   3  210.58    8.50
  -2  -4   3  211.58    8.00
   1   4  -3   20.00    1.40
   1   4  -3   20.00    1.10
   1   4  -3   21.50    1.10
   1   4  -3   21.90    1.50
   1   4  -3   19.30    1.40
  -1  -4   3   21.70    1.10
  -1  -4   3   20.70    1.10
  -1  -4   3   20.10    1.40
  -1  -4   3   18.40    1.40
  -1  -4   3   19.60    1.40
  -1  -4   3   22.40    1.40
  -1  -4   3   18.80    1.10
   0   4  -3  462.75   18.00
   0   4  -3  484.65   18.40
   0   4  -3  519.55   18.40
   0   4  -3  468.85   18.20
   0  -4   3  470.65   18.30
   0  -4   3  475.55   18.00
   0  -4   3  507.75   18.40
   0  -4   3  487.05   18.30
   0  -4   3  488.35   18.00
   0  -4   3  462.85   18.20
   0  -4   3  475.85   18.10
  -1   4  -3  895.51   33.50
  -2   4  -3    4.20    0.60
  -2   4  -3    5.00    0.70
  -2   4  -3    4.30    0.50
  -2   4  -3    4.30    0.50
  -2   4  -3    3.50    0.60
  -2   4  -3    5.40    0.70
   2  -4   3    4.50    0.30
   2  -4   3    4.60    0.60
   2  -4   3    4.50    0.50
   2  -4   3    6.10    0.70
   2  -4   3    4.50    0.60
   2  -4   3    4.90    0.60
   2  -4   3    4.00    0.50
   2  -4   3    4.50    0.70
  -3   4  -3  132.69    5.70
  -3   4  -3  127.79    5.60
  -3   4  -3  145.79    5.60
  -3   4  -3  144.19    5.60
  -3   4  -3  152.58    5.80
   3  -4   3  143.09    5.70
   3  -4   3  140.69    5.60
   3  -4   3  146.99    5.30
   3  -4   3  137.89    5.60
   3  -4   3  154.28    5.70
   3  -4   3  143.89    5.70
  -4   4  -3   57.59    2.60
  -4   4  -3   61.49    2.50
  -4   4  -3   54.99    2.60
  -4   4  -3   62.29    2.50
  -4   4  -3   59.29    2.60
  -4   4  -3   63.19    2.60
   4  -4   3   59.49    2.50
   4  -4   3   56.79    2.40
   4  -4   3   56.49    2.60
   4  -4   3   50.79    2.40
  -5   4  -3   10.70    0.90
  -5   4  -3   13.50    1.20
  -5   4  -3   11.30    0.90
  -5   4  -3   11.70    0.90
  -5   4  -3   12.20    0.90
  -5   4  -3   11.40    0.90
   5  -4   3   11.30    1.10
   5  -4   3   11.40    1.00
  -6   4  -3  171.08    6.60
  -6   4  -3  171.58    7.20
  -6   4  -3  179.68    6.60
  -6   4  -3  155.78    6.70
  -6   4  -3  164.08    6.60
   6  -4   3  163.88    6.80
  -7   4  -3    0.40    0.50
  -7   4  -3    0.70    0.40
  -7   4  -3    0.20    0.40
  -7   4  -3    0.30    0.40
   7  -4   3   -0.50    0.50
  -8   4  -3   15.50    1.50
  -8   4  -3   16.70    1.00
  -8   4  -3   16.80    1.00
   8  -4   3   20.80    2.70
  -9   4  -3   15.20    0.90
  -9   4  -3   15.40    1.60
 -10   4  -3    3.10    0.90
  -9  -3   3    1.40    0.80
  -9  -3   3    1.00    1.50
  -9  -3   3    1.10    1.00
   8   3  -3    0.30    0.60
  -8  -3   3    0.10    0.40
  -8  -3   3   -0.20    0.60
  -8  -3   3    0.30    1.00
  -8  -3   3    0.40    0.90
   7   3  -3   26.10    2.00
   7   3  -3   29.90    1.70
  -7  -3   3   26.20    1.40
  -7  -3   3   29.50    1.80
  -7  -3   3   27.50    2.20
  -7  -3   3   26.10    2.10
   6   3  -3   28.20    1.60
   6   3  -3   27.80    1.90
  -6  -3   3   29.00    1.40
  -6  -3   3   25.10    2.00
  -6  -3   3   30.90    1.70
  -6  -3   3   30.50    2.10
  -6  -3   3   28.40    2.10
   5   3  -3    1.00    0.60
   5   3  -3    2.00    0.50
   5   3  -3    1.10    0.70
   5   3  -3    2.90    0.80
  -5  -3   3    1.00    0.40
  -5  -3   3    1.00    0.60
  -5  -3   3    2.30    0.80
  -5  -3   3    0.80    0.50
  -5  -3   3    1.30    0.80
   4   3  -3  325.67   12.40
   4   3  -3  336.57   12.40
   4   3  -3  314.57   12.30
   4   3  -3  323.27   12.60
   4   3  -3  311.07   12.60
  -4  -3   3  315.17   12.70
  -4  -3   3  325.57   12.70
  -4  -3   3  331.67   12.30
  -4  -3   3  323.97   12.60
  -4  -3   3  325.57   12.40
  -4  -3   3  323.77   12.20
   3   3  -3    2.10    0.60
   3   3  -3    2.00    0.70
   3   3  -3    3.20    0.50
   3   3  -3    4.40    0.80
   3   3  -3    3.00    0.50
  -3  -3   3    2.70    0.40
  -3  -3   3    4.40    0.80
  -3  -3   3    2.40    0.60
  -3  -3   3    1.60    0.60
  -3  -3   3    3.10    0.40
  -3  -3   3    2.30    0.40
   2   3  -3  433.46   16.40
   2   3  -3  439.26   16.70
   2   3  -3  418.26   16.40
   2   3  -3  438.96   16.80
   2   3  -3  442.96   16.60
  -2  -3   3  440.56   16.40
  -2  -3   3  449.76   16.80
  -2  -3   3  418.56   16.60
  -2  -3   3  444.16   16.70
  -2  -3   3  459.65   16.80
  -2  -3   3  439.46   16.40
  -2  -3   3  443.36   16.40
   1   3  -3  619.54   23.80
   1   3  -3  611.64   23.70
   1   3  -3  635.04   23.40
   1   3  -3  635.04   23.60
  -1  -3   3  623.44   23.80
  -1  -3   3  631.04   23.80
  -1  -3   3  664.23   23.50
   0   3  -3 1090.79   63.19
   0  -3   3  996.80   60.49
   0  -3   3 1112.69   45.10
  -1   3  -3  136.69    5.40
  -1   3  -3  146.59    5.70
  -1   3  -3  157.58    5.70
  -1   3  -3  132.29    5.60
  -1   3  -3  133.39    5.60
  -1   3  -3  140.39    5.50
   1  -3   3  161.28    5.70
   1  -3   3  129.89    5.60
   1  -3   3  141.19    5.50
   1  -3   3  148.59    5.70
  -2   3  -3  261.67   10.00
  -2   3  -3  257.87    9.90
  -2   3  -3  258.57   10.10
  -2   3  -3  275.17    9.90
  -2   3  -3  259.57   10.10
   2  -3   3  256.07    9.90
   2  -3   3  262.87    9.90
   2  -3   3  264.87   10.00
   2  -3   3  266.87    9.90
   2  -3   3  263.17   10.00
   2  -3   3  264.27    9.90
  -3   3  -3  300.67   11.00
  -3   3  -3  297.67   11.10
  -3   3  -3  287.77   11.10
  -3   3  -3  295.67   11.10
  -3   3  -3  295.37   11.10
  -3   3  -3  297.87   11.20
  -3   3  -3  291.37   11.20
   3  -3   3  286.67   11.10
   3  -3   3  288.67   11.10
   3  -3   3  291.87   11.10
   3  -3   3  289.27   11.10
   3  -3   3  294.87   11.00
   3  -3   3  286.27   10.80
  -4   3  -3  321.57   12.40
  -4   3  -3  325.17   12.40
  -4   3  -3  325.77   12.30
  -4   3  -3  321.77   12.30
  -4   3  -3  335.07   12.40
  -4   3  -3  322.07   12.30
  -4   3  -3  335.47   12.30
   4  -3   3  328.67   12.20
   4  -3   3  324.97   12.30
   4  -3   3  324.77   12.10
   4  -3   3  320.27   12.20
  -5   3  -3    4.10    0.60
  -5   3  -3    3.80    0.60
  -5   3  -3    4.80    0.70
  -5   3  -3    2.70    0.60
  -5   3  -3    3.40    0.40
  -5   3  -3    3.10    0.50
  -5   3  -3    3.80    0.60
   5  -3   3    3.30    0.60
   5  -3   3    3.70    0.40
  -6   3  -3   39.10    1.90
  -6   3  -3   33.50    2.10
  -6   3  -3   36.60    1.80
  -6   3  -3   35.90    1.60
  -6   3  -3   38.60    1.80
  -6   3  -3   32.50    1.90
   6  -3   3   36.40    1.60
   6  -3   3   36.30    2.00
  -7   3  -3    0.10    0.40
  -7   3  -3   -0.40    0.50
  -7   3  -3    0.10    0.40
  -7   3  -3   -0.20    0.20
  -7   3  -3   -0.10    0.70
   7  -3   3   -0.50    0.50
  -8   3  -3   28.00    1.30
  -8   3  -3   31.50    1.60
  -8   3  -3   31.00    1.60
  -8   3  -3   31.10    2.00
  -9   3  -3    9.40    1.30
 -10   3  -3    0.10    0.80
   9   2  -3   -0.40    0.60
  -9  -2   3   -0.20    0.80
  -9  -2   3    0.80    0.80
  -9  -2   3    0.00    0.70
  -9  -2   3    1.20    1.00
   8   2  -3    0.40    0.60
  -8  -2   3   -0.10    0.80
  -8  -2   3    0.30    0.70
  -8  -2   3   -0.10    0.70
  -8  -2   3    0.20    0.30
  -8  -2   3    0.60    0.80
   7   2  -3   59.39    2.70
   7   2  -3   50.69    2.50
  -7  -2   3   50.59    2.90
  -7  -2   3   51.39    2.60
  -7  -2   3   55.19    2.50
  -7  -2   3   47.60    2.30
  -7  -2   3   53.49    2.90
  -7  -2   3   55.89    2.90
   6   2  -3  152.48    6.20
   6   2  -3  154.78    6.30
   6   2  -3  152.68    6.30
  -6  -2   3  159.88    6.10
  -6  -2   3  158.78    6.40
  -6  -2   3  150.18    6.20
  -6  -2   3  153.68    6.00
  -6  -2   3  153.08    6.50
  -6  -2   3  142.09    6.50
  -6  -2   3  161.38    6.80
   5   2  -3    0.50    0.40
   5   2  -3    0.60    0.40
   5   2  -3    0.50    0.50
  -5  -2   3    0.40    0.40
  -5  -2   3    0.90    0.40
  -5  -2   3    1.10    0.30
  -5  -2   3    0.80    0.60
  -5  -2   3    1.10    0.60
  -5  -2   3    0.50    0.60
  -5  -2   3    1.50    0.70
   4   2  -3   86.49    3.80
   4   2  -3   87.79    3.60
   4   2  -3   91.29    3.70
   4   2  -3   84.19    3.80
   4   2  -3   89.59    3.60
  -4  -2   3   86.29    3.60
  -4  -2   3   90.49    3.60
  -4  -2   3   88.79    3.80
  -4  -2   3   92.49    3.80
  -4  -2   3   87.79    3.90
  -4  -2   3   88.99    3.60
  -4  -2   3   85.99    3.90
   3   2  -3    0.80    0.40
   3   2  -3    1.50    0.50
   3   2  -3    0.90    0.50
  -3  -2   3    1.30    0.30
  -3  -2   3    1.70    0.50
  -3  -2   3    0.40    0.50
  -3  -2   3    0.90    0.30
  -3  -2   3    0.60    0.50
  -3  -2   3    0.20    0.20
   2   2  -3 1547.85   81.29
  -2  -2   3 1574.24   81.79
   1   2  -3 1556.24   77.39
  -1  -2   3 1539.15   77.49
  -1  -2   3 1466.85   59.79
   0   2  -3   44.80    1.80
   0   2  -3   49.00    2.10
   0   2  -3   52.19    2.10
   0   2  -3   45.90    1.80
   0   2  -3   40.30    2.00
   0   2  -3   44.70    1.90
   0   2  -3   43.30    2.00
   0  -2   3   47.80    2.10
   0  -2   3   41.00    2.00
   0  -2   3   49.70    2.10
   0  -2   3   44.80    1.90
   0  -2   3   44.50    1.80
  -1   2  -3  117.69    4.60
  -1   2  -3  113.89    4.40
  -1   2  -3  115.39    4.40
  -1   2  -3  120.49    4.60
  -1   2  -3  111.89    4.60
   1  -2   3  113.79    4.50
   1  -2   3  114.49    4.50
   1  -2   3  121.59    4.60
   1  -2   3  115.09    4.50
   1  -2   3  110.49    4.50
   1  -2   3  112.49    4.50
   1  -2   3  119.89    4.60
  -2   2  -3   16.00    0.90
  -2   2  -3   14.70    0.80
  -2   2  -3   14.90    0.90
  -2   2  -3   14.00    0.90
  -2   2  -3   15.10    0.90
  -2   2  -3   14.40    0.80
  -2   2  -3   14.20    0.90
   2  -2   3   14.60    0.90
   2  -2   3   15.90    1.10
   2  -2   3   15.00    0.90
   2  -2   3   15.20    0.80
   2  -2   3   13.50    0.80
   2  -2   3   14.10    0.80
   2  -2   3   13.80    0.80
  -3   2  -3  605.04   22.40
  -3   2  -3  585.54   22.30
  -3   2  -3  584.84   22.30
  -3   2  -3  635.44   22.40
  -3   2  -3  595.34   22.30
   3  -2   3  578.44   22.30
   3  -2   3  593.14   22.20
   3  -2   3  617.74   22.30
   3  -2   3  601.74   22.30
   3  -2   3  586.84   22.10
  -4   2  -3  399.56   15.50
  -4   2  -3  402.86   15.40
  -4   2  -3  398.46   15.40
  -4   2  -3  403.66   15.50
  -4   2  -3  414.46   15.30
  -4   2  -3  422.66   15.50
  -4   2  -3  419.06   15.50
   4  -2   3  417.16   15.30
   4  -2   3  412.36   15.60
   4  -2   3  412.76   15.30
  -5   2  -3   10.20    0.90
  -5   2  -3    9.50    0.80
  -5   2  -3   10.20    0.90
  -5   2  -3   10.90    0.60
  -5   2  -3    9.80    0.90
  -5   2  -3    9.80    1.00
  -5   2  -3    9.30    1.00
  -5   2  -3    8.90    0.90
  -5   2  -3    9.70    0.90
   5  -2   3   10.20    0.90
   5  -2   3   10.20    0.70
  -6   2  -3   46.80    2.30
  -6   2  -3   45.90    2.30
  -6   2  -3   48.10    2.30
  -6   2  -3   47.80    2.40
  -6   2  -3   47.90    2.20
  -6   2  -3   46.30    1.90
   6  -2   3   47.70    2.40
   6  -2   3   48.10    2.10
  -7   2  -3    5.30    0.80
  -7   2  -3    5.40    0.80
  -7   2  -3    5.10    0.80
  -7   2  -3    4.60    0.90
   7  -2   3    6.10    0.70
  -8   2  -3   23.70    1.50
  -8   2  -3   20.20    1.40
  -9   2  -3    4.80    1.00
  -9   2  -3    6.10    0.90
  -9   2  -3    5.80    0.90
 -10   2  -3   -0.80    0.80
  10   1  -3    0.60    0.70
 -10  -1   3    1.00    0.80
 -10  -1   3    1.60    0.70
 -10  -1   3    3.90    1.20
 -10  -1   3    2.00    0.90
   9   1  -3    5.90    1.00
  -9  -1   3    6.40    1.00
  -9  -1   3    5.80    1.10
  -9  -1   3    6.80    1.20
   8   1  -3   16.40    1.30
  -8  -1   3   13.90    0.90
  -8  -1   3   15.80    1.60
  -8  -1   3   12.50    1.40
  -8  -1   3   17.20    1.30
  -8  -1   3   14.80    1.40
   7   1  -3   23.10    1.50
  -7  -1   3   25.20    1.70
  -7  -1   3   19.30    1.70
  -7  -1   3   19.60    1.20
  -7  -1   3   21.40    1.60
  -7  -1   3   22.50    1.40
  -7  -1   3   21.80    1.40
   6   1  -3   97.59    4.20
   6   1  -3   98.09    4.10
   6   1  -3  100.79    4.20
  -6  -1   3  107.89    4.40
  -6  -1   3  100.89    4.00
  -6  -1   3  100.59    4.20
  -6  -1   3  102.59    4.40
  -6  -1   3   97.89    4.40
  -6  -1   3   97.09    4.30
  -6  -1   3  108.59    4.10
  -6  -1   3   95.49    4.40
   5   1  -3   33.60    1.70
   5   1  -3   34.50    1.70
   5   1  -3   33.60    1.70
   5   1  -3   33.00    1.60
  -5  -1   3   33.90    1.60
  -5  -1   3   35.90    1.90
  -5  -1   3   33.00    1.90
  -5  -1   3   34.60    1.90
  -5  -1   3   34.60    1.60
  -5  -1   3   32.00    1.80
  -5  -1   3   32.90    1.70
  -5  -1   3   34.60    1.60
   4   1  -3  259.27    9.30
   4   1  -3  239.38    9.20
   4   1  -3  233.88    9.30
   4   1  -3  244.68    9.30
  -4  -1   3  243.88    9.10
  -4  -1   3  232.58    9.30
  -4  -1   3  224.08    9.40
  -4  -1   3  244.58    9.20
  -4  -1   3  248.08    9.40
  -4  -1   3  247.78    9.20
   3   1  -3   30.50    1.40
   3   1  -3   30.30    1.40
   3   1  -3   28.80    1.30
  -3  -1   3   25.70    1.50
  -3  -1   3   30.70    1.50
  -3  -1   3   28.90    1.50
  -3  -1   3   28.20    1.40
  -3  -1   3   29.20    1.30
  -3  -1   3   28.20    1.30
  -2  -1   3 1567.14   77.09
   1   1  -3  869.41   48.40
  -1  -1   3  883.11   48.30
  -1  -1   3  867.21   35.30
   0   1  -3   62.39    2.50
   0   1  -3   62.99    2.40
   0   1  -3   61.39    2.60
   0   1  -3   57.89    2.60
   0   1  -3   67.59    2.70
   0  -1   3   60.19    2.60
   0  -1   3   60.19    2.60
   0  -1   3   67.89    2.70
   0  -1   3   64.59    2.50
  -1   1  -3  286.37   10.80
  -1   1  -3  273.57   10.90
  -1   1  -3  286.47   11.00
  -1   1  -3  293.97   10.80
  -1   1  -3  306.87   11.00
   1  -1   3  297.37   10.80
   1  -1   3  300.67   11.00
   1  -1   3  289.27   11.00
   1  -1   3  285.37   10.80
   1  -1   3  280.87   10.90
   1  -1   3  277.77   10.90
  -2   1  -3  120.49    4.60
  -2   1  -3  114.69    4.50
  -2   1  -3  102.39    4.60
  -2   1  -3  113.19    4.50
  -2   1  -3  117.09    4.50
  -2   1  -3  121.29    4.40
   2  -1   3  112.99    4.40
   2  -1   3  119.69    4.40
   2  -1   3  122.09    4.50
   2  -1   3  122.39    4.50
   2  -1   3  118.49    4.60
   2  -1   3  104.39    4.60
  -3   1  -3  112.69    4.10
  -3   1  -3  104.99    4.40
  -3   1  -3  101.99    4.30
  -3   1  -3  106.19    4.30
  -3   1  -3  111.49    4.20
  -3   1  -3  109.89    4.30
  -3   1  -3  109.39    4.30
  -3   1  -3  107.39    4.30
   3  -1   3  105.99    4.30
   3  -1   3  100.49    4.30
   3  -1   3  110.59    4.10
   3  -1   3  105.89    4.20
   3  -1   3  106.89    4.30
  -4   1  -3  150.98    5.60
  -4   1  -3  148.09    6.00
  -4   1  -3  146.29    6.00
  -4   1  -3  159.68    6.10
  -4   1  -3  138.99    5.90
  -4   1  -3  167.98    6.10
  -4   1  -3  145.49    5.80
  -4   1  -3  148.79    6.00
  -4   1  -3  150.68    5.80
  -4   1  -3  147.49    6.00
   4  -1   3  152.88    5.90
   4  -1   3  149.79    5.90
   4  -1   3  150.28    6.00
   4  -1   3  153.08    5.80
  -5   1  -3   11.50    1.00
  -5   1  -3   10.10    1.00
  -5   1  -3   10.10    0.70
  -5   1  -3    8.40    1.00
  -5   1  -3    6.20    0.80
  -5   1  -3   10.40    0.70
  -5   1  -3    8.40    0.90
   5  -1   3    8.10    0.90
   5  -1   3   10.40    0.80
   5  -1   3    9.20    0.60
   5  -1   3    9.40    0.80
  -6   1  -3   79.89    3.70
  -6   1  -3   79.29    3.60
  -6   1  -3   83.59    3.40
  -6   1  -3   83.89    3.70
  -6   1  -3   82.49    3.70
  -6   1  -3   82.99    3.70
  -6   1  -3   80.69    3.40
   6  -1   3   83.89    3.50
  -7   1  -3    1.00    0.70
  -7   1  -3    1.00    0.70
  -7   1  -3    2.30    0.70
  -7   1  -3    1.00    0.70
  -7   1  -3    1.30    0.70
   7  -1   3    1.90    0.60
  -8   1  -3    7.40    1.10
  -8   1  -3    6.50    1.10
  -8   1  -3    5.80    1.00
  -8   1  -3   11.20    1.50
   8  -1   3    8.20    1.00
  -9   1  -3    6.10    1.20
  -9   1  -3    7.20    1.20
  -9   1  -3    6.30    1.00
  -9   1  -3    4.10    0.90
  10   0  -3    3.70    0.90
 -10   0   3    3.20    0.80
 -10   0   3    2.70    0.70
 -10   0   3    3.30    1.00
 -10   0   3    3.00    0.50
 -10   0   3    2.60    0.80
   9   0  -3   18.00    1.50
  -9   0   3   16.70    1.60
  -9   0   3   15.50    1.40
  -9   0   3   16.50    1.30
  -9   0   3   14.80    1.00
   8   0  -3   46.60    2.40
  -8   0   3   49.90    2.30
  -8   0   3   48.10    2.60
  -8   0   3   46.20    2.10
  -8   0   3   49.80    2.50
  -8   0   3   45.90    2.40
  -8   0   3   46.60    2.40
  -8   0   3   44.70    2.40
   7   0  -3    4.70    0.80
  -7   0   3    4.70    0.80
  -7   0   3    5.70    0.80
  -7   0   3    5.80    0.90
  -7   0   3    4.60    0.80
  -7   0   3    4.90    0.60
  -7   0   3    5.20    0.70
  -7   0   3    5.50    0.80
   6   0  -3   55.69    2.70
  -6   0   3   61.29    2.70
  -6   0   3   59.09    2.50
  -6   0   3   57.89    2.60
  -6   0   3   60.59    2.70
  -6   0   3   58.59    2.70
  -6   0   3   56.39    2.70
  -6   0   3   58.79    2.60
  -6   0   3   53.89    2.70
  -6   0   3   59.09    2.50
   5   0  -3   72.09    2.90
   5   0  -3   73.69    2.90
  -5   0   3   72.59    3.10
  -5   0   3   71.49    3.00
  -5   0   3   70.79    2.90
  -5   0   3   80.29    3.10
  -5   0   3   64.19    3.00
  -5   0   3   71.89    3.00
  -5   0   3   72.09    2.90
  -5   0   3   65.99    3.00
   4   0  -3  831.32   31.80
  -4   0   3  884.31   31.80
   3   0  -3  142.19    5.20
   3   0  -3  129.09    5.30
   3   0  -3  131.99    5.30
   3   0  -3  133.99    5.30
  -3   0   3  128.89    5.40
  -3   0   3  135.69    5.30
  -3   0   3  139.49    5.50
  -3   0   3  145.79    5.10
  -3   0   3  142.59    5.30
   2   0  -3    1.00    0.20
   2   0  -3    1.00    0.30
   2   0  -3    0.90    0.30
   2   0  -3    1.40    0.40
   2   0  -3    0.50    0.30
  -2   0   3    1.70    0.40
  -2   0   3    1.20    0.30
  -2   0   3    0.90    0.50
  -2   0   3    1.50    0.20
   1   0  -3   15.60    0.90
   1   0  -3   19.20    1.00
   1   0  -3   16.40    1.00
   1   0  -3   19.10    1.00
  -1   0   3   14.80    1.00
  -1   0   3   17.40    1.00
  -1   0   3   19.30    1.00
   0   0  -3   75.49    3.10
   0   0  -3   69.79    3.00
   0   0   3   79.49    2.90
   0   0   3   71.79    3.10
   0   0   3   82.49    2.90
   0   0   3   74.69    3.10
  -1   0  -3 2129.79   99.09
  -1   0  -3 2047.50   83.29
   1   0   3 2246.18   84.19
   1   0   3 2161.68   98.29
  -2   0  -3   41.50    2.00
  -2   0  -3   42.40    2.00
  -2   0  -3   43.00    1.90
  -2   0  -3   50.49    2.20
   2   0   3   50.59    2.10
   2   0   3   44.00    2.00
   2   0   3   44.70    1.70
   2   0   3   41.60    2.00
   2   0   3   41.80    1.90
   2   0   3   45.30    1.90
  -3   0  -3   56.89    2.30
  -3   0  -3   57.79    2.50
  -3   0  -3   56.39    2.50
  -3   0  -3   59.69    2.60
  -3   0  -3   54.49    2.60
  -3   0  -3   63.09    2.70
  -3   0  -3   64.39    2.70
  -3   0  -3   52.39    2.60
   3   0   3   61.09    2.60
   3   0   3   57.49    2.40
   3   0   3   60.89    2.60
   3   0   3   57.69    2.60
  -4   0  -3  151.58    6.10
  -4   0  -3  151.88    6.00
  -4   0  -3  145.79    6.00
  -4   0  -3  146.79    5.70
  -4   0  -3  146.29    6.00
  -4   0  -3  148.79    5.80
  -4   0  -3  151.08    6.00
  -4   0  -3  145.89    5.90
   4   0   3  140.89    5.90
   4   0   3  145.39    6.00
   4   0   3  155.08    5.80
   4   0   3  153.58    5.90
  -5   0  -3    6.40    1.00
  -5   0  -3    6.10    1.00
  -5   0  -3    7.00    1.10
  -5   0  -3    6.10    0.80
  -5   0  -3    6.60    1.00
  -5   0  -3    7.60    1.00
  -5   0  -3    7.00    0.70
  -5   0  -3    5.60    0.80
  -5   0  -3    7.40    0.60
   5   0   3    6.90    0.70
   5   0   3    6.70    0.80
  -6   0  -3   64.29    3.10
  -6   0  -3   58.39    4.00
  -6   0  -3   65.39    3.10
  -6   0  -3   64.09    3.10
  -6   0  -3   66.79    3.20
   6   0   3   67.29    2.70
   6   0   3   59.79    2.70
   6   0   3   66.39    2.90
  -7   0  -3    6.30    1.10
  -7   0  -3    4.40    1.20
  -7   0  -3    6.50    1.10
  -7   0  -3    5.60    1.00
  -7   0  -3    6.10    1.10
   7   0   3    7.10    0.90
  -8   0  -3    3.00    1.00
  -8   0  -3    2.70    0.80
  -8   0  -3    2.10    0.80
  -8   0  -3    2.90    0.90
   8   0   3    3.20    0.80
  -9   0  -3    2.30    1.10
  -9   0  -3    2.70    0.90
  -9   0  -3    1.20    0.80
  -9   0  -3    2.10    0.90
  10  -1  -3    2.30    0.80
 -10   1   3    2.20    0.70
 -10   1   3    1.50    0.50
   9  -1  -3   17.90    1.50
  -9   1   3   14.30    1.10
  -9   1   3   13.40    1.00
  -9   1   3   15.80    1.20
  -9   1   3   14.50    1.30
   8  -1  -3    7.10    1.00
  -8   1   3    6.10    0.70
  -8   1   3    5.40    0.70
  -8   1   3    5.30    0.80
  -8   1   3    7.50    0.90
  -8   1   3    6.80    0.90
  -8   1   3    5.80    0.80
   7  -1  -3   14.10    1.20
  -7   1   3   14.40    1.00
  -7   1   3   13.20    1.00
  -7   1   3   13.50    1.10
  -7   1   3   14.00    1.00
  -7   1   3   12.40    1.10
  -7   1   3   10.70    1.10
   6  -1  -3  143.89    5.90
  -6   1   3  139.79    5.70
  -6   1   3  146.19    5.70
  -6   1   3  148.39    5.70
  -6   1   3  144.99    5.80
  -6   1   3  148.69    5.60
  -6   1   3  143.99    5.70
  -5   1   3   74.19    2.90
  -5   1   3   63.49    2.70
  -5   1   3   67.69    2.80
  -5   1   3   66.39    2.80
  -5   1   3   63.19    2.80
   4  -1  -3  914.61   47.70
  -4   1   3  892.01   47.80
   3  -1  -3  121.59    4.70
   3  -1  -3  121.59    4.70
   3  -1  -3  112.69    4.60
  -3   1   3  118.79    4.70
  -3   1   3  120.69    4.60
  -3   1   3  119.39    4.70
   2  -1  -3    7.70    0.60
  -2   1   3    7.20    0.70
  -2   1   3    9.60    0.70
  -2   1   3    6.80    0.60
   1  -1  -3   64.89    3.20
   1  -1  -3   83.49    3.20
   1  -1  -3   80.49    3.20
   1  -1  -3   78.69    3.10
   1  -1  -3   74.19    3.30
  -1   1   3   82.29    3.20
  -1   1   3   74.49    3.30
  -1   1   3   87.39    3.20
  -1   1   3   83.49    3.00
   0  -1  -3   68.89    2.90
   0  -1  -3   65.79    2.90
   0  -1  -3   68.39    2.90
   0  -1  -3   67.49    2.70
   0  -1  -3   65.69    2.80
   0  -1  -3   69.69    2.70
   0   1   3   68.29    2.70
   0   1   3   68.29    2.90
   0   1   3   66.89    2.90
   0   1   3   69.69    2.70
   0   1   3   70.99    3.00
   0   1   3   71.19    2.90
  -1  -1  -3 1037.20   43.90
  -1  -1  -3 1033.20   59.29
   1   1   3 1095.69   60.89
  -2  -1  -3   19.90    1.20
  -2  -1  -3   21.40    1.30
  -2  -1  -3   18.90    1.30
  -2  -1  -3   20.20    1.10
  -2  -1  -3   17.70    1.10
  -2  -1  -3   19.40    1.30
  -2  -1  -3   20.60    1.30
   2   1   3   21.00    1.10
   2   1   3   19.40    1.30
   2   1   3   20.50    1.00
   2   1   3   19.90    1.20
   2   1   3   18.40    1.20
  -3  -1  -3   59.89    2.80
  -3  -1  -3   57.39    2.40
  -3  -1  -3   60.69    2.70
  -3  -1  -3   57.39    2.50
  -3  -1  -3   50.79    2.50
  -3  -1  -3   53.69    2.60
  -3  -1  -3   55.19    2.60
   3   1   3   56.39    2.50
   3   1   3   54.99    2.50
   3   1   3   56.49    2.60
   3   1   3   58.79    2.50
   3   1   3   55.39    2.50
  -4  -1  -3  117.99    4.90
  -4  -1  -3  119.69    5.20
  -4  -1  -3  119.69    4.90
  -4  -1  -3  120.99    5.10
  -4  -1  -3  117.99    5.00
  -4  -1  -3  119.49    4.80
  -4  -1  -3  121.79    5.10
   4   1   3  114.19    5.00
   4   1   3  125.09    4.90
   4   1   3  119.79    5.00
  -5  -1  -3    8.30    1.40
  -5  -1  -3    5.90    1.00
  -5  -1  -3    4.90    0.80
  -5  -1  -3    9.50    1.30
  -5  -1  -3    8.10    1.10
  -5  -1  -3    6.90    1.10
   5   1   3    5.80    0.70
   5   1   3    7.70    1.00
   5   1   3    6.30    0.90
  -6  -1  -3   25.40    1.90
  -6  -1  -3   26.70    2.00
  -6  -1  -3   25.10    1.90
  -6  -1  -3   27.00    2.00
  -6  -1  -3   27.50    1.80
   6   1   3   27.60    2.10
   6   1   3   27.00    1.60
  -7  -1  -3   12.10    1.70
  -7  -1  -3    9.90    1.50
  -7  -1  -3    8.80    1.20
  -7  -1  -3    8.60    1.40
   7   1   3   10.60    1.20
  -8  -1  -3    0.80    0.80
  -8  -1  -3    2.50    1.10
  -8  -1  -3    3.20    1.10
  -8  -1  -3    3.30    1.00
   8   1   3    1.60    0.70
  -9  -1  -3    0.40    0.80
 -11   2   3    2.20    0.70
  10  -2  -3    9.50    1.20
 -10   2   3    9.30    1.00
 -10   2   3    9.20    1.00
   9  -2  -3   22.50    1.60
  -9   2   3   20.00    1.30
  -9   2   3   18.30    1.30
  -9   2   3   19.20    1.20
   8  -2  -3    0.90    0.70
  -8   2   3    1.10    0.50
  -8   2   3    1.00    0.50
  -8   2   3    0.70    0.40
   7  -2  -3   27.90    1.70
  -7   2   3   29.10    1.50
  -7   2   3   30.00    1.40
  -7   2   3   26.70    1.60
  -7   2   3   27.60    1.40
  -7   2   3   30.80    1.40
  -7   2   3   32.10    1.90
   6  -2  -3  202.88    8.00
  -6   2   3  204.08    7.80
  -6   2   3  209.68    7.80
  -6   2   3  201.88    7.90
  -6   2   3  201.88    7.80
  -6   2   3  201.38    7.90
  -6   2   3  204.28    7.70
   5  -2  -3   10.90    0.80
   5  -2  -3   10.40    0.90
  -5   2   3   11.30    0.70
  -5   2   3   10.40    0.70
  -5   2   3   11.30    0.80
  -5   2   3    9.70    0.70
  -5   2   3   12.60    0.80
   4  -2  -3  198.68    7.60
   4  -2  -3  206.68    7.60
   4  -2  -3  197.58    7.80
  -4   2   3  199.18    7.60
  -4   2   3  208.28    7.80
  -4   2   3  201.48    7.70
  -4   2   3  208.58    7.70
  -4   2   3  191.28    7.60
  -4   2   3  202.28    7.60
   3  -2  -3   16.80    1.00
   3  -2  -3   15.80    1.00
   3  -2  -3   18.00    0.90
  -3   2   3   15.50    1.00
  -3   2   3   18.20    0.90
  -3   2   3   20.00    1.00
  -3   2   3   19.60    1.00
   2  -2  -3  279.87   10.90
   2  -2  -3  288.07   10.90
   2  -2  -3  280.07   10.80
   2  -2  -3  289.57   10.70
  -2   2   3  288.57   10.70
  -2   2   3  280.17   10.80
  -2   2   3  290.07   10.90
  -2   2   3  299.07   10.80
  -2   2   3  280.27   10.90
   1  -2  -3  465.45   17.60
   1  -2  -3  479.85   18.00
  -1   2   3  485.65   18.00
  -1   2   3  470.55   17.60
  -1   2   3  479.15   17.60
   0  -2  -3   33.30    1.70
   0  -2  -3   34.80    1.40
   0  -2  -3   33.20    1.40
   0  -2  -3   33.30    1.70
   0  -2  -3   34.80    1.50
   0  -2  -3   36.00    1.80
   0  -2  -3   38.60    1.80
   0   2   3   33.80    1.50
   0   2   3   32.80    1.70
   0   2   3   32.90    1.40
   0   2   3   35.40    1.80
   0   2   3   35.80    1.50
   0   2   3   39.90    1.80
   0   2   3   33.20    1.70
  -1  -2  -3  385.96   14.10
  -1  -2  -3  371.06   14.30
  -1  -2  -3  375.46   14.40
  -1  -2  -3  355.86   14.40
  -1  -2  -3  370.56   14.10
  -1  -2  -3  370.76   14.10
   1   2   3  374.56   14.30
   1   2   3  378.56   14.30
   1   2   3  375.06   14.10
   1   2   3  400.86   14.20
   1   2   3  384.06   14.10
   1   2   3  368.96   14.40
  -2  -2  -3  197.38    7.40
  -2  -2  -3  188.48    7.30
  -2  -2  -3  183.28    7.10
  -2  -2  -3  183.38    7.10
  -2  -2  -3  174.78    7.30
  -2  -2  -3  182.58    7.40
   2   2   3  188.28    7.10
   2   2   3  176.98    7.40
   2   2   3  182.38    6.80
   2   2   3  184.78    7.40
   2   2   3  179.08    7.20
   2   2   3  183.18    7.30
  -3  -2  -3  152.08    6.30
  -3  -2  -3  154.68    6.00
  -3  -2  -3  152.68    6.10
  -3  -2  -3  153.08    6.40
  -3  -2  -3  145.29    6.30
  -3  -2  -3  157.18    6.10
  -3  -2  -3  153.48    6.30
   3   2   3  150.88    6.10
   3   2   3  143.59    6.30
   3   2   3  157.38    6.10
   3   2   3  153.58    6.30
   3   2   3  158.58    6.20
  -4  -2  -3   66.79    3.00
  -4  -2  -3   66.39    3.30
  -4  -2  -3   62.79    3.20
  -4  -2  -3   65.09    3.00
  -4  -2  -3   66.89    3.40
  -4  -2  -3   69.19    3.30
   4   2   3   71.49    3.30
   4   2   3   65.79    3.20
   4   2   3   64.59    2.90
   4   2   3   65.39    3.00
  -5  -2  -3    0.90    0.90
  -5  -2  -3    1.20    0.70
  -5  -2  -3    0.80    0.60
  -5  -2  -3    1.40    0.90
   5   2   3    1.00    0.70
   5   2   3    1.60    0.50
  -6  -2  -3   16.00    1.70
  -6  -2  -3   15.40    1.60
  -6  -2  -3   18.60    1.90
   6   2   3   18.10    1.40
   6   2   3   18.30    1.40
  -7  -2  -3    3.50    1.20
  -7  -2  -3    1.70    0.80
  -7  -2  -3    3.60    1.20
  -7  -2  -3    3.10    1.10
   7   2   3    2.30    0.70
   7   2   3    3.00    0.90
  -8  -2  -3    1.00    0.90
  -8  -2  -3    0.80    1.00
  -8  -2  -3    0.90    1.10
   8   2   3   -0.20    0.70
 -11   3   3    1.30    0.50
 -11   3   3    0.30    0.60
 -10   3   3    0.20    0.50
 -10   3   3    0.00    0.50
   9  -3  -3   23.60    1.80
  -9   3   3   26.50    1.40
  -9   3   3   22.40    1.30
  -9   3   3   25.60    1.60
   8  -3  -3   29.10    1.90
  -8   3   3   28.00    1.70
  -8   3   3   31.80    1.50
  -8   3   3   30.60    1.50
  -8   3   3   31.40    1.70
   7  -3  -3   85.39    3.70
  -7   3   3   81.49    3.50
  -7   3   3   79.59    3.60
  -7   3   3   85.19    3.30
  -7   3   3   80.09    3.60
  -7   3   3   86.49    3.30
  -7   3   3   83.39    3.40
   6  -3  -3   72.29    3.00
   6  -3  -3   68.09    3.10
  -6   3   3   75.39    2.90
  -6   3   3   68.09    2.80
  -6   3   3   69.29    3.00
  -6   3   3   67.99    3.10
  -6   3   3   69.79    2.90
  -6   3   3   66.29    2.90
   5  -3  -3    1.20    0.50
   5  -3  -3    1.20    0.40
  -5   3   3    0.70    0.40
  -5   3   3    1.00    0.40
  -5   3   3    1.40    0.40
  -5   3   3    1.80    0.30
   4  -3  -3  281.07   10.30
   4  -3  -3  265.07   10.30
   4  -3  -3  269.27   10.30
   4  -3  -3  276.37   10.40
  -4   3   3  270.97   10.40
  -4   3   3  271.67   10.40
  -4   3   3  276.57   10.40
  -4   3   3  269.37   10.40
  -4   3   3  274.87   10.50
  -4   3   3  280.77   10.20
   3  -3  -3  146.29    5.60
   3  -3  -3  143.39    5.70
   3  -3  -3  146.49    5.70
   3  -3  -3  139.89    5.50
   3  -3  -3  138.29    5.50
   3  -3  -3  148.89    5.60
  -3   3   3  140.49    5.70
  -3   3   3  145.59    5.70
  -3   3   3  144.99    5.70
  -3   3   3  143.39    5.40
  -3   3   3  147.79    5.80
   2  -3  -3  148.89    5.70
   2  -3  -3  136.09    5.20
   2  -3  -3  134.69    5.50
   2  -3  -3  157.08    5.60
   2  -3  -3  141.29    5.40
   2  -3  -3  128.39    5.50
  -2   3   3  144.69    5.70
  -2   3   3  133.19    5.50
  -2   3   3  140.39    5.30
  -2   3   3  142.69    5.30
  -2   3   3  126.49    5.50
  -2   3   3  141.09    5.40
   1  -3  -3  520.45   19.10
   1  -3  -3  528.85   19.10
   1  -3  -3  483.25   19.50
   1  -3  -3  507.35   19.50
  -1   3   3  517.55   19.50
  -1   3   3  533.25   19.20
  -1   3   3  521.55   19.10
   0  -3  -3   35.90    1.50
   0  -3  -3   37.00    1.90
   0  -3  -3   34.00    1.90
   0  -3  -3   35.40    1.90
   0  -3  -3   34.50    1.60
   0  -3  -3   37.40    1.60
   0  -3  -3   30.70    1.80
   0   3   3   34.90    1.90
   0   3   3   34.70    1.60
   0   3   3   35.50    1.90
   0   3   3   38.30    1.90
   0   3   3   35.20    1.40
   0   3   3   37.30    1.60
  -1  -3  -3  153.98    6.30
  -1  -3  -3  162.58    6.40
  -1  -3  -3  153.48    6.00
  -1  -3  -3  143.09    6.30
  -1  -3  -3  158.38    6.40
  -1  -3  -3  155.78    6.00
  -1  -3  -3  154.88    6.00
   1   3   3  158.58    6.40
   1   3   3  152.18    6.00
   1   3   3  151.08    6.30
   1   3   3  155.98    5.90
   1   3   3  154.08    6.40
   1   3   3  155.08    6.30
   1   3   3  156.88    6.10
  -2  -3  -3  209.28    8.70
  -2  -3  -3  214.08    8.30
  -2  -3  -3  213.88    8.30
  -2  -3  -3  213.08    8.70
  -2  -3  -3  207.78    8.30
  -2  -3  -3  222.18    8.60
  -2  -3  -3  211.08    8.50
   2   3   3  210.18    8.50
   2   3   3  220.38    8.30
   2   3   3  219.18    8.00
   2   3   3  223.58    8.70
   2   3   3  206.38    8.70
   2   3   3  212.68    8.30
  -3  -3  -3   75.89    3.40
  -3  -3  -3   79.79    3.50
  -3  -3  -3   75.79    3.80
  -3  -3  -3   75.49    3.70
  -3  -3  -3   82.09    3.90
  -3  -3  -3   77.99    3.80
   3   3   3   81.19    3.80
   3   3   3   83.99    3.70
   3   3   3   78.99    3.40
   3   3   3   80.99    3.60
  -4  -3  -3   16.30    1.60
  -4  -3  -3   15.80    1.70
  -4  -3  -3   15.30    1.20
  -4  -3  -3   15.20    1.70
  -4  -3  -3   14.20    1.20
  -4  -3  -3   15.20    1.60
   4   3   3   15.10    1.30
   4   3   3   16.70    1.50
   4   3   3   14.00    1.20
   4   3   3   16.90    1.60
  -5  -3  -3    4.90    1.30
  -5  -3  -3    2.70    0.70
  -5  -3  -3    4.60    1.20
  -5  -3  -3    3.10    1.00
   5   3   3    5.00    1.00
   5   3   3    4.30    0.90
  -6  -3  -3   19.00    1.90
  -6  -3  -3   18.30    2.10
  -6  -3  -3   17.90    1.60
  -6  -3  -3   21.40    2.20
   6   3   3   18.20    1.50
   6   3   3   17.70    1.60
  -7  -3  -3    1.10    0.90
  -7  -3  -3    1.20    1.10
  -7  -3  -3    2.00    1.10
  -7  -3  -3    1.90    1.20
   7   3   3    1.00    0.80
  -8  -3  -3    0.00    0.90
 -11   4   3    2.00    0.60
 -11   4   3    3.50    0.80
 -10   4   3    0.30    0.50
 -10   4   3    0.90    0.50
 -10   4   3    0.40    0.60
  -9   4   3   12.90    1.20
  -9   4   3   13.30    0.90
   8  -4  -3   50.09    2.60
  -8   4   3   53.09    2.50
  -8   4   3   46.90    2.40
  -8   4   3   47.80    2.10
   7  -4  -3   91.59    3.90
   7  -4  -3   91.29    4.00
  -7   4   3   90.79    3.80
  -7   4   3   89.09    3.60
  -7   4   3   87.79    3.80
  -7   4   3   95.29    3.70
   6  -4  -3   39.20    2.00
   6  -4  -3   39.80    1.90
  -6   4   3   38.60    1.80
  -6   4   3   33.00    2.10
  -6   4   3   40.30    1.70
  -6   4   3   37.80    1.80
  -6   4   3   34.60    1.80
   5  -4  -3    3.00    0.40
   5  -4  -3    2.80    0.60
   5  -4  -3    1.90    0.50
   5  -4  -3    2.10    0.30
  -5   4   3    3.60    0.60
  -5   4   3    1.80    0.50
  -5   4   3    3.00    0.60
  -5   4   3    2.80    0.50
  -5   4   3    3.10    0.40
  -5   4   3    4.00    0.70
   4  -4  -3  228.68    8.60
   4  -4  -3  226.18    8.60
   4  -4  -3  219.88    8.60
   4  -4  -3  219.98    8.50
  -4   4   3  222.58    8.60
  -4   4   3  227.78    8.70
  -4   4   3  222.28    8.70
  -4   4   3  223.08    8.30
  -4   4   3  214.38    8.60
   3  -4  -3  116.89    5.20
   3  -4  -3  130.89    5.10
   3  -4  -3  130.59    5.10
   3  -4  -3  124.39    5.00
   3  -4  -3  132.09    5.10
  -3   4   3  116.99    5.20
  -3   4   3  139.59    4.90
  -3   4   3  127.59    5.00
  -3   4   3  125.79    5.30
  -3   4   3  133.19    5.20
  -3   4   3  129.59    5.20
   2  -4  -3  136.09    5.70
   2  -4  -3  136.09    5.70
   2  -4  -3  141.09    5.30
   2  -4  -3  135.99    5.60
   2  -4  -3  141.09    5.60
  -2   4   3  138.69    5.60
  -2   4   3  136.49    5.70
  -2   4   3  142.99    5.30
  -2   4   3  134.69    5.60
  -2   4   3  143.69    5.40
  -2   4   3  136.59    5.40
   1  -4  -3  379.86   14.20
   1  -4  -3  376.66   14.60
   1  -4  -3  380.16   14.10
   1  -4  -3  395.66   14.70
   1  -4  -3  371.16   14.50
   1  -4  -3  384.96   14.70
  -1   4   3  360.86   14.60
  -1   4   3  383.46   14.70
  -1   4   3  384.86   14.30
  -1   4   3  384.26   14.70
  -1   4   3  386.66   14.30
  -1   4   3  384.56   14.60
  -1   4   3  386.26   14.20
  -1   4   3  376.26   14.30
   0  -4  -3   11.80    1.20
   0  -4  -3   16.90    1.60
   0  -4  -3   13.30    0.90
   0  -4  -3   11.80    0.80
   0  -4  -3   15.50    1.30
   0  -4  -3   13.50    0.80
   0   4   3   11.60    1.20
   0   4   3   13.60    0.70
   0   4   3   14.50    1.30
   0   4   3   12.40    0.90
   0   4   3   13.00    1.20
   0   4   3   13.60    0.80
   0   4   3   12.60    0.90
  -1  -4  -3  309.87   11.80
  -1  -4  -3  301.87   11.40
  -1  -4  -3  303.67   11.50
  -1  -4  -3  312.47   12.00
  -1  -4  -3  292.17   11.80
  -1  -4  -3  299.27   11.50
  -1  -4  -3  299.07   11.90
   1   4   3  307.67   11.80
   1   4   3  305.97   11.50
   1   4   3  298.77   11.50
   1   4   3  304.47   12.00
   1   4   3  290.37   12.00
   1   4   3  299.77   11.30
   1   4   3  298.97   11.80
  -2  -4  -3   96.19    4.50
  -2  -4  -3   97.49    4.60
  -2  -4  -3   94.89    4.10
  -2  -4  -3   98.79    4.10
  -2  -4  -3   98.99    4.60
   2   4   3  103.89    4.60
   2   4   3   97.69    3.80
   2   4   3   99.59    4.10
   2   4   3  100.09    4.50
   2   4   3   97.59    4.40
   2   4   3   95.89    4.50
   2   4   3   96.29    4.60
  -3  -4  -3    0.70    0.90
  -3  -4  -3    0.90    0.80
  -3  -4  -3    0.80    0.40
  -3  -4  -3    2.70    0.90
  -3  -4  -3    1.00    0.60
  -3  -4  -3    0.40    0.90
   3   4   3    0.40    0.70
   3   4   3    0.50    0.80
   3   4   3    0.70    0.50
   3   4   3    0.70    0.80
  -4  -4  -3   31.10    1.90
  -4  -4  -3   31.50    2.40
  -4  -4  -3   35.00    2.50
  -4  -4  -3   31.60    2.50
   4   4   3   33.00    2.10
   4   4   3   31.60    2.30
   4   4   3   37.00    2.30
   4   4   3   30.90    1.90
  -5  -4  -3   -0.60    1.00
  -5  -4  -3    0.30    1.00
  -5  -4  -3   -0.30    0.80
  -5  -4  -3    0.60    0.90
   5   4   3   -0.20    0.70
  -6  -4  -3    6.20    1.50
  -6  -4  -3    5.30    1.40
  -6  -4  -3    4.50    1.40
  -6  -4  -3    5.30    1.00
   6   4   3    5.70    1.20
   6   4   3    5.30    1.10
  -7  -4  -3   10.70    1.80
   7   4   3   10.90    1.40
 -11   5   3    8.60    1.10
 -10   5   3    0.50    0.60
 -10   5   3    1.20    0.30
  -9   5   3   13.30    0.80
  -9   5   3   15.40    1.40
   8  -5  -3   12.40    1.30
  -8   5   3   12.70    0.90
  -8   5   3   13.10    1.30
  -8   5   3   12.40    0.70
   7  -5  -3   25.60    1.60
  -7   5   3   24.90    1.30
  -7   5   3   26.30    1.40
  -7   5   3   29.50    1.50
  -7   5   3   25.20    1.20
  -7   5   3   24.70    1.70
   6  -5  -3  162.38    6.50
   6  -5  -3  161.58    6.60
  -6   5   3  164.78    6.20
  -6   5   3  161.68    6.50
  -6   5   3  165.58    6.60
  -6   5   3  158.68    6.60
  -6   5   3  162.98    6.40
   5  -5  -3    1.20    0.40
   5  -5  -3    0.80    0.50
   5  -5  -3    1.70    0.40
  -5   5   3    0.80    0.50
  -5   5   3    0.60    0.50
  -5   5   3    0.60    0.50
  -5   5   3    1.00    0.30
  -5   5   3    0.40    0.40
   4  -5  -3  145.29    5.70
   4  -5  -3  133.59    5.60
  -4   5   3  138.09    5.80
  -4   5   3  138.09    5.70
  -4   5   3  134.49    5.60
  -4   5   3  137.69    5.70
  -4   5   3  143.29    5.80
  -4   5   3  144.19    5.40
   3  -5  -3  217.88    8.30
   3  -5  -3  208.98    8.50
   3  -5  -3  199.58    8.30
   3  -5  -3  215.48    8.00
   3  -5  -3  219.08    8.50
  -3   5   3  212.28    8.20
  -3   5   3  212.78    8.60
  -3   5   3  215.08    8.00
  -3   5   3  220.78    8.10
  -3   5   3  207.08    8.40
  -3   5   3  209.48    8.40
  -3   5   3  219.08    8.30
  -3   5   3  214.38    8.50
   2  -5  -3   55.79    2.70
   2  -5  -3   54.09    2.20
   2  -5  -3   51.49    2.60
   2  -5  -3   58.39    2.80
  -2   5   3   49.90    2.60
  -2   5   3   54.59    2.30
  -2   5   3   56.29    2.30
  -2   5   3   52.39    2.40
  -2   5   3   55.89    2.60
  -2   5   3   53.29    2.80
  -2   5   3   56.09    3.00
   1  -5  -3  278.87   11.00
   1  -5  -3  280.67   10.60
   1  -5  -3  274.67   11.10
   1  -5  -3  279.87   11.00
   1  -5  -3  267.67   11.10
   1  -5  -3  284.37   10.60
   1  -5  -3  278.57   10.50
  -1   5   3  279.97   10.50
  -1   5   3  275.37   11.10
  -1   5   3  279.87   10.60
  -1   5   3  300.57   10.80
  -1   5   3  282.87   10.70
  -1   5   3  266.37   11.10
  -1   5   3  274.87   11.00
  -1   5   3  296.27   11.10
   0  -5  -3   29.50    2.10
   0  -5  -3   29.10    2.00
   0  -5  -3   31.40    2.00
   0  -5  -3   30.80    1.50
   0  -5  -3   31.60    1.50
   0  -5  -3   35.00    2.10
   0  -5  -3   30.20    1.60
   0   5   3   30.90    2.10
   0   5   3   32.80    2.00
   0   5   3   29.10    1.60
   0   5   3   30.70    1.50
   0   5   3   31.80    1.60
   0   5   3   29.20    2.00
   0   5   3   30.90    1.40
   0   5   3   31.80    2.10
  -1  -5  -3   96.79    4.60
  -1  -5  -3   99.19    4.20
  -1  -5  -3  100.19    4.10
  -1  -5  -3  100.49    4.80
  -1  -5  -3  101.59    4.70
  -1  -5  -3   98.89    4.10
  -1  -5  -3  100.99    4.60
   1   5   3   98.89    4.60
   1   5   3   97.29    4.20
   1   5   3  101.89    4.60
   1   5   3   99.69    4.00
   1   5   3  104.29    4.70
   1   5   3   99.49    4.70
   1   5   3  100.99    4.20
  -2  -5  -3    2.50    0.90
  -2  -5  -3    1.80    1.00
  -2  -5  -3    2.70    0.60
  -2  -5  -3    2.30    1.00
  -2  -5  -3    2.10    0.60
   2   5   3    2.60    1.00
   2   5   3    3.30    1.00
   2   5   3    2.60    0.90
   2   5   3    1.90    0.50
   2   5   3    3.40    0.80
   2   5   3    2.90    0.40
  -3  -5  -3    3.20    1.10
  -3  -5  -3    0.80    1.00
  -3  -5  -3    0.50    1.00
  -3  -5  -3    0.60    0.60
  -3  -5  -3    0.30    0.60
   3   5   3    0.70    0.90
   3   5   3   -0.20    0.50
   3   5   3    0.70    0.90
   3   5   3    0.30    0.20
  -4  -5  -3   39.50    2.30
  -4  -5  -3   34.70    3.00
  -4  -5  -3   35.20    2.70
  -4  -5  -3   38.30    2.80
   4   5   3   32.50    2.40
   4   5   3   43.10    2.60
   4   5   3   37.00    2.70
  -5  -5  -3    0.90    0.90
  -5  -5  -3    0.30    1.20
  -5  -5  -3    0.60    1.00
   5   5   3    0.80    0.80
   5   5   3    0.20    0.90
   5   5   3    0.10    0.80
  -6  -5  -3    3.50    1.40
  -6  -5  -3    1.70    0.90
  -6  -5  -3    1.60    1.30
   6   5   3    1.10    0.80
 -11   6   3   10.60    1.30
 -10   6   3    0.70    0.70
  -9   6   3   20.50    1.30
  -9   6   3   26.60    1.80
   8  -6  -3    7.90    1.10
  -8   6   3    7.70    1.10
  -8   6   3    7.50    1.10
  -8   6   3    6.10    0.60
  -8   6   3    5.20    0.70
   7  -6  -3    1.40    0.70
  -7   6   3    1.60    0.30
  -7   6   3    2.20    0.60
  -7   6   3    1.80    0.30
  -7   6   3    2.00    0.30
  -7   6   3    1.80    0.60
  -7   6   3    1.00    0.60
  -7   6   3    2.80    0.70
   6  -6  -3  183.98    7.20
   6  -6  -3  185.78    7.60
  -6   6   3  186.08    7.50
  -6   6   3  187.78    7.70
  -6   6   3  188.68    7.60
  -6   6   3  190.88    7.60
  -6   6   3  193.38    7.20
  -6   6   3  197.78    7.70
   5  -6  -3    1.40    0.60
   5  -6  -3    1.80    0.60
   5  -6  -3    1.00    0.50
  -5   6   3    1.30    0.60
  -5   6   3    1.80    0.40
  -5   6   3    1.90    0.60
  -5   6   3    1.90    0.70
  -5   6   3    1.30    0.60
  -5   6   3    1.30    0.50
  -5   6   3    1.70    0.70
   4  -6  -3   66.39    3.00
   4  -6  -3   63.59    2.90
  -4   6   3   68.29    3.00
  -4   6   3   68.19    3.10
  -4   6   3   69.29    3.30
  -4   6   3   69.09    2.80
  -4   6   3   66.29    2.70
  -4   6   3   64.89    3.20
  -4   6   3   71.49    3.40
   3  -6  -3   49.30    2.80
   3  -6  -3   57.69    2.90
   3  -6  -3   57.59    2.30
   3  -6  -3   54.69    2.70
  -3   6   3   56.99    2.40
  -3   6   3   54.49    2.80
  -3   6   3   56.19    2.50
  -3   6   3   55.39    3.00
  -3   6   3   57.99    2.90
  -3   6   3   57.29    2.90
  -3   6   3   59.69    2.70
   2  -6  -3  108.89    4.80
   2  -6  -3  113.79    4.90
   2  -6  -3  113.79    4.40
   2  -6  -3  114.69    5.10
   2  -6  -3  110.29    4.20
  -2   6   3  107.29    4.90
  -2   6   3  110.19    5.10
  -2   6   3  112.69    4.50
  -2   6   3  110.99    4.50
  -2   6   3  112.49    4.70
  -2   6   3  116.49    5.00
  -2   6   3  114.89    4.50
  -2   6   3  111.79    5.10
   1  -6  -3  377.26   15.20
   1  -6  -3  382.46   14.40
   1  -6  -3  386.36   15.20
   1  -6  -3  387.86   14.50
   1  -6  -3  382.76   14.60
   1  -6  -3  389.06   15.00
   1  -6  -3  393.86   15.00
  -1   6   3  383.96   14.50
  -1   6   3  382.06   14.60
  -1   6   3  393.26   14.70
  -1   6   3  376.56   14.60
  -1   6   3  380.56   15.30
  -1   6   3  384.76   15.20
  -1   6   3  404.26   15.10
   0  -6  -3   49.20    2.90
   0  -6  -3   49.50    2.80
   0  -6  -3   45.50    2.30
   0  -6  -3   51.99    2.30
   0  -6  -3   50.69    3.10
   0  -6  -3   55.89    3.00
   0  -6  -3   49.20    2.20
   0   6   3   51.09    2.90
   0   6   3   51.29    3.40
   0   6   3   49.10    3.00
   0   6   3   51.99    2.30
   0   6   3   49.80    2.40
   0   6   3   48.40    2.50
   0   6   3   54.09    2.90
   0   6   3   50.89    2.10
  -1  -6  -3   13.80    1.70
  -1  -6  -3   12.70    1.50
  -1  -6  -3   12.30    1.70
  -1  -6  -3   10.10    0.90
  -1  -6  -3   10.30    1.00
   1   6   3   12.60    1.70
   1   6   3    9.80    1.60
   1   6   3    7.50    1.00
   1   6   3   10.70    1.50
   1   6   3   10.60    1.50
   1   6   3   10.30    1.00
   1   6   3   10.30    0.80
  -2  -6  -3   11.90    1.30
  -2  -6  -3    8.30    0.90
  -2  -6  -3    9.60    1.60
  -2  -6  -3   12.30    1.80
  -2  -6  -3    9.60    1.60
   2   6   3    7.00    0.90
   2   6   3    8.90    0.70
   2   6   3    9.80    1.60
   2   6   3   11.20    1.60
  -3  -6  -3    3.80    1.20
  -3  -6  -3    4.60    1.50
  -3  -6  -3    3.70    1.30
   3   6   3    2.30    0.70
   3   6   3    7.10    1.50
   3   6   3    3.50    0.40
   3   6   3    4.10    1.30
  -4  -6  -3   17.90    2.40
  -4  -6  -3   20.60    1.70
  -4  -6  -3   20.20    2.40
  -4  -6  -3   19.10    2.30
   4   6   3   20.30    1.70
   4   6   3   21.90    2.20
   4   6   3   18.80    2.10
  -5  -6  -3   10.50    1.40
  -5  -6  -3   13.90    2.30
  -5  -6  -3   15.90    2.40
   5   6   3   10.70    1.40
   5   6   3   17.70    2.00
   5   6   3   12.40    1.80
 -11   7   3    7.40    1.20
 -10   7   3    0.60    0.70
   9  -7  -3   11.30    1.80
  -9   7   3   12.80    1.50
  -9   7   3   10.00    0.80
  -9   7   3   12.20    0.90
   8  -7  -3   11.60    1.30
  -8   7   3    8.40    1.10
  -8   7   3   12.40    1.40
  -8   7   3    8.90    1.20
  -8   7   3    8.10    1.00
   7  -7  -3   10.10    1.30
  -7   7   3    8.80    1.20
  -7   7   3    8.20    1.10
  -7   7   3    8.40    0.50
  -7   7   3   10.00    1.30
  -7   7   3    9.20    1.20
   6  -7  -3  136.09    6.50
   6  -7  -3  147.69    6.20
  -6   7   3  147.59    6.40
  -6   7   3  151.78    6.30
  -6   7   3  151.98    5.80
  -6   7   3  149.88    6.30
  -6   7   3  153.38    6.40
  -6   7   3  163.48    6.80
   5  -7  -3   45.50    2.50
   5  -7  -3   47.30    2.50
  -5   7   3   50.09    2.20
  -5   7   3   49.90    2.10
  -5   7   3   48.90    2.50
  -5   7   3   47.90    2.70
  -5   7   3   47.40    2.40
  -5   7   3   44.80    2.70
  -5   7   3   51.29    2.70
   4  -7  -3   40.40    2.20
   4  -7  -3   35.90    2.30
   4  -7  -3   40.90    2.40
   4  -7  -3   51.49    2.40
  -4   7   3   45.10    2.00
  -4   7   3   42.50    2.50
  -4   7   3   42.20    2.50
  -4   7   3   43.70    2.50
  -4   7   3   43.30    2.30
  -4   7   3   45.30    2.60
  -4   7   3   42.10    1.90
   3  -7  -3   76.39    3.50
   3  -7  -3   73.29    3.50
   3  -7  -3   75.59    3.10
   3  -7  -3   66.99    3.60
   3  -7  -3   75.19    3.70
  -3   7   3   73.09    3.70
  -3   7   3   74.39    3.80
  -3   7   3   74.59    3.20
  -3   7   3   76.39    3.40
  -3   7   3   77.19    3.30
  -3   7   3   73.29    3.80
  -3   7   3   76.09    3.70
  -3   7   3   78.19    3.20
   2  -7  -3   13.50    0.90
   2  -7  -3   12.40    1.50
   2  -7  -3   15.30    1.60
   2  -7  -3   12.60    1.50
   2  -7  -3   11.40    0.60
   2  -7  -3   10.90    1.40
  -2   7   3   11.10    1.10
  -2   7   3   13.50    1.00
  -2   7   3   12.50    1.60
  -2   7   3   13.00    1.60
  -2   7   3    9.60    1.50
  -2   7   3   12.00    1.00
  -2   7   3   12.10    0.90
  -2   7   3   13.50    1.60
   1  -7  -3   64.69    3.40
   1  -7  -3   65.79    2.80
   1  -7  -3   60.99    2.70
   1  -7  -3   62.99    2.90
   1  -7  -3   64.59    3.60
   1  -7  -3   64.79    3.50
   1  -7  -3   62.59    3.30
  -1   7   3   65.09    3.00
  -1   7   3   63.49    2.70
  -1   7   3   62.99    2.90
  -1   7   3   65.19    3.50
  -1   7   3   68.49    3.60
  -1   7   3   65.89    3.70
   0  -7  -3    5.00    1.30
   0  -7  -3    4.80    1.70
   0  -7  -3    4.80    0.60
   0  -7  -3    3.00    0.60
   0  -7  -3    5.00    1.30
   0   7   3    5.40    1.40
   0   7   3    3.70    1.20
   0   7   3    5.90    0.90
   0   7   3    4.60    1.30
   0   7   3    5.00    0.50
   0   7   3    4.20    0.60
  -1  -7  -3   12.50    2.60
  -1  -7  -3   10.10    1.10
  -1  -7  -3    9.60    0.90
  -1  -7  -3   12.40    1.80
  -1  -7  -3   11.90    1.90
   1   7   3   11.40    1.80
   1   7   3    8.90    1.10
   1   7   3    8.60    0.90
   1   7   3    7.50    1.40
  -2  -7  -3   15.80    2.90
  -2  -7  -3   18.80    2.20
  -2  -7  -3   16.50    2.10
   2   7   3   14.40    2.10
   2   7   3   15.80    1.20
   2   7   3   19.40    2.30
  -3  -7  -3    1.00    0.90
  -3  -7  -3    2.40    1.30
  -3  -7  -3    0.70    1.20
  -3  -7  -3    2.10    1.30
   3   7   3    0.80    1.10
   3   7   3    1.90    0.80
   3   7   3    0.40    1.20
   3   7   3    0.30    0.30
  -4  -7  -3   11.30    1.50
  -4  -7  -3    9.80    1.90
  -4  -7  -3    9.60    2.00
   4   7   3    9.90    1.40
   4   7   3   10.40    1.70
   4   7   3    7.70    1.70
  -5  -7  -3    9.60    2.50
  -5  -7  -3    7.30    2.20
  -5  -7  -3    8.80    1.40
   5   7   3   12.60    2.00
   5   7   3    9.30    1.50
  10  -8  -3    1.70    0.90
 -10   8   3    2.40    0.90
   9  -8  -3    9.30    1.40
  -9   8   3    9.30    1.10
  -9   8   3    9.70    1.10
  -9   8   3   10.20    1.30
  -8   8   3   18.80    1.70
  -8   8   3   17.50    1.50
  -8   8   3   18.80    1.70
  -8   8   3   17.10    1.60
   7  -8  -3    2.10    0.90
  -7   8   3    1.40    0.80
  -7   8   3    2.70    0.30
  -7   8   3    2.90    0.90
  -7   8   3    2.70    1.10
  -7   8   3    1.90    1.00
   6  -8  -3   33.00    1.90
   6  -8  -3   30.80    2.00
  -6   8   3   32.30    1.50
  -6   8   3   34.30    2.20
  -6   8   3   32.60    2.30
  -6   8   3   31.60    2.10
   5  -8  -3   14.90    1.50
   5  -8  -3   15.10    1.50
  -5   8   3   16.00    1.70
  -5   8   3   15.70    1.70
  -5   8   3   15.70    1.00
  -5   8   3   15.80    1.40
  -5   8   3   16.40    1.00
  -5   8   3   16.10    1.70
   4  -8  -3  107.19    4.80
   4  -8  -3  117.49    4.90
   4  -8  -3  108.69    5.20
   4  -8  -3  115.69    4.90
  -4   8   3  116.99    5.00
  -4   8   3  114.79    4.60
  -4   8   3  112.09    5.30
  -4   8   3  116.19    5.30
  -4   8   3  111.79    4.80
  -4   8   3  112.59    4.60
  -4   8   3  111.19    5.40
   3  -8  -3  124.19    5.40
   3  -8  -3  112.89    5.70
   3  -8  -3  123.69    5.70
   3  -8  -3  128.79    5.20
   3  -8  -3  125.69    4.90
  -3   8   3  122.29    5.00
  -3   8   3  118.39    5.30
  -3   8   3  122.19    5.70
  -3   8   3  121.89    5.00
  -3   8   3  125.79    5.90
  -3   8   3  128.59    5.80
   2  -8  -3    0.10    0.20
   2  -8  -3    0.30    0.50
   2  -8  -3   -0.40    0.80
   2  -8  -3   -0.20    0.80
   2  -8  -3   -0.50    0.60
  -2   8   3   -0.10    0.40
  -2   8   3   -0.60    0.50
  -2   8   3    0.10    0.80
  -2   8   3   -0.70    0.80
  -2   8   3   -0.30    0.90
  -2   8   3    0.40    0.50
   1  -8  -3    7.60    0.70
   1  -8  -3    7.10    1.30
   1  -8  -3   10.00    1.70
   1  -8  -3    7.00    0.90
  -1   8   3   10.60    1.20
  -1   8   3    8.00    1.50
  -1   8   3   10.50    1.80
  -1   8   3    7.10    0.80
  -1   8   3    8.20    1.00
   0  -8  -3    4.30    1.40
   0  -8  -3    4.30    1.30
   0  -8  -3    5.10    0.60
   0  -8  -3    4.10    0.80
   0   8   3    4.40    1.40
   0   8   3    3.40    1.40
   0   8   3    5.20    0.90
   0   8   3    5.40    0.80
  -1  -8  -3   13.00    1.10
  -1  -8  -3   13.50    1.40
  -1  -8  -3   15.00    2.20
  -1  -8  -3   15.40    2.10
   1   8   3   17.90    2.30
   1   8   3   14.50    2.10
   1   8   3   13.50    1.10
   1   8   3   13.90    1.30
  -2  -8  -3   18.80    2.40
  -2  -8  -3   19.40    1.60
  -2  -8  -3   19.70    2.50
   2   8   3   22.20    2.70
   2   8   3   18.10    1.20
   2   8   3   19.00    2.50
   2   8   3   16.90    1.60
  -3  -8  -3    5.80    1.10
  -3  -8  -3    5.80    1.60
  -3  -8  -3    4.90    1.70
   3   8   3    5.90    0.60
   3   8   3    4.90    1.10
   3   8   3    5.90    1.70
   3   8   3    6.40    1.60
  -4  -8  -3    1.60    0.90
  -4  -8  -3    2.80    1.50
   4   8   3    2.30    1.00
   4   8   3    2.30    1.30
  10  -9  -3    0.40    0.90
 -10   9   3    0.90    0.80
   9  -9  -3   19.50    1.90
  -9   9   3   21.80    1.90
  -9   9   3   21.50    1.70
  -9   9   3   23.00    1.70
  -9   9   3   21.50    1.90
   8  -9  -3   44.90    2.70
  -8   9   3   47.00    2.80
  -8   9   3   46.10    2.80
  -8   9   3   42.40    2.60
  -8   9   3   43.40    2.70
   7  -9  -3    1.80    0.90
   7  -9  -3    2.50    0.60
  -7   9   3    3.20    1.00
  -7   9   3    2.60    1.00
  -7   9   3    2.50    1.00
  -7   9   3    2.40    1.00
  -7   9   3    3.00    0.30
   6  -9  -3    9.60    1.20
  -6   9   3   10.80    1.30
  -6   9   3    8.60    0.90
  -6   9   3    9.60    1.50
  -6   9   3   11.60    1.70
  -6   9   3    9.70    0.70
  -6   9   3   10.90    1.50
   5  -9  -3   13.70    1.70
   5  -9  -3   19.10    1.60
  -5   9   3   16.30    1.10
  -5   9   3   17.90    1.10
  -5   9   3   18.40    1.90
  -5   9   3   16.70    1.90
  -5   9   3   13.60    1.80
   4  -9  -3   41.60    2.50
   4  -9  -3   45.10    2.60
   4  -9  -3   39.70    2.40
   4  -9  -3   43.80    2.80
  -4   9   3   41.00    2.10
  -4   9   3   45.00    2.90
  -4   9   3   43.70    3.00
  -4   9   3   43.50    2.50
   3  -9  -3   20.40    1.30
   3  -9  -3   20.80    1.70
   3  -9  -3   21.60    2.00
   3  -9  -3   22.60    2.10
  -3   9   3   20.30    2.10
  -3   9   3   18.50    1.40
  -3   9   3   20.90    1.40
  -3   9   3   20.30    2.10
  -3   9   3   22.00    2.20
  -3   9   3   18.90    1.30
  -3   9   3   19.60    1.60
   2  -9  -3    0.20    0.90
   2  -9  -3    1.00    0.60
   2  -9  -3    0.30    0.20
  -2   9   3   -0.50    1.00
  -2   9   3    0.50    0.50
  -2   9   3   -0.30    0.50
   1  -9  -3   13.40    1.20
   1  -9  -3   12.70    2.00
   1  -9  -3   12.50    1.90
   1  -9  -3   12.30    0.90
  -1   9   3   14.50    2.10
  -1   9   3   12.90    1.00
  -1   9   3   12.80    2.00
  -1   9   3   10.40    1.20
  -1   9   3   13.40    1.20
   0  -9  -3    1.40    1.20
   0  -9  -3    1.30    0.70
   0  -9  -3    0.90    1.10
   0   9   3    0.40    1.10
   0   9   3    0.50    0.70
   0   9   3    0.40    1.10
   0   9   3    0.70    0.50
  -1  -9  -3    1.20    1.20
  -1  -9  -3    2.40    0.80
   1   9   3    0.90    0.70
   1   9   3    2.60    1.50
   1   9   3    1.70    0.60
   1   9   3    2.50    1.40
  -2  -9  -3   18.70    2.60
  -2  -9  -3   16.30    1.60
  -2  -9  -3   18.20    2.70
   2   9   3   18.00    2.70
   2   9   3   13.90    1.20
   2   9   3   21.70    2.80
   2   9   3   15.60    1.60
   9 -10  -3    4.20    1.20
  -9  10   3    4.70    1.10
  -9  10   3    4.70    1.10
  -9  10   3    5.10    1.10
  -9  10   3    3.80    1.30
   8 -10  -3   29.60    2.20
  -8  10   3   28.00    2.40
  -8  10   3   25.40    2.10
  -8  10   3   25.70    2.10
  -8  10   3   25.30    2.20
   7 -10  -3    0.80    0.90
   7 -10  -3    0.50    0.60
  -7  10   3    0.70    0.90
  -7  10   3    0.10    0.90
  -7  10   3    0.10    0.70
   6 -10  -3   20.60    1.80
   6 -10  -3   23.40    2.00
  -6  10   3   19.60    2.50
  -6  10   3   25.10    1.90
  -6  10   3   22.50    2.20
  -6  10   3   26.00    1.30
  -6  10   3   22.90    2.20
   5 -10  -3   10.90    1.40
  -5  10   3   11.00    0.90
  -5  10   3   10.20    1.10
  -5  10   3    9.80    1.70
  -5  10   3   12.30    2.00
  -5  10   3   12.10    1.40
  -5  10   3   16.40    2.30
   4 -10  -3   12.10    1.60
   4 -10  -3   13.30    1.80
   4 -10  -3   12.00    1.70
   4 -10  -3   17.10    1.80
  -4  10   3   12.10    2.00
  -4  10   3   10.60    1.80
  -4  10   3   11.30    1.00
  -4  10   3   11.40    1.40
  -4  10   3   12.40    1.90
   3 -10  -3    7.20    1.20
   3 -10  -3    5.30    1.40
  -3  10   3    5.70    1.50
  -3  10   3    5.70    0.90
  -3  10   3    5.30    1.00
  -3  10   3    7.10    1.70
   2 -10  -3   -0.30    1.10
   2 -10  -3    0.30    0.20
   2 -10  -3   -0.20    1.00
  -2  10   3    0.30    0.70
  -2  10   3    0.50    1.10
  -2  10   3    0.10    0.50
  -2  10   3   -0.10    1.10
  -2  10   3    1.70    0.50
   1 -10  -3   15.50    1.30
   1 -10  -3   19.70    2.40
   1 -10  -3   15.50    2.30
   1 -10  -3   16.00    1.00
  -1  10   3   17.30    1.50
  -1  10   3   15.00    1.10
  -1  10   3   18.20    1.50
  -1  10   3   18.70    2.60
  -1  10   3   18.90    3.00
   0 -10  -3    4.40    0.90
   0 -10  -3    6.00    1.60
   0 -10  -3    2.10    1.50
   0  10   3    4.20    0.90
   0  10   3    7.70    1.50
   0  10   3    6.80    2.90
   0  10   3    8.60    2.00
  -1 -10  -3    1.70    0.80
  -1 -10  -3    3.40    1.60
   1  10   3    2.70    1.80
   1  10   3    1.60    0.60
   1  10   3    0.70    0.80
   8 -11  -3   10.50    1.60
  -8  11   3    9.60    1.70
  -8  11   3    9.50    1.70
   7 -11  -3    0.20    0.90
  -7  11   3    1.50    0.80
  -7  11   3    1.20    1.00
   6 -11  -3   22.90    2.10
  -6  11   3   22.90    2.40
  -6  11   3   27.10    2.60
  -6  11   3   21.00    1.20
  -6  11   3   19.40    1.90
   5 -11  -3   -1.00    0.80
   5 -11  -3    0.80    0.90
   5 -11  -3    0.20    0.90
  -5  11   3    0.10    1.10
  -5  11   3   -0.10    1.00
  -5  11   3    0.40    0.50
  -5  11   3   -0.60    0.60
   4 -11  -3    0.20    0.90
   4 -11  -3    1.20    1.00
   4 -11  -3    1.20    1.00
  -4  11   3    1.30    0.60
  -4  11   3    0.30    1.10
  -4  11   3    0.20    1.20
  -4  11   3    0.50    0.70
   3 -11  -3   10.00    1.80
   3 -11  -3   11.80    1.60
   3 -11  -3    9.20    1.80
  -3  11   3    9.20    1.90
  -3  11   3    9.30    1.10
  -3  11   3    8.30    1.20
  -3  11   3   10.20    2.00
   2 -11  -3    0.10    1.20
   2 -11  -3    0.40    0.60
   2 -11  -3   -0.50    1.10
   2 -11  -3   -0.40    0.20
   2 -11  -3   -1.40    0.90
  -2  11   3   -1.00    1.10
  -2  11   3   -0.10    0.60
  -2  11   3    0.20    1.30
  -2  11   3    0.10    0.60
   1 -11  -3    1.40    1.40
   1 -11  -3    0.90    0.70
   1 -11  -3    0.80    1.30
  -1  11   3    0.70    0.60
  -1  11   3    0.50    0.70
  -1  11   3    0.30    1.30
   6 -12  -3    8.20    1.50
  -6  12   3   10.30    0.80
  -6  12   3    9.40    1.90
  -6  12   3    6.20    1.10
  -6  12   3    9.80    1.90
   5 -12  -3    0.70    1.00
  -5  12   3    0.90    1.00
  -5  12   3   -0.10    0.50
  -5  12   3    0.30    1.30
   4 -12  -3    1.20    1.10
   4 -12  -3    1.30    1.00
  -4  12   3    1.90    0.90
  -4  12   3    2.20    1.70
  -4  12   3    0.90    0.60
  -4  12   3    0.80    1.60
   3 -12  -3   13.70    1.80
  -3  12   3   14.50    2.50
  -3  12   3   12.50    1.50
  -3  12   3   10.70    2.20
  -1  12  -4   -0.80    2.40
  -1  12  -4   -0.40    0.60
  -1  12  -4   -0.70    1.20
   1 -12   4    0.50    1.00
   1 -12   4   -0.50    1.10
   1 -12   4    0.00    1.30
  -2  12  -4    5.80    1.10
  -2  12  -4    4.60    1.80
  -2  12  -4    7.70    1.90
   2 -12   4    6.90    1.30
   2 -12   4    6.40    1.00
   2 -12   4    6.70    1.60
   2 -12   4    8.60    1.80
  -3  12  -4    3.20    1.40
  -3  12  -4    3.00    1.60
  -3  12  -4    3.50    1.00
   3 -12   4    1.90    1.30
   3 -12   4    2.40    0.70
   3 -12   4    3.80    1.20
  -4  12  -4    8.90    1.90
  -4  12  -4    8.70    1.90
  -4  12  -4    8.30    1.20
   4 -12   4    6.80    1.20
   4 -12   4    8.10    1.10
   4 -12   4    8.70    1.50
  -5  12  -4    5.90    1.60
  -5  12  -4    7.00    1.70
  -5  12  -4    5.50    1.20
   5 -12   4    5.70    0.90
   5 -12   4    5.20    1.30
  -6  12  -4   -0.30    1.10
  -6  12  -4    0.20    1.00
  -6  12  -4    0.50    1.10
   6 -12   4    0.20    0.50
   1  11  -4    3.50    1.70
   1  11  -4    5.50    1.10
   1  11  -4    4.50    1.60
  -1 -11   4    3.80    1.50
  -1 -11   4    4.60    1.20
  -1 -11   4    5.60    1.70
   0  11  -4    1.40    0.70
   0  11  -4    2.60    1.50
   0  11  -4    2.80    1.40
   0 -11   4    2.00    1.40
   0 -11   4    3.50    1.40
   0 -11   4    1.70    1.00
  -1  11  -4    1.30    1.30
  -1  11  -4    0.40    1.20
  -1  11  -4    0.50    0.70
   1 -11   4   -0.50    1.20
   1 -11   4    0.20    1.10
   1 -11   4   -0.10    0.80
  -2  11  -4   38.10    3.10
  -2  11  -4   39.30    3.20
  -2  11  -4   37.50    2.40
   2 -11   4   32.90    2.80
   2 -11   4   37.00    2.50
   2 -11   4   38.70    3.00
  -3  11  -4    1.20    0.80
  -3  11  -4    0.30    1.10
  -3  11  -4    0.30    1.10
  -3  11  -4    2.00    1.30
   3 -11   4    0.40    0.50
   3 -11   4    1.40    0.60
   3 -11   4    1.40    1.00
   3 -11   4    1.30    1.10
  -4  11  -4    8.20    1.70
  -4  11  -4    5.20    1.50
  -4  11  -4    4.70    1.00
   4 -11   4    3.80    0.80
   4 -11   4    6.40    1.30
   4 -11   4    5.80    0.60
   4 -11   4    5.70    1.30
   4 -11   4    5.60    1.10
   4 -11   4    4.90    1.00
  -5  11  -4    9.50    1.80
  -5  11  -4    8.50    2.00
  -5  11  -4    8.70    1.60
  -5  11  -4    6.90    1.10
   5 -11   4    9.60    1.10
   5 -11   4    7.00    1.30
   5 -11   4    7.50    1.40
  -6  11  -4    0.70    1.10
  -6  11  -4    0.10    1.00
  -6  11  -4    0.60    0.70
   6 -11   4    0.60    1.00
   6 -11   4    0.80    0.80
  -7  11  -4    9.10    1.70
  -7  11  -4    9.00    1.30
  -7  11  -4    9.70    1.70
   7 -11   4   10.70    1.70
   7 -11   4   10.10    1.20
  -8  11  -4   16.90    2.10
  -8  11  -4   20.50    2.60
  -8  11  -4   16.90    1.90
   8 -11   4   18.90    2.10
   8 -11   4   15.80    1.40
   3  10  -4    7.50    1.10
   3  10  -4    9.90    2.00
   3  10  -4    8.10    1.70
  -3 -10   4   12.60    1.60
  -3 -10   4   11.40    2.50
  -3 -10   4    7.40    1.90
   2  10  -4    8.70    1.20
   2  10  -4    7.30    1.60
   2  10  -4    6.90    1.80
  -2 -10   4   12.30    2.20
  -2 -10   4    8.70    1.20
  -2 -10   4    7.20    1.80
  -2 -10   4    9.80    1.40
   1  10  -4    7.70    1.10
   1  10  -4    4.30    1.40
  -1 -10   4    5.00    1.50
  -1 -10   4    4.20    0.80
  -1 -10   4    4.10    1.50
  -1 -10   4    7.50    1.20
   0  10  -4    4.20    0.80
   0  10  -4    5.70    1.60
   0  10  -4    3.60    1.30
   0 -10   4    4.20    1.10
   0 -10   4    5.80    1.60
   0 -10   4    6.10    1.70
  -1  10  -4    1.40    1.20
  -1  10  -4    1.60    1.20
  -1  10  -4    0.30    1.20
  -1  10  -4    0.40    0.60
   1 -10   4    0.20    1.00
   1 -10   4    0.90    1.10
  -2  10  -4   71.39    3.50
  -2  10  -4   69.89    4.20
  -2  10  -4   72.99    4.10
  -2  10  -4   66.19    4.20
   2 -10   4   65.29    3.10
   2 -10   4   69.39    4.00
   2 -10   4   79.39    4.00
  -3  10  -4   11.20    2.30
  -3  10  -4    9.70    1.30
  -3  10  -4   10.10    1.80
   3 -10   4    8.20    0.80
   3 -10   4    9.50    1.00
   3 -10   4    9.30    1.50
   3 -10   4    9.80    1.40
   3 -10   4   10.00    1.60
  -4  10  -4   -0.10    0.60
  -4  10  -4   -0.30    1.00
  -4  10  -4    0.90    1.00
  -4  10  -4    0.40    1.10
   4 -10   4    0.30    0.80
   4 -10   4    0.60    0.70
   4 -10   4   -0.80    0.80
   4 -10   4    0.30    0.70
   4 -10   4    0.30    0.50
   4 -10   4    0.40    0.50
  -5  10  -4   10.50    1.70
  -5  10  -4   10.60    1.70
  -5  10  -4   11.50    1.80
  -5  10  -4   11.70    1.40
   5 -10   4   10.30    1.10
   5 -10   4   10.90    1.50
   5 -10   4    9.70    1.40
  -6  10  -4    0.50    0.80
  -6  10  -4    0.30    0.90
  -6  10  -4    0.00    1.00
  -6  10  -4    0.00    0.60
   6 -10   4   -0.70    0.90
   6 -10   4    0.80    0.60
   6 -10   4    0.00    0.60
  -7  10  -4    5.50    1.30
  -7  10  -4    4.70    1.30
  -7  10  -4    4.20    0.90
  -7  10  -4    6.30    1.30
   7 -10   4    5.80    1.10
   7 -10   4    6.90    1.40
  -8  10  -4   16.60    1.80
  -8  10  -4   18.50    2.00
  -8  10  -4   19.80    1.80
  -8  10  -4   16.00    1.60
   8 -10   4   18.90    2.10
   8 -10   4   17.40    1.50
   4   9  -4    0.10    0.50
   4   9  -4    0.70    1.20
   4   9  -4    1.20    1.20
  -4  -9   4    0.30    1.40
  -4  -9   4    0.60    1.30
  -4  -9   4    0.80    0.90
   3   9  -4   14.80    2.20
   3   9  -4   12.90    1.60
   3   9  -4   10.90    2.00
  -3  -9   4   11.60    2.10
  -3  -9   4   14.70    2.30
  -3  -9   4   15.00    1.50
   2   9  -4    1.90    0.60
   2   9  -4    4.20    1.50
   2   9  -4    3.50    1.40
  -2  -9   4    2.80    1.30
  -2  -9   4    3.00    1.40
  -2  -9   4    3.90    0.90
   1   9  -4    2.70    1.40
   1   9  -4    2.10    0.60
   1   9  -4    2.90    1.30
  -1  -9   4    2.60    0.80
  -1  -9   4    2.10    1.20
  -1  -9   4    1.60    1.10
  -1  -9   4    1.00    0.80
   0   9  -4   46.90    4.00
   0   9  -4   55.69    2.80
   0   9  -4   56.29    4.00
   0   9  -4   51.59    3.40
   0  -9   4   57.39    3.40
   0  -9   4   57.59    2.80
   0  -9   4   51.19    3.40
  -1   9  -4   11.10    1.80
  -1   9  -4    9.70    1.60
  -1   9  -4   12.90    1.90
  -1   9  -4    9.00    1.20
   1  -9   4    9.60    1.00
   1  -9   4   11.10    1.70
   1  -9   4   10.40    1.90
   1  -9   4   12.10    1.30
  -2   9  -4   30.70    2.40
  -2   9  -4   33.10    2.00
  -2   9  -4   31.10    2.50
  -2   9  -4   30.70    2.50
   2  -9   4   30.70    1.60
   2  -9   4   29.30    2.20
   2  -9   4   34.40    2.50
   2  -9   4   31.80    2.10
   2  -9   4   31.90    2.50
  -3   9  -4   35.50    2.60
  -3   9  -4   36.40    2.60
  -3   9  -4   31.00    2.70
  -3   9  -4   35.30    2.10
   3  -9   4   33.70    2.20
   3  -9   4   31.50    2.20
   3  -9   4   32.00    2.30
   3  -9   4   34.10    1.60
   3  -9   4   34.50    1.90
  -4   9  -4   15.30    1.40
  -4   9  -4   16.40    1.80
  -4   9  -4   13.00    1.80
  -4   9  -4   14.00    1.70
   4  -9   4   15.60    1.20
   4  -9   4   15.00    1.60
   4  -9   4   14.50    0.80
  -5   9  -4   26.80    1.90
  -5   9  -4   26.30    2.20
  -5   9  -4   29.40    2.30
   5  -9   4   25.40    1.90
   5  -9   4   28.30    1.70
   5  -9   4   30.10    2.40
  -6   9  -4    9.20    1.40
  -6   9  -4   11.40    1.30
  -6   9  -4   10.90    1.60
  -6   9  -4   11.50    1.60
   6  -9   4    9.10    1.40
   6  -9   4   10.90    1.10
   6  -9   4    8.90    1.00
  -7   9  -4    3.80    1.10
  -7   9  -4    4.50    1.10
  -7   9  -4    3.60    1.00
  -7   9  -4    4.10    0.90
   7  -9   4    4.50    0.90
   7  -9   4    2.40    1.00
  -8   9  -4    7.60    1.20
  -8   9  -4    7.30    1.20
  -8   9  -4    8.50    1.20
   8  -9   4    6.40    1.30
   8  -9   4    6.30    1.00
  -9   9  -4    2.40    0.70
  -9   9  -4    1.40    0.90
  -9   9  -4    1.10    0.70
  -9   9  -4    1.30    0.70
   9  -9   4    0.90    0.70
   5   8  -4    9.50    1.60
   5   8  -4    5.40    0.90
   5   8  -4    6.70    1.60
  -5  -8   4    8.80    1.80
  -5  -8   4   11.50    1.30
  -5  -8   4    7.80    1.80
   4   8  -4    1.40    0.60
   4   8  -4    2.90    1.30
   4   8  -4    1.00    1.10
  -4  -8   4    1.40    1.20
  -4  -8   4    2.40    0.90
  -4  -8   4    1.50    1.30
  -4  -8   4    1.40    1.30
   3   8  -4   15.00    2.10
   3   8  -4   12.90    2.00
   3   8  -4   14.80    1.30
  -3  -8   4   15.00    2.10
  -3  -8   4   13.40    1.40
  -3  -8   4   14.40    2.10
  -3  -8   4   13.60    2.10
   2   8  -4   12.70    1.80
   2   8  -4   12.10    1.90
   2   8  -4   11.50    1.10
  -2  -8   4    7.30    1.50
  -2  -8   4   10.60    1.70
   1   8  -4    9.70    1.10
   1   8  -4   11.00    1.70
   1   8  -4    9.90    1.70
  -1  -8   4    8.20    1.10
  -1  -8   4    8.60    1.60
  -1  -8   4   10.60    1.20
  -1  -8   4   10.50    1.70
  -1  -8   4    9.20    1.50
   0   8  -4  152.38    7.20
   0   8  -4  163.38    6.60
   0   8  -4  156.28    7.20
   0   8  -4  164.88    7.20
   0  -8   4  165.98    7.00
   0  -8   4  152.78    7.20
   0  -8   4  159.18    6.50
   0  -8   4  174.88    6.60
   0  -8   4  158.28    7.20
  -1   8  -4    4.50    1.20
  -1   8  -4    4.20    0.80
  -1   8  -4    3.60    1.10
  -1   8  -4    2.20    1.00
   1  -8   4    4.50    0.70
   1  -8   4    4.10    0.90
   1  -8   4    4.30    1.00
   1  -8   4    5.20    1.20
   1  -8   4    5.20    1.90
   1  -8   4    5.00    1.20
  -2   8  -4    0.60    0.60
  -2   8  -4    0.70    0.80
  -2   8  -4    1.10    0.90
  -2   8  -4    1.10    0.90
   2  -8   4    2.70    0.90
   2  -8   4    1.40    0.40
   2  -8   4    0.20    1.10
   2  -8   4    0.30    0.70
   2  -8   4    0.40    0.70
  -3   8  -4   39.00    2.50
  -3   8  -4   39.30    2.60
  -3   8  -4   36.10    2.10
  -3   8  -4   37.60    2.50
   3  -8   4   35.80    2.30
   3  -8   4   38.70    1.90
   3  -8   4   36.60    2.20
   3  -8   4   38.50    2.20
  -4   8  -4   16.20    1.80
  -4   8  -4   16.80    1.70
  -4   8  -4   16.80    1.40
  -4   8  -4   18.10    1.70
   4  -8   4   16.90    1.50
   4  -8   4   19.60    1.60
   4  -8   4   18.60    1.30
   4  -8   4   17.60    0.80
  -5   8  -4   37.30    2.10
  -5   8  -4   35.90    2.40
  -5   8  -4   32.80    2.30
  -5   8  -4   32.30    2.40
  -5   8  -4   33.90    2.40
   5  -8   4   33.70    2.00
   5  -8   4   37.70    2.00
   5  -8   4   39.00    2.30
  -6   8  -4   20.80    1.80
  -6   8  -4   19.30    1.70
  -6   8  -4   20.70    1.50
  -6   8  -4   21.30    1.80
   6  -8   4   19.70    1.20
   6  -8   4   22.50    1.80
   6  -8   4   19.30    1.50
  -7   8  -4    9.40    1.30
  -7   8  -4    9.60    1.20
  -7   8  -4   10.30    1.30
  -7   8  -4    9.80    1.50
   7  -8   4    8.10    1.10
   7  -8   4   11.50    1.50
  -8   8  -4    1.50    0.90
  -8   8  -4    4.00    0.90
  -8   8  -4    3.30    0.80
  -8   8  -4    3.30    1.00
   8  -8   4    3.10    0.80
  -9   8  -4    5.00    0.90
  -9   8  -4    5.10    0.80
  -9   8  -4    5.90    0.90
   9  -8   4    5.50    1.00
   6   7  -4    1.90    1.00
   6   7  -4    0.80    0.60
  -6  -7   4    0.60    0.70
  -6  -7   4    1.70    1.30
  -6  -7   4    2.20    1.40
   5   7  -4   14.10    2.00
   5   7  -4   15.10    1.90
  -5  -7   4   14.40    2.10
  -5  -7   4   15.50    2.10
  -5  -7   4   14.30    1.40
  -5  -7   4   16.60    2.30
   4   7  -4    1.10    1.10
   4   7  -4    1.80    1.10
   4   7  -4    1.40    0.60
  -4  -7   4    1.10    0.60
  -4  -7   4    1.20    1.20
  -4  -7   4    1.60    1.10
   3   7  -4    5.80    1.30
   3   7  -4    8.20    1.60
   3   7  -4    7.30    0.90
  -3  -7   4    6.90    1.40
  -3  -7   4    5.40    0.90
  -3  -7   4    6.30    1.40
  -3  -7   4    5.50    0.80
  -3  -7   4    8.20    1.60
   2   7  -4   30.10    1.70
   2   7  -4   30.00    2.70
   2   7  -4   33.60    2.40
  -2  -7   4   27.20    2.30
  -2  -7   4   27.40    2.30
  -2  -7   4   31.80    2.40
  -2  -7   4   31.70    1.80
  -2  -7   4   31.00    1.80
   1   7  -4   80.59    3.60
   1   7  -4   83.99    4.20
   1   7  -4   82.09    4.30
   1   7  -4   82.59    4.90
  -1  -7   4   77.59    3.60
  -1  -7   4   80.19    4.20
  -1  -7   4   88.69    4.20
  -1  -7   4   78.89    3.60
  -1  -7   4   88.19    4.30
  -1  -7   4   81.79    3.60
   0   7  -4  149.29    6.70
   0   7  -4  155.68    6.60
   0   7  -4  151.38    6.70
   0   7  -4  150.48    6.10
   0   7  -4  142.49    6.00
   0  -7   4  154.28    6.70
   0  -7   4  152.48    6.00
   0  -7   4  161.48    6.50
   0  -7   4  158.68    6.10
   0  -7   4  142.59    6.50
   0  -7   4  144.49    6.20
   0  -7   4  147.79    6.60
  -1   7  -4    9.40    1.00
  -1   7  -4    8.40    1.30
  -1   7  -4   12.00    1.60
  -1   7  -4    7.80    1.30
  -1   7  -4    8.60    0.90
  -1   7  -4    8.20    1.30
   1  -7   4    9.20    0.80
   1  -7   4    8.60    1.30
   1  -7   4    9.50    1.30
   1  -7   4   10.80    1.10
   1  -7   4    8.00    0.90
  -2   7  -4   42.00    2.60
  -2   7  -4   43.30    2.10
  -2   7  -4   43.40    2.20
  -2   7  -4   44.20    2.60
  -2   7  -4   46.70    2.70
  -2   7  -4   41.90    2.60
   2  -7   4   41.30    2.40
   2  -7   4   44.20    1.90
   2  -7   4   45.10    2.50
   2  -7   4   41.30    2.60
   2  -7   4   46.50    2.30
   2  -7   4   46.70    2.60
   2  -7   4   42.00    2.20
  -3   7  -4   23.50    1.50
  -3   7  -4   21.60    1.80
  -3   7  -4   20.60    1.70
  -3   7  -4   21.50    1.80
  -3   7  -4   22.00    1.30
   3  -7   4   21.80    1.50
   3  -7   4   21.80    1.60
   3  -7   4   20.90    1.60
   3  -7   4   22.50    1.30
   3  -7   4   20.90    1.40
   3  -7   4   23.00    1.50
   3  -7   4   22.20    1.10
  -4   7  -4    0.40    0.40
  -4   7  -4    0.20    0.70
  -4   7  -4    0.40    0.60
  -4   7  -4    0.40    0.70
  -4   7  -4    0.30    0.70
  -4   7  -4    0.10    0.50
  -4   7  -4   -0.30    0.40
   4  -7   4    0.80    0.60
   4  -7   4    0.00    0.60
   4  -7   4    0.30    0.40
   4  -7   4    0.40    0.40
   4  -7   4    0.90    0.60
  -5   7  -4   67.69    3.30
  -5   7  -4   57.09    3.40
  -5   7  -4   72.19    3.20
  -5   7  -4   67.89    3.40
  -5   7  -4   67.39    3.40
   5  -7   4   69.69    3.10
   5  -7   4   69.19    3.10
   5  -7   4   69.39    3.30
   5  -7   4   68.19    3.40
  -6   7  -4   17.10    1.80
  -6   7  -4   15.30    1.50
  -6   7  -4   17.70    1.30
  -6   7  -4   17.50    1.50
   6  -7   4   17.80    1.60
   6  -7   4   18.00    1.40
  -7   7  -4   29.50    1.90
  -7   7  -4   31.20    1.80
  -7   7  -4   30.40    1.90
   7  -7   4   31.40    2.20
   7  -7   4   31.90    2.00
  -8   7  -4    4.40    0.80
  -8   7  -4    6.00    0.90
  -8   7  -4    6.00    0.90
   8  -7   4    3.90    0.90
  -9   7  -4    2.10    0.60
   9  -7   4    4.30    1.00
 -10   7  -4    3.10    1.00
   7   6  -4    7.20    1.00
  -7  -6   4    5.90    1.60
  -7  -6   4    5.80    1.10
   6   6  -4    1.20    0.90
   6   6  -4    0.90    0.70
  -6  -6   4    1.60    1.20
  -6  -6   4   -0.10    1.50
  -6  -6   4    0.90    0.60
  -6  -6   4    0.10    1.10
   5   6  -4   20.70    2.00
   5   6  -4   19.10    2.00
   5   6  -4   28.60    2.60
  -5  -6   4   19.20    1.30
  -5  -6   4   21.40    1.50
  -5  -6   4   20.60    2.10
  -5  -6   4   20.50    2.20
   4   6  -4   10.20    1.40
   4   6  -4   10.30    1.00
   4   6  -4    8.30    1.50
   4   6  -4    8.30    1.40
  -4  -6   4   10.50    1.70
  -4  -6   4    7.50    1.50
  -4  -6   4    7.90    1.50
  -4  -6   4    8.90    1.00
  -4  -6   4    9.50    0.90
   3   6  -4   44.90    2.80
   3   6  -4   43.80    2.80
   3   6  -4   46.60    2.90
   3   6  -4   47.20    2.30
  -3  -6   4   44.40    2.90
  -3  -6   4   46.00    2.30
  -3  -6   4   47.80    2.90
  -3  -6   4   47.60    2.90
   2   6  -4   62.69    2.80
   2   6  -4   51.79    3.30
   2   6  -4   64.19    3.30
   2   6  -4   63.69    3.40
   2   6  -4   58.29    2.80
  -2  -6   4   59.69    3.30
  -2  -6   4   59.29    2.70
  -2  -6   4   62.09    3.40
  -2  -6   4   58.39    3.20
  -2  -6   4   60.89    2.80
  -2  -6   4   58.29    2.80
  -2  -6   4   61.59    3.30
   1   6  -4   60.79    3.20
   1   6  -4   61.69    3.20
   1   6  -4   56.49    2.60
   1   6  -4   55.49    3.10
  -1  -6   4   58.79    3.00
  -1  -6   4   53.99    2.60
  -1  -6   4   55.49    2.60
  -1  -6   4   54.99    2.60
  -1  -6   4   55.79    3.10
   0   6  -4   77.59    3.90
   0   6  -4   73.09    3.60
   0   6  -4   75.79    3.30
   0   6  -4   71.49    3.20
   0   6  -4   73.69    3.70
   0   6  -4   78.79    3.80
   0  -6   4   75.59    3.20
   0  -6   4   77.79    3.70
   0  -6   4   78.79    3.80
   0  -6   4   75.19    3.60
   0  -6   4   73.39    3.30
   0  -6   4   72.99    3.60
   0  -6   4   79.39    3.30
  -1   6  -4   71.89    3.10
  -1   6  -4   69.19    3.50
  -1   6  -4   68.49    2.90
  -1   6  -4   67.19    3.40
  -1   6  -4   69.89    3.40
  -1   6  -4   65.59    3.30
   1  -6   4   66.89    3.40
   1  -6   4   68.09    3.30
   1  -6   4   72.09    3.10
   1  -6   4   73.39    3.40
   1  -6   4   66.49    3.40
   1  -6   4   70.89    2.90
   1  -6   4   70.49    3.00
  -2   6  -4  108.59    4.60
  -2   6  -4  109.49    4.80
  -2   6  -4  109.99    4.50
  -2   6  -4  112.89    5.00
  -2   6  -4  113.29    5.00
  -2   6  -4  117.99    5.10
   2  -6   4  109.49    4.80
   2  -6   4  118.59    4.70
   2  -6   4  116.99    4.60
   2  -6   4  111.89    4.90
   2  -6   4  112.29    4.70
   2  -6   4  110.29    4.90
   2  -6   4  114.59    4.40
  -3   6  -4    6.00    1.00
  -3   6  -4    6.00    0.70
  -3   6  -4    8.30    1.10
  -3   6  -4    5.50    0.70
  -3   6  -4    6.60    1.00
  -3   6  -4    6.00    0.70
   3  -6   4    7.00    0.80
   3  -6   4    7.40    0.90
   3  -6   4    6.60    0.90
   3  -6   4    6.50    0.50
   3  -6   4    7.40    0.90
   3  -6   4    7.10    0.90
   3  -6   4    6.80    0.70
  -4   6  -4    6.80    0.90
  -4   6  -4    5.10    0.70
  -4   6  -4    5.90    1.00
  -4   6  -4    8.00    1.10
  -4   6  -4    6.00    1.00
  -4   6  -4    6.20    1.00
   4  -6   4    6.40    0.80
   4  -6   4    5.80    0.90
   4  -6   4    6.50    0.80
   4  -6   4    6.10    0.90
   4  -6   4    6.20    0.90
  -5   6  -4   88.79    4.00
  -5   6  -4   94.59    3.90
  -5   6  -4   91.09    4.10
  -5   6  -4   92.59    4.10
  -5   6  -4   85.89    4.00
  -5   6  -4   86.39    3.90
   5  -6   4   93.39    4.00
   5  -6   4   93.09    4.10
   5  -6   4   84.99    3.70
   5  -6   4   91.09    3.80
  -6   6  -4    8.30    1.20
  -6   6  -4   10.10    1.30
  -6   6  -4    8.90    1.00
  -6   6  -4    8.60    1.10
  -6   6  -4    7.40    0.90
   6  -6   4    8.50    1.20
   6  -6   4    9.50    1.10
  -7   6  -4   57.39    2.80
  -7   6  -4   55.89    2.70
  -7   6  -4   58.59    2.80
   7  -6   4   59.19    2.90
  -8   6  -4   12.90    1.10
  -8   6  -4   12.60    1.40
  -8   6  -4   14.00    1.10
   8  -6   4   12.50    1.40
  -9   6  -4    0.30    0.70
  -9   6  -4    0.10    0.40
   9  -6   4    0.10    0.70
 -10   6  -4    0.90    0.80
 -10   6  -4    1.20    0.60
   8   5  -4    3.10    0.80
  -8  -5   4    2.70    0.90
  -8  -5   4    2.50    1.30
  -8  -5   4    3.00    1.30
   7   5  -4    6.10    1.00
  -7  -5   4    5.30    1.50
  -7  -5   4    7.70    1.20
  -7  -5   4    5.10    1.40
   6   5  -4   -0.10    0.70
   6   5  -4    0.60    0.60
  -6  -5   4   -0.10    0.50
  -6  -5   4    1.00    0.90
  -6  -5   4    0.40    1.00
  -6  -5   4   -0.10    0.90
  -6  -5   4   -0.10    0.60
   5   5  -4   20.70    1.80
   5   5  -4   18.40    1.80
   5   5  -4   18.30    1.70
  -5  -5   4   24.10    2.10
  -5  -5   4   17.90    1.90
  -5  -5   4   21.20    1.40
  -5  -5   4   18.70    1.20
  -5  -5   4   17.70    1.90
   4   5  -4    7.10    1.30
   4   5  -4    9.00    0.90
   4   5  -4    6.60    1.20
   4   5  -4    9.90    1.40
  -4  -5   4    7.20    0.80
  -4  -5   4    9.70    1.50
  -4  -5   4    5.40    1.20
  -4  -5   4    7.40    1.30
  -4  -5   4    7.50    0.90
   3   5  -4  241.38    9.90
   3   5  -4  243.48   10.20
   3   5  -4  260.17    9.70
   3   5  -4  246.48   10.00
   3   5  -4  249.68    9.70
   3   5  -4  262.47   10.30
  -3  -5   4  244.58   10.10
  -3  -5   4  252.57    9.60
  -3  -5   4  244.88   10.20
  -3  -5   4  242.28    9.70
  -3  -5   4  251.57   10.10
  -3  -5   4  254.07    9.60
  -3  -5   4  242.58   10.20
   2   5  -4   77.49    3.90
   2   5  -4   84.19    3.90
   2   5  -4   81.29    3.50
   2   5  -4   77.79    3.90
   2   5  -4   79.29    3.80
  -2  -5   4   84.99    4.00
  -2  -5   4   79.49    3.50
  -2  -5   4   82.19    3.40
  -2  -5   4   83.69    3.90
  -2  -5   4   80.19    3.50
  -2  -5   4   82.59    4.00
  -2  -5   4   82.19    3.90
   1   5  -4    4.00    0.80
   1   5  -4    5.30    0.70
   1   5  -4    6.00    1.10
   1   5  -4    7.40    1.10
   1   5  -4    3.40    0.60
   1   5  -4    5.10    1.00
  -1  -5   4    3.80    0.50
  -1  -5   4    6.70    1.10
  -1  -5   4    6.50    0.70
  -1  -5   4    4.30    0.60
  -1  -5   4    3.40    0.80
  -1  -5   4    6.80    1.10
  -1  -5   4    4.60    0.90
   0   5  -4   86.29    4.00
   0   5  -4   92.29    4.00
   0   5  -4   79.59    3.80
   0   5  -4   83.79    3.90
   0   5  -4   85.39    3.60
   0   5  -4   84.29    3.50
   0  -5   4   87.19    3.50
   0  -5   4   87.19    3.90
   0  -5   4   88.49    4.00
   0  -5   4   84.09    3.60
   0  -5   4   80.99    3.80
   0  -5   4   88.89    3.90
   0  -5   4   85.19    3.50
  -1   5  -4   34.00    2.10
  -1   5  -4   37.30    1.70
  -1   5  -4   39.00    1.80
  -1   5  -4   39.40    2.20
  -1   5  -4   38.50    2.10
  -1   5  -4   37.40    2.00
   1  -5   4   39.20    1.80
   1  -5   4   37.10    2.10
   1  -5   4   34.10    2.10
   1  -5   4   35.30    2.20
   1  -5   4   39.40    2.10
   1  -5   4   39.60    1.80
   1  -5   4   36.80    1.70
  -2   5  -4  158.38    6.60
  -2   5  -4  157.38    6.70
  -2   5  -4  158.28    6.40
  -2   5  -4  169.18    6.80
  -2   5  -4  166.28    6.80
  -2   5  -4  165.98    6.50
  -2   5  -4  159.88    6.40
   2  -5   4  164.88    6.50
   2  -5   4  155.98    6.60
   2  -5   4  167.28    6.70
   2  -5   4  168.08    6.60
   2  -5   4  167.38    6.30
   2  -5   4  168.08    6.50
   2  -5   4  170.08    6.40
   2  -5   4  176.68    6.80
  -3   5  -4   83.99    3.80
  -3   5  -4   87.39    3.80
  -3   5  -4   83.79    3.70
  -3   5  -4   79.29    3.50
  -3   5  -4   78.29    3.70
  -3   5  -4   86.89    3.60
   3  -5   4   86.79    3.60
   3  -5   4   84.39    3.70
   3  -5   4   87.09    3.60
   3  -5   4   87.39    3.30
   3  -5   4   82.39    3.50
   3  -5   4   85.59    3.60
   3  -5   4   89.49    4.10
  -4   5  -4    0.40    0.60
  -4   5  -4    0.60    0.40
  -4   5  -4    0.40    0.50
  -4   5  -4    0.00    0.50
  -4   5  -4    0.90    0.40
   4  -5   4    0.80    0.40
   4  -5   4    0.50    0.40
   4  -5   4    0.60    0.50
   4  -5   4    0.10    0.40
   4  -5   4    0.70    0.40
  -5   5  -4  227.28    8.50
  -5   5  -4  205.28    8.40
  -5   5  -4  213.98    8.50
  -5   5  -4  208.48    8.40
  -5   5  -4  215.68    8.40
  -5   5  -4  218.08    8.30
   5  -5   4  218.18    8.50
   5  -5   4  203.28    8.10
   5  -5   4  217.98    8.50
   5  -5   4  211.08    8.40
  -6   5  -4   17.70    1.20
  -6   5  -4   15.50    1.20
  -6   5  -4   18.70    1.40
  -6   5  -4   17.60    1.40
  -6   5  -4   20.20    1.40
   6  -5   4   16.40    1.30
  -7   5  -4   14.80    1.30
  -7   5  -4   17.10    1.30
  -7   5  -4   15.40    1.10
   7  -5   4   15.70    1.40
  -8   5  -4   18.80    1.20
  -8   5  -4   17.50    1.30
  -8   5  -4   18.70    1.30
   8  -5   4   18.10    1.60
  -9   5  -4    4.80    1.00
  -9   5  -4    5.50    0.70
 -10   5  -4    1.60    1.00
   8   4  -4    7.30    1.10
  -8  -4   4    8.30    1.60
  -8  -4   4    7.10    1.50
  -8  -4   4    6.50    1.00
   7   4  -4    4.00    1.00
   7   4  -4    4.60    0.90
  -7  -4   4    6.40    1.40
  -7  -4   4    5.60    1.00
  -7  -4   4    5.40    1.30
  -7  -4   4    4.90    1.30
  -7  -4   4    5.80    0.70
   6   4  -4    2.90    0.90
   6   4  -4    2.80    0.70
  -6  -4   4    4.10    1.20
  -6  -4   4    3.00    1.30
  -6  -4   4    4.60    1.10
  -6  -4   4    5.80    0.90
  -6  -4   4    5.00    0.70
   5   4  -4   83.69    3.80
   5   4  -4   81.69    4.10
   5   4  -4   81.19    3.70
  -5  -4   4   83.79    4.20
  -5  -4   4   78.59    3.50
  -5  -4   4   80.79    4.10
  -5  -4   4   87.19    3.60
  -5  -4   4   83.79    4.10
   4   4  -4    3.20    0.90
   4   4  -4    2.60    0.90
   4   4  -4    2.20    0.80
   4   4  -4    3.10    0.80
  -4  -4   4    3.30    0.90
  -4  -4   4    3.20    0.60
  -4  -4   4    2.20    0.50
  -4  -4   4    3.60    1.00
  -4  -4   4    2.70    0.50
  -4  -4   4    2.90    0.90
   3   4  -4  205.48    8.40
   3   4  -4  202.68    8.20
   3   4  -4  206.38    8.40
   3   4  -4  197.58    7.90
   3   4  -4  206.48    8.20
  -3  -4   4  195.08    8.30
  -3  -4   4  200.48    8.30
  -3  -4   4  211.48    7.90
  -3  -4   4  217.58    8.50
  -3  -4   4  206.98    8.40
  -3  -4   4  201.78    8.00
  -3  -4   4  205.28    7.90
   2   4  -4  178.68    7.70
   2   4  -4  206.78    7.80
   2   4  -4  189.88    7.80
   2   4  -4  195.38    7.30
   2   4  -4  176.68    7.50
   2   4  -4  181.38    7.30
  -2  -4   4  195.38    7.70
  -2  -4   4  188.08    7.70
  -2  -4   4  184.38    7.30
  -2  -4   4  183.18    7.30
  -2  -4   4  187.68    7.70
  -2  -4   4  193.48    7.30
  -2  -4   4  187.38    7.60
   1   4  -4    2.30    0.50
   1   4  -4    1.30    0.60
   1   4  -4    1.90    0.60
   1   4  -4    2.00    0.70
   1   4  -4    2.00    0.40
   1   4  -4    2.10    0.60
  -1  -4   4    2.30    0.40
  -1  -4   4    1.30    0.30
  -1  -4   4    1.80    0.60
  -1  -4   4    2.40    0.40
  -1  -4   4    2.30    0.70
  -1  -4   4    1.50    0.60
  -1  -4   4    1.60    0.40
  -1  -4   4    1.90    0.60
   0   4  -4   89.09    3.90
   0   4  -4   93.89    4.10
   0   4  -4   86.69    3.90
   0   4  -4   87.29    3.60
   0   4  -4   87.39    3.70
   0   4  -4   94.39    4.00
   0  -4   4   88.49    3.60
   0  -4   4   92.99    3.90
   0  -4   4   96.59    4.00
   0  -4   4   83.59    3.90
   0  -4   4   91.59    3.60
   0  -4   4   93.89    4.80
   0  -4   4   90.49    3.70
  -1   4  -4   15.70    0.90
  -1   4  -4   13.30    1.10
  -1   4  -4   16.10    1.20
  -1   4  -4   16.10    0.90
  -1   4  -4   17.30    1.00
  -1   4  -4   14.30    1.20
  -1   4  -4   17.70    1.30
   1  -4   4   16.90    1.20
   1  -4   4   15.90    1.00
   1  -4   4   17.10    0.80
   1  -4   4   14.80    1.10
   1  -4   4   13.40    1.10
   1  -4   4   18.50    1.00
  -2   4  -4   21.40    1.40
  -2   4  -4   20.40    1.50
  -2   4  -4   21.70    1.20
  -2   4  -4   21.10    1.40
  -2   4  -4   21.10    1.40
  -2   4  -4   23.00    1.20
   2  -4   4   23.60    1.30
   2  -4   4   22.90    1.30
   2  -4   4   22.80    1.40
   2  -4   4   23.70    1.20
   2  -4   4   21.30    1.40
   2  -4   4   22.50    1.20
   2  -4   4   22.60    1.20
  -3   4  -4  259.27    9.90
  -3   4  -4  248.48    9.90
  -3   4  -4  248.48   10.00
  -3   4  -4  272.47   10.10
  -3   4  -4  264.47   10.10
   3  -4   4  261.07   10.00
   3  -4   4  252.77   10.00
   3  -4   4  254.57    9.90
   3  -4   4  264.27   10.00
  -4   4  -4   31.90    1.60
  -4   4  -4   25.80    1.50
  -4   4  -4   30.40    1.60
  -4   4  -4   26.60    1.40
  -4   4  -4   23.80    1.50
  -4   4  -4   25.00    1.40
   4  -4   4   27.50    1.40
   4  -4   4   24.40    1.40
   4  -4   4   26.80    1.50
   4  -4   4   25.00    1.10
   4  -4   4   23.40    1.50
  -5   4  -4  256.87    9.70
  -5   4  -4  252.57    9.50
  -5   4  -4  244.68    9.60
  -5   4  -4  242.28    9.90
  -5   4  -4  250.27    9.70
  -5   4  -4  248.08    9.60
  -5   4  -4  244.78    9.70
  -5   4  -4  248.98    9.60
   5  -4   4  251.87    9.70
   5  -4   4  239.78    9.60
   5  -4   4  248.98    9.20
  -6   4  -4   21.10    1.50
  -6   4  -4   19.50    1.20
  -6   4  -4   22.30    1.50
  -6   4  -4   20.40    1.40
  -6   4  -4   25.90    2.00
  -6   4  -4   23.50    1.40
   6  -4   4   21.20    1.50
   6  -4   4   20.50    0.90
  -7   4  -4   11.40    1.60
  -7   4  -4    9.10    0.80
  -7   4  -4    8.80    1.00
  -7   4  -4    9.80    1.00
   7  -4   4   10.80    1.20
  -8   4  -4   19.40    1.30
  -8   4  -4   16.20    1.00
  -8   4  -4   19.80    1.50
   8  -4   4   18.00    1.60
  -9   4  -4    8.30    1.40
 -10   4  -4    0.50    0.80
   9   3  -4    1.50    0.70
  -9  -3   4    1.30    0.70
  -9  -3   4    2.50    1.20
   8   3  -4    4.40    0.90
  -8  -3   4    3.70    1.10
  -8  -3   4    2.70    0.80
  -8  -3   4    2.00    1.10
  -8  -3   4    2.80    0.60
  -8  -3   4    3.90    1.20
   7   3  -4   15.00    1.30
  -7  -3   4   15.40    1.30
  -7  -3   4   15.20    1.80
  -7  -3   4   14.30    1.00
  -7  -3   4   14.50    1.20
  -7  -3   4   14.10    1.60
  -7  -3   4   13.60    1.60
   6   3  -4    3.30    0.80
   6   3  -4    4.10    0.90
  -6  -3   4    2.00    0.80
  -6  -3   4    3.70    1.10
  -6  -3   4    3.00    0.70
  -6  -3   4    1.90    1.00
  -6  -3   4    3.40    0.60
   5   3  -4  223.08    8.40
   5   3  -4  215.18    8.90
   5   3  -4  214.78    8.40
   5   3  -4  203.68    8.70
  -5  -3   4  216.98    8.80
  -5  -3   4  207.18    8.20
  -5  -3   4  222.28    8.70
  -5  -3   4  208.18    8.40
  -5  -3   4  222.28    8.30
  -5  -3   4  202.98    8.80
   4   3  -4   15.50    1.30
   4   3  -4   15.00    1.10
   4   3  -4   15.30    1.30
   4   3  -4   14.40    1.30
  -4  -3   4   16.80    1.40
  -4  -3   4   14.70    1.10
  -4  -3   4   14.70    0.90
  -4  -3   4   15.20    1.30
  -4  -3   4   15.40    1.40
  -4  -3   4   14.20    1.00
  -4  -3   4   14.30    1.40
   3   3  -4   43.90    2.30
   3   3  -4   47.60    2.10
   3   3  -4   51.99    2.50
   3   3  -4   49.80    2.50
   3   3  -4   43.60    2.30
   3   3  -4   43.90    2.10
  -3  -3   4   44.60    2.40
  -3  -3   4   45.50    2.00
  -3  -3   4   42.20    2.40
  -3  -3   4   53.49    2.50
  -3  -3   4   46.90    2.10
  -3  -3   4   43.00    2.00
  -3  -3   4   48.60    2.50
   2   3  -4  226.58    8.80
   2   3  -4  236.68    9.30
   2   3  -4  234.68    9.10
   2   3  -4  229.28    9.20
   2   3  -4  240.58    9.10
   2   3  -4  238.78    8.90
  -2  -3   4  234.18    9.10
  -2  -3   4  223.88    9.20
  -2  -3   4  233.98    8.90
  -2  -3   4  226.38    9.20
  -2  -3   4  240.28    8.90
  -2  -3   4  238.58    8.80
  -2  -3   4  226.38    9.10
   1   3  -4  181.28    7.00
   1   3  -4  168.28    6.60
   1   3  -4  159.78    6.80
   1   3  -4  187.78    6.90
  -1  -3   4  159.78    6.80
  -1  -3   4  158.88    6.70
  -1  -3   4  160.48    6.60
  -1  -3   4  170.08    6.40
  -1  -3   4  174.58    6.90
  -1  -3   4  188.78    6.90
   0   3  -4  379.16   14.30
   0   3  -4  378.36   14.20
   0   3  -4  392.76   14.40
   0   3  -4  368.96   14.30
   0   3  -4  368.96   14.00
   0   3  -4  367.06   14.00
   0  -3   4  401.56   14.10
   0  -3   4  355.76   14.20
   0  -3   4  367.26   14.00
   0  -3   4  359.86   14.20
   0  -3   4  378.46   14.30
   0  -3   4  373.26   14.30
  -1   3  -4   23.20    1.20
  -1   3  -4   26.90    1.40
  -1   3  -4   25.50    1.50
  -1   3  -4   20.80    1.50
  -1   3  -4   20.50    1.40
  -1   3  -4   23.20    1.10
   1  -3   4   22.10    1.30
   1  -3   4   24.40    1.20
   1  -3   4   23.30    1.10
   1  -3   4   26.00    1.40
   1  -3   4   20.60    1.30
   1  -3   4   23.60    1.20
  -2   3  -4   32.70    1.50
  -2   3  -4   30.20    1.70
  -2   3  -4   34.70    1.80
  -2   3  -4   28.00    1.60
   2  -3   4   35.20    1.70
   2  -3   4   32.00    1.50
   2  -3   4   30.80    1.60
   2  -3   4   33.40    1.50
   2  -3   4   34.90    1.60
   2  -3   4   29.50    1.60
   3  -3   4 1306.47   48.40
  -4   3  -4    1.00    0.50
  -4   3  -4    0.90    0.30
  -4   3  -4    1.00    0.50
  -4   3  -4    1.00    0.40
  -4   3  -4    1.00    0.50
  -4   3  -4    0.80    0.50
   4  -3   4    1.60    0.40
   4  -3   4    0.80    0.40
   4  -3   4    1.40    0.40
   4  -3   4    0.90    0.30
   4  -3   4    1.00    0.30
  -5   3  -4   46.40    2.10
  -5   3  -4   43.80    2.20
  -5   3  -4   43.20    2.20
  -5   3  -4   47.70    2.30
  -5   3  -4   44.60    2.20
  -5   3  -4   44.70    2.00
  -5   3  -4   50.39    2.30
  -5   3  -4   42.70    2.30
   5  -3   4   45.90    1.90
   5  -3   4   45.30    2.30
  -6   3  -4   19.50    1.30
  -6   3  -4   19.90    1.40
  -6   3  -4   19.40    1.00
  -6   3  -4   18.80    1.40
  -6   3  -4   17.30    1.40
  -6   3  -4   17.60    1.20
   6  -3   4   18.90    1.00
   6  -3   4   22.50    1.50
  -7   3  -4   47.10    2.00
  -7   3  -4   46.80    2.50
  -7   3  -4   47.00    2.40
  -7   3  -4   50.59    2.50
  -7   3  -4   47.20    2.40
  -7   3  -4   52.09    2.70
   7  -3   4   50.49    2.10
   7  -3   4   52.09    2.70
  -8   3  -4    5.80    0.90
  -8   3  -4    6.70    1.20
  -8   3  -4    6.00    0.90
  -9   3  -4    0.30    0.50
  -9   3  -4    0.80    0.80
  -9   3  -4   -0.30    0.50
   9   2  -4    0.40    0.60
  -9  -2   4    0.50    0.80
  -9  -2   4    1.80    1.00
  -9  -2   4    1.00    0.70
  -9  -2   4    0.50    0.80
   8   2  -4    0.30    0.70
  -8  -2   4    0.40    0.70
  -8  -2   4    0.30    0.40
  -8  -2   4   -0.30    0.60
  -8  -2   4    1.30    0.90
  -8  -2   4    1.40    0.90
   7   2  -4   87.19    3.90
   7   2  -4   96.49    4.10
  -7  -2   4   98.99    4.30
  -7  -2   4   88.69    3.90
  -7  -2   4   87.89    4.30
  -7  -2   4   89.49    4.30
  -7  -2   4   89.99    3.80
  -7  -2   4   92.69    3.90
   6   2  -4   35.30    2.00
   6   2  -4   34.60    1.90
  -6  -2   4   34.10    1.70
  -6  -2   4   33.70    1.80
  -6  -2   4   39.40    2.60
  -6  -2   4   39.30    2.30
  -6  -2   4   37.10    1.80
  -6  -2   4   35.00    2.20
   5   2  -4  133.29    5.50
   5   2  -4  129.09    5.30
   5   2  -4  133.99    5.40
   5   2  -4  127.29    5.70
  -5  -2   4  137.29    5.90
  -5  -2   4  135.59    5.70
  -5  -2   4  133.29    5.20
  -5  -2   4  128.69    5.60
  -5  -2   4  134.89    5.70
  -5  -2   4  129.29    5.20
   4   2  -4   70.49    2.90
   4   2  -4   67.69    2.80
   4   2  -4   66.39    2.90
   4   2  -4   60.09    3.00
  -4  -2   4   65.89    3.00
  -4  -2   4   64.59    3.10
  -4  -2   4   69.09    2.80
  -4  -2   4   69.29    3.10
  -4  -2   4   64.99    3.10
  -4  -2   4   66.69    2.80
  -4  -2   4   64.49    2.90
   3   2  -4  131.29    5.20
   3   2  -4  120.29    5.00
   3   2  -4  116.69    5.00
   3   2  -4  132.09    5.20
  -3  -2   4  120.99    5.10
  -3  -2   4  125.09    4.80
  -3  -2   4  123.79    4.90
  -3  -2   4  127.69    5.20
  -3  -2   4  117.29    5.10
  -3  -2   4  126.19    4.90
  -3  -2   4  133.49    5.30
   2   2  -4  358.76   14.00
   2   2  -4  362.66   14.20
   2   2  -4  378.86   14.40
   2   2  -4  387.16   14.50
  -2  -2   4  380.06   14.00
  -2  -2   4  370.16   14.20
  -2  -2   4  377.66   14.30
  -2  -2   4  389.06   14.10
  -2  -2   4  369.86   14.30
   1   2  -4   13.40    1.00
   1   2  -4   13.60    0.70
   1   2  -4   14.50    1.10
   1   2  -4   13.50    1.00
   1   2  -4   14.10    0.80
   1   2  -4   13.20    1.00
  -1  -2   4   14.90    0.80
  -1  -2   4   13.90    1.00
  -1  -2   4   12.90    1.00
  -1  -2   4   14.50    1.00
   0   2  -4  107.79    4.20
   0   2  -4  111.69    4.50
   0   2  -4  113.39    4.40
   0   2  -4   99.69    4.30
   0   2  -4  104.39    4.10
   0   2  -4  104.19    4.40
   0  -2   4   97.79    4.30
   0  -2   4  105.89    4.30
   0  -2   4  107.89    4.10
   0  -2   4  111.49    4.40
   0  -2   4  103.39    4.20
   0  -2   4  115.99    4.50
  -1   2  -4    6.80    0.50
  -1   2  -4    5.80    0.50
  -1   2  -4    6.80    0.80
  -1   2  -4    5.60    0.70
  -1   2  -4    4.00    0.60
   1  -2   4    4.40    0.60
   1  -2   4    4.40    0.40
   1  -2   4    4.60    0.40
   1  -2   4    4.60    0.50
   1  -2   4    5.10    0.60
   1  -2   4    3.30    0.60
  -2   2  -4  245.58    9.50
  -2   2  -4  254.07    9.40
  -2   2  -4  261.87    9.60
  -2   2  -4  242.28    9.60
  -2   2  -4  244.48    9.40
  -2   2  -4  258.07    9.60
  -2   2  -4  250.17    9.70
   2  -2   4  243.88    9.50
   2  -2   4  239.18    9.50
   2  -2   4  257.97    9.60
   2  -2   4  240.28    9.50
   2  -2   4  252.57    9.40
  -3   2  -4 1222.48   45.80
   3  -2   4 1248.58   45.80
  -4   2  -4    9.50    0.70
  -4   2  -4    8.00    0.90
  -4   2  -4   10.10    0.90
  -4   2  -4    9.00    0.90
  -4   2  -4    9.50    1.00
  -4   2  -4    9.20    0.60
  -4   2  -4    7.20    0.90
  -4   2  -4    8.80    0.80
   4  -2   4    9.10    0.80
   4  -2   4   10.00    0.70
   4  -2   4    9.50    0.60
   4  -2   4   10.30    0.90
   4  -2   4   11.10    0.80
  -5   2  -4   65.19    3.00
  -5   2  -4   63.59    3.10
  -5   2  -4   64.79    3.10
  -5   2  -4   67.09    3.00
  -5   2  -4   69.49    2.90
  -5   2  -4   69.19    3.10
  -5   2  -4   68.49    2.70
  -5   2  -4   69.99    3.20
   5  -2   4   65.49    2.80
   5  -2   4   70.09    3.10
   5  -2   4   70.89    2.80
  -6   2  -4   18.50    1.50
  -6   2  -4   16.40    1.10
  -6   2  -4   17.00    1.40
  -6   2  -4   17.40    1.40
  -6   2  -4   17.30    1.30
  -6   2  -4   15.90    1.30
   6  -2   4   17.70    1.10
   6  -2   4   16.80    1.40
  -7   2  -4   48.30    2.50
  -7   2  -4   43.60    2.20
  -7   2  -4   48.10    2.50
  -7   2  -4   47.70    2.50
  -7   2  -4   49.80    2.60
  -7   2  -4   50.59    2.60
   7  -2   4   50.69    2.20
  -8   2  -4    5.60    1.10
  -8   2  -4    5.20    1.00
  -8   2  -4    6.40    1.20
  -8   2  -4    5.00    0.80
  -8   2  -4    5.70    1.00
   8  -2   4    7.00    0.80
  -9   2  -4    3.20    1.00
  -9   2  -4    5.10    1.10
  -9   2  -4    2.90    0.80
  -9   2  -4    4.40    0.80
  10   1  -4    4.20    0.90
 -10  -1   4    3.70    1.00
 -10  -1   4    2.80    1.10
 -10  -1   4    2.80    0.80
 -10  -1   4    2.70    0.80
   9   1  -4    1.40    0.70
  -9  -1   4    1.40    0.70
  -9  -1   4    2.80    1.00
  -9  -1   4    0.80    0.80
  -9  -1   4    1.60    0.80
   8   1  -4   13.30    1.30
  -8  -1   4   10.50    1.30
  -8  -1   4   11.20    1.60
  -8  -1   4    9.10    0.80
  -8  -1   4   11.20    1.10
  -8  -1   4   11.60    1.40
  -8  -1   4    9.80    1.10
   7   1  -4  192.38    7.50
  -7  -1   4  179.98    7.20
  -7  -1   4  200.68    7.60
  -7  -1   4  186.68    7.30
  -7  -1   4  179.08    7.60
  -7  -1   4  184.98    7.30
  -7  -1   4  178.48    7.60
   6   1  -4    3.70    0.60
   6   1  -4    4.30    0.70
   6   1  -4    3.20    0.70
   6   1  -4    5.10    0.70
  -6  -1   4    4.60    0.60
  -6  -1   4    6.10    1.00
  -6  -1   4    3.20    0.80
  -6  -1   4    2.50    0.50
  -6  -1   4    3.80    0.60
  -6  -1   4    4.20    0.90
  -6  -1   4    4.80    0.90
  -6  -1   4    5.20    0.80
   5   1  -4   49.90    2.20
   5   1  -4   52.59    2.40
   5   1  -4   50.59    2.40
   5   1  -4   50.29    2.40
  -5  -1   4   50.89    2.50
  -5  -1   4   51.29    2.50
  -5  -1   4   53.19    2.20
  -5  -1   4   52.99    2.60
  -5  -1   4   50.19    2.30
  -5  -1   4   48.90    2.50
  -5  -1   4   51.19    2.20
   4   1  -4   19.80    1.10
   4   1  -4   17.40    1.20
   4   1  -4   16.00    1.20
   4   1  -4   20.50    1.00
  -4  -1   4   19.80    1.30
  -4  -1   4   20.90    1.10
  -4  -1   4   22.00    1.10
  -4  -1   4   23.00    1.00
  -4  -1   4   22.50    1.30
  -4  -1   4   21.10    1.30
  -4  -1   4   15.80    1.30
   3   1  -4  659.83   24.30
   3   1  -4  638.84   23.90
   3   1  -4  648.44   24.20
   3   1  -4  630.14   24.10
  -3  -1   4  656.63   24.30
  -3  -1   4  641.14   24.20
   2   1  -4  567.14   22.30
   2   1  -4  604.24   22.50
   2   1  -4  625.14   22.50
   1   1  -4   84.19    3.80
   1   1  -4   93.99    3.90
   1   1  -4   91.79    3.80
  -1  -1   4   95.09    3.90
  -1  -1   4   93.39    3.90
  -1  -1   4  105.19    3.70
  -1  -1   4  105.09    3.90
  -1  -1   4   84.59    3.90
   0   1  -4  574.64   21.70
   0   1  -4  575.84   21.70
   0  -1   4  585.94   21.70
  -1   1  -4 1845.52   89.89
  -1   1  -4 1848.62   72.99
   1  -1   4 1791.02   90.59
  -2   1  -4   97.49    4.20
  -2   1  -4  101.39    4.30
  -2   1  -4  115.99    4.40
  -2   1  -4  105.89    4.00
  -2   1  -4  106.09    4.20
   2  -1   4  106.99    4.10
   2  -1   4  109.99    4.30
   2  -1   4  103.99    4.00
   2  -1   4   98.19    4.20
   2  -1   4  101.29    4.20
   2  -1   4  103.49    4.20
  -3   1  -4  121.89    4.60
  -3   1  -4  119.29    4.80
  -3   1  -4  122.99    5.00
  -3   1  -4  118.39    4.90
  -3   1  -4  118.69    4.80
  -3   1  -4  119.29    4.90
   3  -1   4  116.69    4.90
   3  -1   4  122.29    4.90
   3  -1   4  123.39    4.90
   3  -1   4  120.19    4.70
   3  -1   4  118.49    4.60
  -4   1  -4   36.90    2.00
  -4   1  -4   34.30    1.90
  -4   1  -4   34.20    1.80
  -4   1  -4   34.50    1.80
  -4   1  -4   35.00    1.90
  -4   1  -4   37.60    1.90
  -4   1  -4   35.60    1.60
  -4   1  -4   38.80    2.00
   4  -1   4   36.60    1.80
   4  -1   4   36.80    1.70
   4  -1   4   34.50    1.80
  -5   1  -4  193.38    7.80
  -5   1  -4  186.48    7.80
  -5   1  -4  190.38    7.90
  -5   1  -4  190.28    7.80
  -5   1  -4  195.58    7.80
  -5   1  -4  199.68    7.80
  -5   1  -4  196.18    7.90
  -5   1  -4  201.88    7.60
   5  -1   4  198.58    8.10
   5  -1   4  200.68    7.90
   5  -1   4  202.08    7.60
  -6   1  -4    5.40    0.60
  -6   1  -4    4.30    0.90
  -6   1  -4    5.20    1.00
  -6   1  -4    4.10    0.90
  -6   1  -4    3.90    0.90
  -6   1  -4    5.50    0.90
   6  -1   4    4.40    0.70
   6  -1   4    5.30    0.90
  -7   1  -4    2.10    0.80
  -7   1  -4    2.20    0.70
  -7   1  -4    3.30    1.00
  -7   1  -4    3.20    0.80
  -7   1  -4    1.80    0.80
   7  -1   4    2.90    0.60
  -8   1  -4   14.80    1.60
  -8   1  -4   10.10    1.50
  -8   1  -4   17.50    1.80
  -8   1  -4   13.50    1.40
   8  -1   4   15.00    1.20
  -9   1  -4   -0.10    0.90
  -9   1  -4    0.90    0.80
  -9   1  -4   -1.10    0.70
  -9   1  -4    1.20    0.70
  -9   1  -4   -0.10    0.90
  10   0  -4    4.30    0.90
 -10   0   4    4.80    0.90
 -10   0   4    5.10    1.10
 -10   0   4    6.70    1.10
 -10   0   4    5.90    0.90
  -9   0   4   20.30    1.60
  -9   0   4   23.20    1.50
   8   0  -4   37.30    2.10
  -8   0   4   38.50    2.10
  -8   0   4   38.60    1.90
  -8   0   4   36.50    2.10
  -8   0   4   33.70    1.80
   7   0  -4   63.99    3.00
  -7   0   4   66.49    2.70
  -7   0   4   62.79    3.00
  -7   0   4   63.99    2.80
  -7   0   4   63.89    2.90
  -7   0   4   63.49    3.00
  -7   0   4   59.19    2.70
  -7   0   4   62.59    3.00
  -7   0   4   63.69    3.00
   6   0  -4   11.20    1.00
   6   0  -4    9.80    0.70
  -6   0   4   11.30    0.80
  -6   0   4   14.30    1.00
  -6   0   4   13.50    0.90
  -6   0   4    9.70    1.00
  -6   0   4   12.40    1.00
  -6   0   4   14.00    0.80
  -6   0   4   13.60    1.20
  -6   0   4   11.50    0.90
  -6   0   4   14.00    1.20
   5   0  -4  347.27   13.60
   5   0  -4  362.56   13.70
   5   0  -4  352.16   13.50
   5   0  -4  362.96   13.60
  -5   0   4  366.46   13.60
  -5   0   4  387.06   13.80
  -5   0   4  365.36   13.80
  -5   0   4  347.97   13.70
  -5   0   4  355.46   13.60
  -5   0   4  368.96   13.50
  -5   0   4  351.66   13.80
   4   0  -4  127.79    5.20
   4   0  -4  129.49    5.30
   4   0  -4  125.19    5.20
   4   0  -4  130.69    5.00
  -4   0   4  133.59    5.30
  -4   0   4  134.89    5.00
  -4   0   4  132.49    5.30
  -4   0   4  134.09    5.30
  -4   0   4  137.59    5.40
   3   0  -4   43.20    1.70
   3   0  -4   41.80    1.90
   3   0  -4   46.50    1.90
   3   0  -4   39.70    1.90
  -3   0   4   41.10    1.70
  -3   0   4   48.90    2.10
  -3   0   4   35.40    2.00
  -3   0   4   38.20    1.90
   2   0  -4    9.90    0.80
   2   0  -4   10.80    0.50
   2   0  -4    9.60    0.80
   2   0  -4    9.40    0.80
   2   0  -4    8.50    0.90
  -2   0   4   12.30    0.90
  -2   0   4   11.40    0.90
  -2   0   4    9.40    0.80
  -2   0   4    8.20    0.80
   1   0  -4    7.40    0.70
   1   0  -4    6.90    0.70
  -1   0   4    8.60    0.70
  -1   0   4    6.10    0.70
  -1   0   4    6.50    0.70
   0   0  -4 1307.37   71.49
   0   0  -4 1316.27   54.39
   0   0   4 1451.65   74.19
   0   0   4 1377.06   54.79
  -1   0  -4 1928.21   95.39
  -1   0  -4 1882.71   76.09
   1   0   4 1924.11   94.69
   1   0   4 1943.21   76.69
  -2   0  -4  105.29    4.20
  -2   0  -4  103.69    4.40
  -2   0  -4  101.59    4.30
  -2   0  -4  106.29    4.40
   2   0   4  104.29    4.10
   2   0   4  107.29    4.00
   2   0   4  107.79    4.20
   2   0   4  102.59    4.20
   2   0   4  106.69    4.30
   2   0   4  101.89    4.30
   2   0   4   98.59    4.20
  -3   0  -4   99.89    3.70
  -3   0  -4   92.49    4.10
  -3   0  -4   91.19    4.00
  -3   0  -4   95.09    4.10
  -3   0  -4   97.49    4.20
  -3   0  -4   97.49    4.20
  -3   0  -4   98.39    4.00
   3   0   4  101.09    4.20
   3   0   4  101.59    4.10
   3   0   4   95.39    3.90
   3   0   4   93.89    4.10
   3   0   4   98.09    3.90
   3   0   4   99.49    4.00
  -4   0  -4   16.60    1.20
  -4   0  -4   18.10    1.30
  -4   0  -4   15.20    1.10
  -4   0  -4   17.00    0.90
  -4   0  -4   15.00    1.30
  -4   0  -4   16.80    1.40
  -4   0  -4   19.30    1.40
   4   0   4   16.90    1.20
   4   0   4   17.70    1.20
   4   0   4   19.20    1.20
   4   0   4   15.90    1.20
  -5   0  -4  152.08    6.20
  -5   0  -4  157.48    6.00
  -5   0  -4  158.48    6.50
  -5   0  -4  159.78    6.70
  -5   0  -4  153.08    6.50
  -5   0  -4  157.58    6.60
   5   0   4  165.08    6.30
   5   0   4  162.38    6.40
   5   0   4  149.49    6.30
   5   0   4  163.48    6.50
  -6   0  -4   14.20    1.40
  -6   0  -4   12.20    1.00
  -6   0  -4   13.20    1.50
  -6   0  -4   13.40    1.40
  -6   0  -4   13.10    1.40
  -6   0  -4   13.70    1.50
   6   0   4   14.50    1.10
   6   0   4   12.90    1.10
  -7   0  -4    1.00    0.90
  -7   0  -4    1.10    0.90
  -7   0  -4    1.60    0.80
  -7   0  -4    0.10    0.70
   7   0   4    1.10    0.60
  -8   0  -4   12.10    1.80
  -8   0  -4   10.00    1.40
  -8   0  -4    9.30    1.50
  -8   0  -4   12.10    1.70
   8   0   4    9.50    1.40
  -9   0  -4   -0.20    0.80
  -9   0  -4    0.00    1.00
   9   0   4   -0.30    0.60
  10  -1  -4   22.40    1.80
 -10   1   4   24.50    1.50
  -9   1   4   61.89    2.80
  -9   1   4   70.09    2.80
  -9   1   4   66.09    2.90
  -9   1   4   55.29    3.00
   8  -1  -4   11.50    1.20
  -8   1   4   11.30    1.10
  -8   1   4   11.40    1.00
  -8   1   4   10.20    1.10
  -8   1   4   10.10    1.00
  -8   1   4   10.50    1.30
  -8   1   4   11.00    0.90
  -8   1   4   10.60    0.90
   7  -1  -4    5.10    0.90
  -7   1   4    4.50    0.60
  -7   1   4    5.50    0.80
  -7   1   4    3.80    0.70
  -7   1   4    5.40    0.70
  -7   1   4    5.00    0.70
  -7   1   4    4.80    0.70
   6  -1  -4    1.00    0.50
  -6   1   4    0.70    0.50
  -6   1   4    0.60    0.60
  -6   1   4    1.80    0.90
  -6   1   4    0.70    0.40
  -6   1   4    1.00    0.40
  -6   1   4    1.00    0.30
  -6   1   4    0.50    0.40
   5  -1  -4  818.52   30.90
   5  -1  -4  850.71   31.00
  -5   1   4  794.82   31.00
  -5   1   4  857.71   31.20
  -5   1   4  846.02   31.00
  -5   1   4  849.02   31.20
   4  -1  -4  304.37   11.90
   4  -1  -4  318.37   12.00
   4  -1  -4  320.07   12.00
  -4   1   4  322.57   12.10
  -4   1   4  307.67   12.00
  -4   1   4  320.87   12.00
   3  -1  -4    1.90    0.40
   3  -1  -4    2.40    0.40
   3  -1  -4    2.50    0.60
  -3   1   4    2.10    0.50
  -3   1   4    2.40    0.50
  -3   1   4    1.80    0.50
  -3   1   4    1.90    0.40
   2  -1  -4  417.26   15.30
   2  -1  -4  392.86   15.20
  -2   1   4  397.26   15.20
  -1   1   4  697.03   26.10
   0  -1  -4  534.15   19.40
   0  -1  -4  521.95   19.30
   0  -1  -4  520.05   19.70
   0   1   4  533.45   19.70
   0   1   4  496.25   19.60
   0   1   4  523.35   19.40
  -1  -1  -4  597.24   22.30
  -1  -1  -4  586.94   21.90
  -1  -1  -4  597.94   22.00
  -1  -1  -4  574.64   22.20
   1   1   4  601.14   22.00
   1   1   4  580.64   22.00
   1   1   4  564.54   22.10
   1   1   4  620.24   22.30
   1   1   4  588.94   22.40
  -2  -1  -4    4.60    0.80
  -2  -1  -4    3.50    0.60
  -2  -1  -4    4.90    0.80
  -2  -1  -4    3.60    0.80
  -2  -1  -4    4.80    0.50
  -2  -1  -4    3.60    0.70
   2   1   4    5.00    0.60
   2   1   4    3.40    0.70
   2   1   4    5.10    0.50
   2   1   4    5.40    0.80
   2   1   4    5.10    0.70
   2   1   4    4.60    0.70
   2   1   4    5.20    0.30
  -3  -1  -4  253.27   10.30
  -3  -1  -4  262.87   10.40
  -3  -1  -4  256.87   10.00
  -3  -1  -4  260.17   10.10
  -3  -1  -4  257.37   10.30
  -3  -1  -4  252.67   10.20
  -3  -1  -4  264.07   10.10
   3   1   4  272.47   10.20
   3   1   4  275.17   10.10
   3   1   4  271.17   10.10
   3   1   4  253.47   10.30
   3   1   4  260.87   10.10
   3   1   4  273.47   10.40
  -4  -1  -4    0.00    0.60
  -4  -1  -4    0.00    0.50
  -4  -1  -4    0.30    0.70
  -4  -1  -4    0.60    0.40
  -4  -1  -4    0.00    0.60
  -4  -1  -4    0.40    0.60
  -4  -1  -4   -0.10    0.30
   4   1   4    0.20    0.40
   4   1   4    0.40    0.50
   4   1   4    0.20    0.50
  -5  -1  -4   18.20    1.50
  -5  -1  -4   18.50    1.70
  -5  -1  -4   18.10    1.70
  -5  -1  -4   19.50    1.60
  -5  -1  -4   17.10    1.20
  -5  -1  -4   18.70    1.60
   5   1   4   18.60    1.30
   5   1   4   20.50    1.50
  -6  -1  -4   37.90    2.20
  -6  -1  -4   39.10    2.60
  -6  -1  -4   38.70    2.50
  -6  -1  -4   39.30    2.50
   6   1   4   37.30    2.10
  -7  -1  -4    0.10    0.70
  -7  -1  -4   -0.40    0.80
  -7  -1  -4   -0.80    0.90
  -7  -1  -4    0.40    0.80
   7   1   4    0.10    0.60
  -8  -1  -4    1.10    0.90
  -8  -1  -4    0.60    0.90
  -8  -1  -4    1.20    1.60
  -8  -1  -4    1.30    0.90
   8   1   4    1.10    0.70
 -11   2   4    4.00    0.80
 -11   2   4    4.40    0.80
  10  -2  -4   24.70    1.90
 -10   2   4   22.40    1.40
  -9   2   4   31.80    1.90
  -9   2   4   34.20    1.80
  -9   2   4   34.10    1.70
  -9   2   4   33.90    1.60
   8  -2  -4    8.00    1.10
  -8   2   4    5.70    0.80
  -8   2   4    5.70    0.70
  -8   2   4    5.90    0.70
  -8   2   4    5.00    0.80
   7  -2  -4  104.59    4.40
  -7   2   4   96.29    4.20
  -7   2   4  101.09    4.20
  -7   2   4  102.99    4.30
  -7   2   4  102.29    4.10
  -7   2   4  101.99    4.20
   6  -2  -4    5.80    0.80
  -6   2   4    6.50    0.70
  -6   2   4    5.80    0.60
  -6   2   4    6.20    0.70
  -6   2   4    5.90    0.60
  -6   2   4    6.30    0.70
   5  -2  -4  149.29    5.80
   5  -2  -4  154.18    5.70
   5  -2  -4  152.48    5.70
   5  -2  -4  147.49    6.00
  -5   2   4  149.79    5.90
  -5   2   4  162.58    6.00
  -5   2   4  141.99    5.80
  -5   2   4  144.99    5.80
  -5   2   4  145.79    5.80
  -5   2   4  143.39    5.70
   4  -2  -4  190.98    7.40
   4  -2  -4  195.58    7.40
   4  -2  -4  191.68    7.50
   4  -2  -4  191.38    7.30
  -4   2   4  191.98    7.50
  -4   2   4  188.68    7.40
  -4   2   4  198.48    7.50
  -4   2   4  192.08    7.50
   3  -2  -4    4.50    0.50
   3  -2  -4    4.80    0.40
   3  -2  -4    3.50    0.50
   3  -2  -4    6.10    0.70
  -3   2   4    3.20    0.60
  -3   2   4    4.20    0.60
   2  -2  -4 1009.70   59.79
   2  -2  -4  985.60   39.50
  -2   2   4 1001.00   59.79
   1  -2  -4  249.08    9.20
   1  -2  -4  241.48    9.50
   1  -2  -4  251.37    9.20
   1  -2  -4  241.88    9.40
   1  -2  -4  247.48    9.60
   1  -2  -4  245.48    9.50
  -1   2   4  249.88    9.10
  -1   2   4  244.28    9.60
  -1   2   4  248.38    9.60
  -1   2   4  248.68    9.50
  -1   2   4  230.38    9.40
   0  -2  -4  231.68    9.70
   0  -2  -4  253.07    9.40
   0  -2  -4  248.18    9.50
   0  -2  -4  246.68    9.80
   0  -2  -4  259.57    9.50
   0  -2  -4  263.97    9.90
   0  -2  -4  261.77    9.90
   0   2   4  248.28    9.50
   0   2   4  238.78    9.80
   0   2   4  241.98    9.50
   0   2   4  275.67    9.90
   0   2   4  257.47    9.90
  -1  -2  -4  283.07   10.80
  -1  -2  -4  286.37   11.20
  -1  -2  -4  288.17   11.20
  -1  -2  -4  287.57   10.80
  -1  -2  -4  291.07   11.10
  -1  -2  -4  280.77   11.00
   1   2   4  283.37   11.10
   1   2   4  286.67   11.10
   1   2   4  283.17   11.20
   1   2   4  285.67   11.00
   1   2   4  287.07   10.80
   1   2   4  282.67   10.80
  -2  -2  -4    4.10    0.60
  -2  -2  -4    2.50    0.80
  -2  -2  -4    2.10    0.70
  -2  -2  -4    3.70    0.80
  -2  -2  -4    3.10    0.60
  -2  -2  -4    2.90    0.50
  -2  -2  -4    1.70    0.70
   2   2   4    2.30    0.20
   2   2   4    2.40    0.70
   2   2   4    3.20    0.80
   2   2   4    3.40    0.60
   2   2   4    2.70    0.50
   2   2   4    2.20    0.60
   2   2   4    2.60    0.30
   2   2   4    1.90    0.70
  -3  -2  -4  245.18    9.80
  -3  -2  -4  243.68   10.10
  -3  -2  -4  255.57    9.80
  -3  -2  -4  260.07   10.20
  -3  -2  -4  241.38   10.00
  -3  -2  -4  254.37   10.00
  -3  -2  -4  245.08    9.70
   3   2   4  252.27   10.30
   3   2   4  256.37   10.10
   3   2   4  252.47    9.90
   3   2   4  257.47    9.90
   3   2   4  263.47    9.80
  -4  -2  -4    2.90    0.90
  -4  -2  -4    2.30    0.60
  -4  -2  -4    1.50    0.50
  -4  -2  -4    1.60    0.80
  -4  -2  -4    1.80    0.80
  -4  -2  -4    1.80    0.80
  -4  -2  -4    1.30    0.50
   4   2   4    1.20    0.50
   4   2   4    1.90    0.60
  -5  -2  -4    7.30    1.30
  -5  -2  -4    4.30    0.80
  -5  -2  -4    8.00    1.30
  -5  -2  -4    6.70    1.20
   5   2   4    7.60    1.20
   5   2   4    5.30    0.80
  -6  -2  -4   31.30    2.40
  -6  -2  -4   28.30    2.30
  -6  -2  -4   25.30    2.20
   6   2   4   26.60    1.80
   6   2   4   26.10    1.90
  -7  -2  -4   -0.20    1.00
  -7  -2  -4   -0.60    0.70
  -7  -2  -4    0.10    1.10
  -7  -2  -4   -0.50    0.80
   7   2   4   -0.70    0.60
  -8  -2  -4    0.80    1.10
  -8  -2  -4    0.30    0.90
  -8  -2  -4    0.60    1.10
   8   2   4    0.10    0.70
 -11   3   4    9.60    1.20
  10  -3  -4    3.40    1.00
 -10   3   4    2.90    0.80
 -10   3   4    3.80    0.60
   9  -3  -4    7.20    1.30
   8  -3  -4   21.40    1.60
  -8   3   4   18.40    1.30
  -8   3   4   21.50    1.40
  -8   3   4   22.70    1.40
  -8   3   4   19.70    1.20
   7  -3  -4  325.67   12.30
  -7   3   4  316.27   12.10
  -7   3   4  319.77   12.00
  -7   3   4  302.27   12.00
  -7   3   4  310.47   12.00
  -7   3   4  328.77   12.10
   6  -3  -4   14.10    1.00
   6  -3  -4   13.90    1.10
  -6   3   4   13.60    1.00
  -6   3   4   14.20    0.90
  -6   3   4   14.10    1.00
  -6   3   4   13.50    0.90
  -6   3   4   13.10    1.00
   5  -3  -4    3.80    0.50
   5  -3  -4    2.60    0.50
   5  -3  -4    4.50    0.40
   5  -3  -4    3.30    0.50
  -5   3   4    3.00    0.50
  -5   3   4    4.20    0.70
  -5   3   4    1.90    0.50
  -5   3   4    2.70    0.60
  -5   3   4    2.80    0.40
   4  -3  -4  350.76   13.40
   4  -3  -4  353.66   13.50
   4  -3  -4  335.07   13.50
   4  -3  -4  364.86   13.50
  -4   3   4  360.56   13.50
  -4   3   4  347.17   13.60
  -4   3   4  375.46   13.30
  -4   3   4  358.56   13.60
  -4   3   4  364.46   13.60
  -4   3   4  354.66   13.50
   3  -3  -4   83.09    3.80
   3  -3  -4   75.89    3.10
   3  -3  -4   79.39    3.30
   3  -3  -4   81.79    3.30
   3  -3  -4   73.49    3.40
   3  -3  -4   83.69    3.30
  -3   3   4   79.79    3.20
  -3   3   4   74.39    3.40
  -3   3   4   80.39    3.50
  -3   3   4   82.09    3.40
   2  -3  -4  900.31   33.10
  -2   3   4  866.61   33.10
   1  -3  -4  115.99    4.40
   1  -3  -4  117.19    4.30
   1  -3  -4   99.99    4.80
   1  -3  -4  114.99    4.70
   1  -3  -4  117.19    4.40
   1  -3  -4  116.09    4.70
   1  -3  -4  107.19    4.80
  -1   3   4  119.59    4.80
  -1   3   4  117.29    4.70
  -1   3   4  116.49    4.50
  -1   3   4  104.99    4.80
  -1   3   4  109.59    4.80
  -1   3   4  116.29    4.40
   0  -3  -4   95.99    4.10
   0  -3  -4   92.99    3.60
   0  -3  -4   95.59    3.70
   0  -3  -4   91.89    4.10
   0  -3  -4   90.39    4.00
   0  -3  -4   87.59    4.00
   0   3   4   95.29    3.80
   0   3   4   91.59    4.00
   0   3   4   91.29    4.00
   0   3   4   92.19    3.80
  -1  -3  -4  279.57   11.00
  -1  -3  -4  280.57   10.70
  -1  -3  -4  256.87   11.10
  -1  -3  -4  281.97   11.20
  -1  -3  -4  289.07   11.00
  -1  -3  -4  279.47   10.70
   1   3   4  281.57   10.70
   1   3   4  288.67   10.60
   1   3   4  275.57   11.20
   1   3   4  282.87   11.00
   1   3   4  287.67   11.20
   1   3   4  292.27   11.20
  -2  -3  -4   -0.40    0.50
  -2  -3  -4    0.10    0.30
  -2  -3  -4    0.40    0.40
  -2  -3  -4    0.10    0.60
  -2  -3  -4    0.60    0.30
  -2  -3  -4   -0.20    0.70
  -2  -3  -4    0.30    0.70
   2   3   4    0.10    0.40
   2   3   4    0.40    0.60
   2   3   4    0.20    0.60
   2   3   4   -0.40    0.60
   2   3   4    0.40    0.20
   2   3   4    0.00    0.60
  -3  -3  -4   59.19    3.20
  -3  -3  -4   67.89    3.50
  -3  -3  -4   60.29    2.80
  -3  -3  -4   67.89    3.40
  -3  -3  -4   58.09    3.20
  -3  -3  -4   69.09    3.40
  -3  -3  -4   61.39    2.90
   3   3   4   60.69    3.30
   3   3   4   62.89    2.90
   3   3   4   63.79    3.10
   3   3   4   58.59    3.00
   3   3   4   67.39    3.30
  -4  -3  -4   15.10    1.80
  -4  -3  -4   16.00    1.60
  -4  -3  -4   13.60    1.70
   4   3   4   15.30    1.30
   4   3   4   15.30    1.60
   4   3   4   13.60    1.30
   4   3   4   16.30    1.60
  -5  -3  -4    5.80    1.20
  -5  -3  -4    4.00    1.20
   5   3   4    2.90    0.70
  -6  -3  -4    5.10    1.30
  -6  -3  -4    5.50    1.50
  -6  -3  -4    3.80    1.40
  -6  -3  -4    4.10    1.00
   6   3   4    3.20    0.90
   6   3   4    4.70    1.00
  -7  -3  -4   -0.70    1.00
  -7  -3  -4   -0.60    1.00
  -7  -3  -4   -1.10    0.70
   7   3   4    0.00    0.80
 -11   4   4    3.90    0.80
 -10   4   4    5.40    0.90
   9  -4  -4   27.10    1.90
  -9   4   4   27.00    1.40
   8  -4  -4    4.80    1.00
  -8   4   4    2.50    0.50
  -8   4   4    1.60    0.50
  -8   4   4    1.90    0.60
   7  -4  -4  170.68    6.60
   7  -4  -4  163.58    6.70
  -7   4   4  159.08    6.30
  -7   4   4  167.18    6.50
  -7   4   4  161.58    6.40
  -7   4   4  164.28    6.50
   6  -4  -4   13.50    1.10
  -6   4   4   13.00    0.80
  -6   4   4   13.90    1.10
  -6   4   4   13.00    1.00
  -6   4   4   14.00    1.10
  -6   4   4   12.30    1.10
   5  -4  -4    1.30    0.50
   5  -4  -4    1.20    0.40
   5  -4  -4    2.60    0.70
   5  -4  -4    1.60    0.50
  -5   4   4    1.20    0.50
  -5   4   4    2.40    0.30
  -5   4   4    2.00    0.60
  -5   4   4    1.40    0.50
  -5   4   4    1.90    0.60
  -5   4   4    2.30    0.60
   4  -4  -4  386.76   15.10
   4  -4  -4  397.66   15.10
   4  -4  -4  424.66   15.20
   4  -4  -4  385.76   14.90
  -4   4   4  393.46   15.00
  -4   4   4  409.66   15.20
  -4   4   4  405.56   15.30
  -4   4   4  391.56   15.10
  -4   4   4  387.66   15.20
   3  -4  -4    0.60    0.50
   3  -4  -4    3.20    0.60
   3  -4  -4    3.30    0.70
   3  -4  -4    1.90    0.60
   3  -4  -4    1.90    0.40
  -3   4   4    2.60    0.60
  -3   4   4    1.70    0.40
  -3   4   4    1.90    0.60
  -3   4   4    3.20    0.70
  -3   4   4    2.80    0.40
  -3   4   4    0.60    0.50
   2  -4  -4  277.87   10.40
   2  -4  -4  266.67   10.70
   2  -4  -4  289.97   10.90
   2  -4  -4  279.87   11.00
   2  -4  -4  280.87   10.50
   2  -4  -4  269.77   10.80
  -2   4   4  275.77   11.00
  -2   4   4  283.17   10.60
  -2   4   4  281.07   10.50
  -2   4   4  296.27   11.00
  -2   4   4  273.37   10.90
  -2   4   4  266.57   10.80
  -2   4   4  279.97   10.40
   1  -4  -4  123.59    4.60
   1  -4  -4  122.59    5.10
   1  -4  -4  130.39    4.80
   1  -4  -4  114.19    5.20
  -1   4   4  117.29    5.30
  -1   4   4  124.79    4.90
  -1   4   4  121.49    5.30
  -1   4   4  120.09    5.10
  -1   4   4  121.99    4.70
   0  -4  -4  153.58    6.40
   0  -4  -4  154.88    6.30
   0  -4  -4  147.29    5.80
   0  -4  -4  156.38    5.90
   0  -4  -4  158.78    6.50
   0  -4  -4  137.89    6.20
   0   4   4  155.58    6.40
   0   4   4  150.08    6.30
   0   4   4  150.68    5.90
   0   4   4  147.79    6.30
   0   4   4  155.18    5.90
   0   4   4  144.89    6.40
   0   4   4  152.48    6.00
  -1  -4  -4  152.78    6.50
  -1  -4  -4  136.39    6.30
  -1  -4  -4  154.88    5.90
  -1  -4  -4  148.69    5.90
  -1  -4  -4  151.18    5.90
  -1  -4  -4  149.39    6.40
  -1  -4  -4  157.38    6.50
   1   4   4  151.38    6.00
   1   4   4  153.08    6.50
   1   4   4  147.59    6.30
   1   4   4  145.69    6.30
   1   4   4  139.59    6.00
   1   4   4  149.29    5.80
   1   4   4  158.18    6.50
  -2  -4  -4    0.10    0.40
  -2  -4  -4    0.40    0.40
  -2  -4  -4   -0.30    0.80
  -2  -4  -4    0.20    0.70
  -2  -4  -4    0.30    0.40
  -2  -4  -4   -0.20    0.70
  -2  -4  -4   -0.30    0.60
   2   4   4   -0.10    0.60
   2   4   4    0.30    0.70
   2   4   4   -0.80    0.40
   2   4   4    0.20    0.20
   2   4   4    0.00    0.50
   2   4   4   -0.60    0.60
   2   4   4   -0.40    0.60
  -3  -4  -4   59.29    2.90
  -3  -4  -4   55.19    3.40
  -3  -4  -4   63.69    3.50
  -3  -4  -4   61.99    3.50
  -3  -4  -4   61.49    2.90
   3   4   4   65.89    3.30
   3   4   4   61.19    3.00
   3   4   4   72.09    3.40
   3   4   4   61.49    3.40
  -4  -4  -4   24.30    1.70
  -4  -4  -4   26.70    2.30
  -4  -4  -4   27.40    2.40
  -4  -4  -4   26.20    2.40
   4   4   4   27.50    1.80
   4   4   4   24.90    2.00
   4   4   4   30.30    2.20
   4   4   4   27.80    2.20
  -5  -4  -4    0.50    0.90
  -5  -4  -4   -0.50    1.00
  -5  -4  -4    0.80    0.80
   5   4   4    0.30    0.60
  -6  -4  -4    4.90    1.40
  -6  -4  -4    3.70    1.20
  -6  -4  -4    3.50    1.40
   6   4   4    3.90    1.00
  -7  -4  -4   -0.70    0.80
  -7  -4  -4    1.10    1.30
 -11   5   4    1.30    0.70
 -10   5   4   19.40    1.60
  -9   5   4   40.80    2.10
  -9   5   4   42.60    2.40
  -9   5   4   38.90    1.80
   8  -5  -4    0.90    0.60
   8  -5  -4    0.90    0.60
  -8   5   4    1.10    0.50
  -8   5   4    1.70    0.40
  -8   5   4    0.60    0.30
   7  -5  -4   45.20    2.40
   7  -5  -4   43.20    2.20
  -7   5   4   41.70    1.90
  -7   5   4   46.30    2.30
  -7   5   4   44.40    2.20
   6  -5  -4   68.09    3.00
   6  -5  -4   81.99    3.50
   6  -5  -4   71.79    3.10
   6  -5  -4   81.39    3.40
  -6   5   4   79.39    3.50
  -6   5   4   81.19    3.00
  -6   5   4   74.89    3.50
  -6   5   4   84.99    3.50
  -6   5   4   75.49    3.40
   5  -5  -4    7.80    0.90
   5  -5  -4    7.70    0.80
   5  -5  -4    7.10    0.80
   5  -5  -4    7.50    0.80
  -5   5   4    7.80    1.00
  -5   5   4    6.80    0.80
  -5   5   4    6.80    1.00
  -5   5   4    7.10    0.60
  -5   5   4    8.00    1.00
  -5   5   4    8.30    1.00
   4  -5  -4  226.58    8.80
   4  -5  -4  224.38    9.90
   4  -5  -4  226.78    8.90
   4  -5  -4  227.88    9.10
   4  -5  -4  231.08    8.80
   4  -5  -4  230.68    8.90
  -4   5   4  222.88    9.10
  -4   5   4  233.68    9.20
  -4   5   4  242.38    8.80
  -4   5   4  239.78    9.20
  -4   5   4  226.18    8.90
  -4   5   4  226.58    9.10
   3  -5  -4   -0.20    0.50
   3  -5  -4   -0.20    0.40
   3  -5  -4   -0.10    0.50
   3  -5  -4   -0.20    0.20
   3  -5  -4    0.10    0.50
  -3   5   4    0.30    0.50
  -3   5   4    0.30    0.60
  -3   5   4   -0.40    0.30
  -3   5   4    0.00    0.30
  -3   5   4   -0.20    0.30
   2  -5  -4  178.68    7.40
   2  -5  -4  192.38    7.70
   2  -5  -4  179.88    7.60
   2  -5  -4  187.68    7.50
   2  -5  -4  194.18    7.10
  -2   5   4  183.38    7.20
  -2   5   4  177.18    7.50
  -2   5   4  184.68    7.70
  -2   5   4  181.88    7.20
  -2   5   4  186.98    7.70
  -2   5   4  194.78    7.60
  -2   5   4  187.28    7.30
  -2   5   4  180.18    7.10
   1  -5  -4  280.07   10.30
   1  -5  -4  269.97   10.80
   1  -5  -4  274.17   11.00
   1  -5  -4  255.07   10.90
   1  -5  -4  277.07   10.40
   1  -5  -4  275.97   10.80
  -1   5   4  275.27   10.50
  -1   5   4  269.37   10.90
  -1   5   4  276.57   11.10
  -1   5   4  282.97   10.50
  -1   5   4  273.57   10.30
  -1   5   4  282.47   10.50
  -1   5   4  269.17   11.10
  -1   5   4  276.97   10.90
   0  -5  -4   18.40    1.00
   0  -5  -4   18.40    1.10
   0  -5  -4   22.40    1.70
   0  -5  -4   18.20    1.80
   0  -5  -4   16.70    1.70
   0   5   4   17.20    1.70
   0   5   4   17.40    1.10
   0   5   4   18.10    1.20
   0   5   4   15.90    1.60
   0   5   4   18.30    1.70
   0   5   4   17.00    1.20
  -1  -5  -4   32.00    2.30
  -1  -5  -4   34.70    2.40
  -1  -5  -4   30.80    1.70
  -1  -5  -4   30.00    2.10
  -1  -5  -4   30.90    1.70
  -1  -5  -4   31.10    2.20
  -1  -5  -4   31.40    1.60
   1   5   4   34.00    2.30
   1   5   4   30.40    2.30
   1   5   4   32.20    2.20
   1   5   4   33.80    1.90
   1   5   4   32.30    1.80
   1   5   4   31.80    1.50
  -2  -5  -4   -0.10    0.90
  -2  -5  -4    0.50    0.50
  -2  -5  -4    2.20    1.00
  -2  -5  -4    0.20    0.40
  -2  -5  -4    0.00    1.00
   2   5   4    0.80    0.80
   2   5   4   -0.30    0.80
   2   5   4    0.70    0.90
   2   5   4    0.30    0.30
   2   5   4    0.10    0.50
  -3  -5  -4   23.30    2.20
  -3  -5  -4   20.40    2.20
  -3  -5  -4   25.20    2.20
  -3  -5  -4   19.60    1.50
   3   5   4   21.60    2.00
   3   5   4   22.70    1.60
   3   5   4   22.90    2.20
   3   5   4   23.30    2.20
  -4  -5  -4    9.40    1.60
  -4  -5  -4    8.00    1.70
  -4  -5  -4    5.20    0.90
   4   5   4    4.90    0.90
   4   5   4    7.80    1.30
   4   5   4    7.30    1.40
   4   5   4    8.50    1.50
  -5  -5  -4    2.60    0.90
  -5  -5  -4    2.50    1.40
  -5  -5  -4    2.60    1.40
   5   5   4    2.00    1.00
   5   5   4    5.50    1.20
   5   5   4    3.70    1.10
  -6  -5  -4    7.20    1.50
  -6  -5  -4    7.20    1.70
   6   5   4    7.80    1.30
 -11   6   4    6.50    1.10
 -10   6   4   11.20    1.40
   9  -6  -4   20.70    1.60
  -9   6   4   16.70    1.10
  -9   6   4   17.90    0.90
  -9   6   4   22.70    2.00
  -9   6   4   19.20    0.90
   8  -6  -4   -0.50    0.60
  -8   6   4    0.50    0.30
  -8   6   4   -0.10    0.50
  -8   6   4    0.00    0.50
  -8   6   4    0.10    0.20
  -8   6   4   -0.30    0.30
  -8   6   4   -0.60    0.60
  -7   6   4   10.90    0.70
  -7   6   4    9.30    1.20
  -7   6   4    9.40    0.60
  -7   6   4   12.10    1.20
  -7   6   4    9.50    1.20
  -7   6   4    9.90    1.20
  -7   6   4   12.00    1.20
   6  -6  -4  154.68    7.00
   6  -6  -4  174.38    7.30
   6  -6  -4  181.28    7.20
  -6   6   4  188.78    7.40
  -6   6   4  188.48    7.40
  -6   6   4  183.98    7.50
  -6   6   4  183.08    7.40
  -6   6   4  185.28    7.40
  -6   6   4  189.58    6.90
   5  -6  -4   29.00    1.70
   5  -6  -4   27.60    1.70
   5  -6  -4   28.00    1.60
  -5   6   4   26.90    1.70
  -5   6   4   25.50    1.80
  -5   6   4   28.20    1.40
  -5   6   4   26.90    1.60
  -5   6   4   27.80    1.80
  -5   6   4   28.70    1.90
  -5   6   4   25.00    1.80
   4  -6  -4   36.90    2.10
   4  -6  -4   32.20    1.80
   4  -6  -4   34.10    2.00
   4  -6  -4   33.70    1.80
  -4   6   4   33.20    1.60
  -4   6   4   32.70    2.10
  -4   6   4   33.10    2.10
  -4   6   4   33.40    1.70
  -4   6   4   33.70    2.10
  -4   6   4   34.70    1.90
  -4   6   4   32.80    2.10
   3  -6  -4    0.10    0.60
   3  -6  -4    0.30    0.70
   3  -6  -4    0.00    0.50
   3  -6  -4    0.10    0.30
  -3   6   4    0.60    0.50
  -3   6   4    0.10    0.30
  -3   6   4    0.10    0.40
  -3   6   4    0.10    0.60
  -3   6   4    0.30    0.70
  -3   6   4   -0.10    0.60
   2  -6  -4  219.08    9.20
   2  -6  -4  224.58    9.40
   2  -6  -4  233.28    9.50
   2  -6  -4  233.38    9.20
   2  -6  -4  233.88    8.70
  -2   6   4  228.28    8.90
  -2   6   4  227.38    9.50
  -2   6   4  232.38    9.40
  -2   6   4  220.58    9.30
  -2   6   4  226.68    8.80
  -2   6   4  244.68   10.30
  -2   6   4  230.38    9.00
  -2   6   4  227.88    8.80
   1  -6  -4   84.69    3.40
   1  -6  -4   87.39    4.20
   1  -6  -4   91.19    3.60
   1  -6  -4   80.49    4.20
   1  -6  -4   89.89    4.40
   1  -6  -4   88.29    4.10
  -1   6   4   86.19    3.50
  -1   6   4   82.79    3.60
  -1   6   4   87.99    4.20
  -1   6   4   87.89    3.70
  -1   6   4   83.29    4.30
  -1   6   4   88.59    3.70
  -1   6   4   88.69    4.30
  -1   6   4   80.49    4.10
   0  -6  -4    6.80    0.60
   0  -6  -4    8.30    1.10
   0  -6  -4    9.20    1.50
   0  -6  -4    8.20    0.90
   0  -6  -4    5.60    1.20
   0  -6  -4    7.10    1.40
   0   6   4    6.60    1.30
   0   6   4    7.80    1.40
   0   6   4    5.80    0.90
   0   6   4    7.50    0.90
   0   6   4    6.70    1.30
   0   6   4    7.30    0.80
  -1  -6  -4   91.29    3.90
  -1  -6  -4   91.99    4.80
  -1  -6  -4   99.59    4.70
  -1  -6  -4   97.49    4.00
  -1  -6  -4   87.49    4.70
   1   6   4   89.39    4.10
   1   6   4   93.99    4.60
   1   6   4   91.39    3.80
  -2  -6  -4    1.20    1.10
  -2  -6  -4    1.10    1.10
  -2  -6  -4    1.30    0.50
  -2  -6  -4    1.30    0.70
  -2  -6  -4    1.10    1.10
   2   6   4    1.80    0.70
   2   6   4    1.10    1.00
   2   6   4    0.90    1.10
   2   6   4    1.30    0.40
  -3  -6  -4    3.30    0.90
  -3  -6  -4    2.50    1.20
  -3  -6  -4    2.60    1.40
   3   6   4    2.70    1.30
   3   6   4    1.60    0.70
   3   6   4    1.90    1.20
  -4  -6  -4    9.80    1.90
  -4  -6  -4   11.10    2.00
  -4  -6  -4    8.00    1.10
   4   6   4    9.30    1.70
   4   6   4   14.10    2.10
   4   6   4    7.60    1.10
  -5  -6  -4    4.30    1.10
  -5  -6  -4    3.30    1.60
  -5  -6  -4    4.30    1.60
   5   6   4    4.80    1.40
   5   6   4    5.40    1.10
 -11   7   4   10.40    1.50
 -10   7   4    1.80    0.90
   9  -7  -4   20.60    2.70
  -9   7   4   14.00    1.50
  -9   7   4   12.90    1.10
  -9   7   4   13.20    1.20
   8  -7  -4   -0.50    0.70
  -8   7   4    0.30    0.20
  -8   7   4    0.80    0.30
  -8   7   4    0.80    0.70
  -8   7   4    0.60    0.70
  -8   7   4    0.20    0.60
  -8   7   4    0.20    0.80
   7  -7  -4   12.50    1.30
  -7   7   4    9.90    1.20
  -7   7   4    9.50    1.30
  -7   7   4   11.20    1.30
  -7   7   4    9.70    1.20
  -7   7   4   11.00    1.40
  -7   7   4   10.30    0.70
   6  -7  -4  101.19    4.50
   6  -7  -4  100.09    4.40
  -6   7   4  101.99    4.60
  -6   7   4  111.19    4.10
  -6   7   4   99.49    4.60
  -6   7   4  102.09    4.80
  -6   7   4  104.79    4.70
  -6   7   4   99.49    4.60
   5  -7  -4   31.90    1.90
   5  -7  -4   35.20    2.10
  -5   7   4   30.40    2.20
  -5   7   4   34.80    2.20
  -5   7   4   29.30    2.10
  -5   7   4   32.20    1.80
  -5   7   4   35.00    2.30
  -5   7   4   33.50    2.00
   4  -7  -4   89.89    3.90
   4  -7  -4   84.89    4.10
   4  -7  -4   84.59    3.90
   4  -7  -4   91.69    3.80
  -4   7   4   88.79    4.20
  -4   7   4   83.99    3.90
  -4   7   4   87.99    3.50
  -4   7   4   85.09    4.30
  -4   7   4   87.29    3.60
  -4   7   4   83.49    4.20
  -4   7   4   88.19    4.30
   3  -7  -4   38.00    2.50
   3  -7  -4   42.00    2.30
   3  -7  -4   42.60    2.40
  -3   7   4   37.40    2.60
  -3   7   4   41.80    2.00
  -3   7   4   43.50    2.60
  -3   7   4   39.10    2.60
  -3   7   4   40.10    1.90
  -3   7   4   41.20    2.20
  -3   7   4   38.10    2.00
   2  -7  -4   54.59    2.40
   2  -7  -4   55.09    3.20
   2  -7  -4   53.09    2.10
   2  -7  -4   56.49    3.00
   2  -7  -4   52.59    2.90
   2  -7  -4   52.69    3.10
  -2   7   4   51.99    2.60
  -2   7   4   55.79    3.20
  -2   7   4   52.59    2.50
  -2   7   4   57.49    3.20
  -2   7   4   55.29    2.60
  -2   7   4   53.09    3.20
  -2   7   4   55.49    2.40
   1  -7  -4   19.80    2.00
   1  -7  -4   20.90    1.30
   1  -7  -4   21.50    2.20
   1  -7  -4   19.10    1.90
   1  -7  -4   19.70    1.00
  -1   7   4   22.20    2.10
  -1   7   4   22.10    2.10
  -1   7   4   21.80    1.10
  -1   7   4   20.00    1.40
  -1   7   4   21.40    2.00
  -1   7   4   21.60    1.40
  -1   7   4   20.90    1.40
   0  -7  -4    0.90    0.40
   0  -7  -4    1.20    0.60
   0  -7  -4    1.70    1.00
   0  -7  -4    0.70    1.00
   0  -7  -4    1.30    1.10
   0   7   4    1.50    1.00
   0   7   4    0.70    0.50
   0   7   4    0.70    1.00
   0   7   4    1.30    0.70
   0   7   4    0.00    0.90
  -1  -7  -4   29.30    2.50
  -1  -7  -4   28.50    1.70
  -1  -7  -4   26.80    2.50
  -1  -7  -4   28.10    2.90
   1   7   4   27.20    2.50
   1   7   4   25.10    1.50
   1   7   4   27.20    2.50
   1   7   4   24.20    1.80
  -2  -7  -4    0.20    0.60
  -2  -7  -4    2.00    1.20
  -2  -7  -4    0.50    1.20
  -2  -7  -4    0.30    1.10
   2   7   4    0.40    1.10
   2   7   4   -0.10    0.70
   2   7   4    0.10    0.40
   2   7   4   -0.30    1.00
  -3  -7  -4   12.00    2.20
  -3  -7  -4   17.20    2.40
  -3  -7  -4   15.10    1.60
  -3  -7  -4   11.40    2.20
   3   7   4   18.80    2.50
   3   7   4   15.40    1.50
  -4  -7  -4   10.20    2.00
  -4  -7  -4    7.90    1.20
  -4  -7  -4    8.30    2.00
   4   7   4    8.10    1.20
   4   7   4   15.00    2.20
   4   7   4   14.70    2.20
  10  -8  -4    1.60    0.90
 -10   8   4    1.00    0.80
   9  -8  -4   21.50    1.80
  -9   8   4   18.40    1.60
  -9   8   4   19.40    1.50
  -9   8   4   20.90    1.90
  -9   8   4   20.90    1.80
   8  -8  -4   15.70    2.40
  -8   8   4   18.30    1.70
  -8   8   4   15.70    1.50
  -8   8   4   15.50    1.70
  -8   8   4   13.20    1.50
  -8   8   4   14.50    0.70
   7  -8  -4   11.50    0.90
   7  -8  -4   13.20    1.40
  -7   8   4   12.00    1.50
  -7   8   4   13.40    0.80
  -7   8   4   13.50    1.50
  -7   8   4   13.20    1.60
  -7   8   4   12.60    1.50
   6  -8  -4    2.50    0.80
   6  -8  -4    3.50    0.80
  -6   8   4    2.80    1.00
  -6   8   4    2.30    0.90
  -6   8   4    2.70    1.00
  -6   8   4    3.10    0.80
   5  -8  -4   10.10    1.30
   5  -8  -4    8.10    1.10
  -5   8   4   10.90    1.50
  -5   8   4   10.50    1.50
  -5   8   4    8.90    0.80
  -5   8   4    9.80    0.90
  -5   8   4   13.10    1.40
  -5   8   4   10.90    1.60
   4  -8  -4  150.28    6.20
   4  -8  -4  146.99    6.60
   4  -8  -4  153.08    6.30
   4  -8  -4  144.49    6.30
  -4   8   4  147.69    6.80
  -4   8   4  151.78    6.00
  -4   8   4  142.69    6.10
  -4   8   4  154.18    6.40
  -4   8   4  154.98    6.70
  -4   8   4  153.08    6.80
  -4   8   4  151.38    5.90
   3  -8  -4    6.00    1.10
   3  -8  -4    7.50    0.80
   3  -8  -4    8.60    1.40
   3  -8  -4    6.70    1.20
  -3   8   4    6.70    1.30
  -3   8   4    7.30    0.90
  -3   8   4    6.80    0.80
  -3   8   4    8.20    1.50
  -3   8   4    8.70    1.60
  -3   8   4    9.20    1.10
  -3   8   4    8.40    1.00
   2  -8  -4   27.80    2.40
   2  -8  -4   27.10    1.50
   2  -8  -4   23.00    1.00
   2  -8  -4   25.50    2.20
  -2   8   4   23.40    1.60
  -2   8   4   27.30    2.40
  -2   8   4   26.50    2.30
  -2   8   4   25.90    2.30
  -2   8   4   23.60    1.50
  -2   8   4   25.10    1.40
  -2   8   4   26.00    1.60
   1  -8  -4   46.20    3.20
   1  -8  -4   47.70    3.00
   1  -8  -4   46.90    2.30
   1  -8  -4   46.90    2.20
  -1   8   4   45.60    2.40
  -1   8   4   51.99    3.30
  -1   8   4   45.90    2.10
  -1   8   4   47.50    2.40
  -1   8   4   42.40    3.20
  -1   8   4   48.50    3.20
   0  -8  -4    1.10    1.10
   0  -8  -4    0.70    1.10
   0  -8  -4    1.50    0.70
   0  -8  -4    1.10    0.40
   0   8   4    1.00    0.50
   0   8   4    0.60    1.20
   0   8   4    0.80    1.00
   0   8   4    0.80    1.10
  -1  -8  -4    9.20    1.90
  -1  -8  -4    8.20    1.80
  -1  -8  -4   10.10    1.30
  -1  -8  -4    9.30    0.90
   1   8   4    7.00    1.10
   1   8   4    9.60    1.80
   1   8   4   10.40    2.00
   1   8   4    8.70    0.90
  -2  -8  -4    6.70    1.70
  -2  -8  -4    7.00    1.80
  -2  -8  -4    7.10    1.20
   2   8   4    4.00    0.90
   2   8   4    6.30    1.70
   2   8   4    5.90    0.70
   2   8   4    9.30    1.90
  -3  -8  -4   18.30    2.60
  -3  -8  -4   17.00    1.70
  -3  -8  -4   15.80    2.50
   3   8   4   15.30    2.40
   3   8   4   21.30    2.60
  10  -9  -4    1.40    0.90
 -10   9   4    0.80    0.80
 -10   9   4    0.80    0.60
 -10   9   4    0.60    0.60
 -10   9   4    0.50    0.80
   9  -9  -4   19.10    1.90
  -9   9   4   18.20    1.70
  -9   9   4   17.40    1.80
  -9   9   4   19.60    1.90
  -9   9   4   21.60    2.00
   8  -9  -4   14.90    1.60
  -8   9   4   13.70    1.80
  -8   9   4   11.20    1.60
  -8   9   4   14.20    1.60
  -8   9   4   11.20    1.50
   7  -9  -4   21.50    1.50
   7  -9  -4   23.70    1.90
  -7   9   4   22.90    2.00
  -7   9   4   23.90    1.20
  -7   9   4   23.60    1.90
  -7   9   4   23.20    2.10
  -7   9   4   22.50    2.00
   6  -9  -4    6.40    1.40
   6  -9  -4    6.70    1.10
  -6   9   4    8.60    1.30
  -6   9   4    6.80    1.40
  -6   9   4    6.00    1.30
  -6   9   4    7.70    0.80
  -6   9   4    8.70    1.50
  -5   9   4    0.10    0.90
  -5   9   4   -0.20    0.90
  -5   9   4    0.50    0.70
  -5   9   4   -0.30    0.90
  -5   9   4    0.30    0.50
  -5   9   4    0.00    0.40
   4  -9  -4   68.29    3.90
   4  -9  -4   75.49    3.70
  -4   9   4   75.49    4.10
  -4   9   4   73.79    3.90
  -4   9   4   72.09    4.20
  -4   9   4   76.79    3.30
  -4   9   4   71.79    4.80
   3  -9  -4    9.20    1.60
   3  -9  -4   11.50    1.80
   3  -9  -4   10.40    1.00
  -3   9   4    9.70    1.20
  -3   9   4   10.60    1.00
  -3   9   4    8.30    1.10
  -3   9   4    9.50    1.00
  -3   9   4   10.70    1.80
  -3   9   4   11.50    1.80
   2  -9  -4    3.30    1.30
   2  -9  -4    1.60    0.60
  -2   9   4    2.40    1.30
  -2   9   4    1.80    0.70
  -2   9   4    3.20    1.40
  -2   9   4    2.60    1.30
  -2   9   4    2.80    0.80
  -2   9   4    3.00    0.60
   1  -9  -4   10.20    1.90
   1  -9  -4    6.90    0.90
   1  -9  -4    7.80    0.60
   1  -9  -4    9.70    1.80
  -1   9   4   10.10    1.30
  -1   9   4    9.90    1.90
  -1   9   4    6.50    1.50
  -1   9   4    6.90    1.00
  -1   9   4    8.50    0.70
   0  -9  -4    2.60    0.70
   0  -9  -4    2.70    1.40
   0  -9  -4    2.70    1.30
   0   9   4    3.00    0.70
   0   9   4    2.80    1.30
   0   9   4    4.90    1.60
   0   9   4    2.40    0.70
  -1  -9  -4   21.80    2.70
  -1  -9  -4   22.40    1.80
  -1  -9  -4   28.80    2.80
   1   9   4   22.30    1.90
   1   9   4   23.70    2.80
   1   9   4   29.60    3.00
   1   9   4   24.20    1.50
  -2  -9  -4    8.20    2.10
  -2  -9  -4    5.60    1.10
  -2  -9  -4    5.70    1.80
   2   9   4    8.60    1.80
   2   9   4    5.40    0.70
   2   9   4    5.90    1.80
   9 -10  -4    8.60    1.40
  -9  10   4    7.20    1.60
  -9  10   4   13.00    1.90
   8 -10  -4    3.20    1.10
  -8  10   4    2.10    1.10
  -8  10   4    1.70    1.00
  -8  10   4    3.10    1.10
   7 -10  -4   15.20    1.70
  -7  10   4   16.20    1.70
  -7  10   4   17.30    1.90
  -7  10   4   17.20    2.40
  -7  10   4   15.30    1.90
   6 -10  -4   18.70    1.80
   6 -10  -4   18.70    1.80
  -6  10   4   21.80    2.20
  -6  10   4   20.20    1.30
  -6  10   4   19.90    2.20
  -6  10   4   22.90    1.90
  -6  10   4   21.80    1.30
  -6  10   4   23.40    2.40
   5 -10  -4   -0.10    0.90
   5 -10  -4    1.00    0.70
   5 -10  -4    0.70    0.90
   5 -10  -4    0.60    0.80
  -5  10   4    0.90    1.10
  -5  10   4    1.00    0.50
  -5  10   4    0.60    0.60
  -5  10   4    1.10    1.10
  -5  10   4    0.80    0.70
  -5  10   4    2.10    1.20
   4 -10  -4   28.10    2.10
   4 -10  -4   25.50    2.30
   4 -10  -4   28.00    2.30
  -4  10   4   27.60    2.00
  -4  10   4   24.30    2.50
  -4  10   4   27.60    1.60
  -4  10   4   25.90    2.60
  -4  10   4   26.30    2.70
   3 -10  -4   17.00    1.80
   3 -10  -4   18.60    1.30
   3 -10  -4   17.00    2.10
   3 -10  -4   13.40    2.10
  -3  10   4   17.20    2.30
  -3  10   4   16.70    1.60
  -3  10   4   17.90    2.40
  -3  10   4   13.30    1.50
  -3  10   4   17.10    2.40
   2 -10  -4    4.70    1.50
   2 -10  -4    3.70    0.80
   2 -10  -4    5.40    1.50
  -2  10   4    4.20    1.50
  -2  10   4    2.60    1.30
  -2  10   4    4.20    0.90
  -2  10   4    4.20    0.70
  -2  10   4    3.50    0.90
   1 -10  -4    4.70    1.50
   1 -10  -4    9.30    1.80
   1 -10  -4    7.70    1.10
  -1  10   4    7.00    1.10
  -1  10   4    8.80    1.30
  -1  10   4    5.30    1.50
  -1  10   4    7.90    1.90
   0 -10  -4    1.10    1.40
   0 -10  -4   -0.20    1.30
   0 -10  -4   -0.10    0.60
   0  10   4    0.90    0.50
   0  10   4    1.50    1.30
   0  10   4    0.40    0.70
   0  10   4    0.90    1.40
  -1 -10  -4   17.60    2.70
   1  10   4   24.50    3.00
   1  10   4   30.00    3.20
   8 -11  -4    4.00    1.80
  -8  11   4    4.10    1.20
  -8  11   4    3.70    1.30
  -8  11   4    3.40    1.20
   7 -11  -4    4.90    1.20
  -7  11   4    5.60    1.60
  -7  11   4    4.50    1.10
  -7  11   4    3.20    1.30
  -7  11   4    5.90    0.60
   6 -11  -4   24.10    2.10
  -6  11   4   23.80    2.50
  -6  11   4   26.50    2.60
  -6  11   4   22.90    1.40
  -6  11   4   24.70    2.10
   5 -11  -4    1.00    0.90
   5 -11  -4    1.10    1.00
   5 -11  -4    1.40    0.90
  -5  11   4    0.00    1.20
  -5  11   4    0.30    0.70
  -5  11   4    0.30    0.50
  -5  11   4    1.20    1.20
   4 -11  -4    2.50    1.20
   4 -11  -4    3.20    1.10
   4 -11  -4    2.90    1.30
  -4  11   4    4.70    1.60
  -4  11   4    3.50    0.90
  -4  11   4    3.90    1.50
  -4  11   4    5.80    0.90
   3 -11  -4    4.10    1.50
   3 -11  -4    2.80    1.20
   3 -11  -4    2.90    1.30
  -3  11   4    4.10    1.50
  -3  11   4    1.70    0.70
  -3  11   4    2.70    1.50
  -3  11   4    1.70    0.70
   2 -11  -4    2.80    0.80
   2 -11  -4    2.40    1.40
   2 -11  -4    2.00    1.40
  -2  11   4    2.00    0.70
  -2  11   4    2.90    0.90
  -2  11   4    2.60    1.60
   1 -11  -4   18.10    2.60
   1 -11  -4   15.50    2.60
   1 -11  -4   18.40    1.50
  -1  11   4   20.90    2.90
  -1  11   4   15.30    1.40
  -1  11   4   10.50    2.20
  -1  11   4   15.60    1.60
  -1  12  -5    1.90    0.90
  -1  12  -5    4.50    1.60
  -1  12  -5    2.20    1.50
   1 -12   5    4.50    1.60
   1 -12   5    3.70    1.50
   1 -12   5    3.30    1.20
  -2  12  -5   16.00    2.50
  -2  12  -5   14.40    1.60
  -2  12  -5   17.50    2.50
   2 -12   5   16.50    1.40
   2 -12   5   15.10    1.90
   2 -12   5   17.50    2.30
  -3  12  -5    0.10    1.20
  -3  12  -5   -0.70    0.70
  -3  12  -5    0.10    1.20
   3 -12   5    0.40    0.90
   3 -12   5   -1.10    1.00
[truncated: 488,968 more chars]
