# Supplementary material for: catena-Poly[[(8-amino­quinoline)­cobalt(II)]-di-μ-azido]
Source: IUCrdata. 2024 Sep 6;9(Pt 9):x240849. doi: 10.1107/S2414314624008496 (PMC11451032; doi:10.1107/S2414314624008496)
Supplement: Supplementary file 2 [file x-09-x240849-Isup2.hkl]

data_I                                                                          
_shelx_title ' SETIFI_SF1_20_CoAqN3_295K_0m_a.res in P-1'                       
_shelx_refln_list_code          4                                               
_shelx_F_calc_maximum      153.43                                               
_exptl_crystal_F_000       290.00                                               
_reflns_d_resolution_high  0.6466                                               
                                                                                
loop_                                                                           
 _space_group_symop_operation_xyz                                               
 'x, y, z'                                                                      
 '-x, -y, -z'                                                                   
                                                                                
_cell_length_a     7.3526                                                       
_cell_length_b     8.3354                                                       
_cell_length_c    10.4053                                                       
_cell_angle_alpha  97.221                                                       
_cell_angle_beta  102.413                                                       
_cell_angle_gamma 111.334                                                       
                                                                                
_shelx_F_squared_multiplier     1.000                                           
                                                                                
loop_                                                                           
 _refln_index_h                                                                 
 _refln_index_k                                                                 
 _refln_index_l                                                                 
 _refln_F_squared_calc                                                          
 _refln_F_squared_meas                                                          
 _refln_F_squared_sigma                                                         
 _refln_observed_status                                                         
   1   0   0       1202.76       1218.33        39.64 o                         
   2   0   0        561.07        655.35         7.36 o                         
   3   0   0        285.10        290.69         3.55 o                         
   4   0   0        620.17        663.72         7.93 o                         
   5   0   0        628.97        624.59         7.94 o                         
   6   0   0        107.75        106.00         1.45 o                         
   7   0   0         32.89         34.00         1.06 o                         
   8   0   0         43.42         45.31         2.00 o                         
   9   0   0          0.17          0.64         0.80 o                         
  10   0   0         12.82         10.87         1.19 o                         
 -10   1   0         33.75         32.63         3.38 o                         
  -9   1   0          0.62          0.36         0.85 o                         
  -8   1   0         40.84         38.30         1.04 o                         
  -7   1   0         72.82         77.12         1.45 o                         
  -6   1   0          2.58          4.62         0.42 o                         
  -5   1   0        919.40        923.25        11.58 o                         
  -4   1   0        325.82        300.92         4.41 o                         
  -3   1   0        134.60        100.31         1.37 o                         
  -1   1   0         24.06         47.36         0.82 o                         
   0   1   0      10363.12      11919.02       324.84 o                         
   1   1   0          4.85          2.92         0.22 o                         
   2   1   0       1270.83       1328.11        24.74 o                         
   3   1   0        870.56        872.83         9.47 o                         
   4   1   0        118.84        131.53         1.66 o                         
   5   1   0        287.53        275.85         3.37 o                         
   6   1   0        108.92        107.38         1.70 o                         
   7   1   0         16.77         16.54         0.98 o                         
   8   1   0         48.81         48.02         2.05 o                         
   9   1   0          3.25          1.87         0.96 o                         
 -10   2   0         33.91         35.29         3.38 o                         
  -9   2   0          0.04         -0.36         0.36 o                         
  -8   2   0         51.13         51.11         1.72 o                         
  -7   2   0        141.78        138.95         2.84 o                         
  -6   2   0         52.69         57.62         1.40 o                         
  -5   2   0        289.04        277.94         4.16 o                         
  -4   2   0          0.40          0.71         0.22 o                         
  -3   2   0       2610.69       2733.25        75.88 o                         
  -2   2   0      23539.29      23754.80       630.72 o                         
  -1   2   0          4.75          9.79         0.52 o                         
   0   2   0        143.99        126.73         1.45 o                         
   1   2   0       1017.46       1087.91        13.54 o                         
   2   2   0       2814.98       2791.91       103.68 o                         
   3   2   0        586.53        574.75         5.90 o                         
   4   2   0         18.56         21.32         0.53 o                         
   5   2   0        137.23        140.72         2.12 o                         
   6   2   0         76.11         68.50         1.53 o                         
   7   2   0         12.03         11.18         0.79 o                         
   8   2   0         25.09         25.07         2.08 o                         
   9   2   0          1.36          0.30         1.39 o                         
 -10   3   0         17.79         17.19         1.39 o                         
  -9   3   0          8.29         10.26         1.45 o                         
  -8   3   0         35.27         40.15         3.99 o                         
  -7   3   0        180.89        169.53         3.03 o                         
  -6   3   0          8.66         14.51         1.01 o                         
  -5   3   0        184.84        193.06         3.01 o                         
  -4   3   0       2018.54       2079.71        41.91 o                         
  -3   3   0       1059.52       1040.91        15.82 o                         
  -2   3   0       2945.09       2903.50       100.90 o                         
  -1   3   0        433.69        494.82         5.28 o                         
   0   3   0        472.31        539.71         5.71 o                         
   1   3   0       1056.88       1129.91        11.76 o                         
   2   3   0        890.02        909.37         9.95 o                         
   3   3   0        318.05        313.90         3.18 o                         
   4   3   0         20.16         17.77         0.68 o                         
   5   3   0        119.40        115.53         2.17 o                         
   6   3   0         43.21         44.01         1.35 o                         
   7   3   0         16.52         15.59         1.37 o                         
   8   3   0         18.62         13.83         1.70 o                         
 -11   4   0          1.80         -1.21         1.45 o                         
 -10   4   0          4.86          4.59         1.02 o                         
  -9   4   0         34.39         33.45         1.96 o                         
  -8   4   0         18.88         20.90         2.36 o                         
  -7   4   0         89.48         85.77         1.88 o                         
  -6   4   0          0.02         -0.30         0.34 o                         
  -5   4   0        681.01        690.49         9.27 o                         
  -4   4   0       2808.44       2964.77        63.99 o                         
  -3   4   0        369.70        411.33         4.38 o                         
  -2   4   0        674.18        649.14         6.80 o                         
  -1   4   0          0.01          1.28         0.19 o                         
   0   4   0       1834.37       2075.66        31.64 o                         
   1   4   0        348.82        367.64         3.93 o                         
   2   4   0         24.20         25.24         0.69 o                         
   3   4   0        314.12        296.66         3.21 o                         
   4   4   0         40.65         38.77         0.83 o                         
   5   4   0         65.01         68.78         1.62 o                         
   6   4   0          9.54          9.09         1.15 o                         
   7   4   0         11.55          7.81         1.04 o                         
   8   4   0         13.31         13.05         2.00 o                         
 -11   5   0          0.23          0.22         0.97 o                         
 -10   5   0          1.09          2.84         0.98 o                         
  -9   5   0         25.59         21.11         1.79 o                         
  -8   5   0         24.82         22.72         1.71 o                         
  -7   5   0        180.33        191.76         4.23 o                         
  -6   5   0        311.33        331.94         5.06 o                         
  -5   5   0        451.13        478.66         6.59 o                         
  -4   5   0        153.84        151.15         1.89 o                         
  -3   5   0        163.76        156.05         1.85 o                         
  -2   5   0       1117.55       1114.77        12.66 o                         
  -1   5   0         87.11         92.89         1.23 o                         
   0   5   0        833.41        913.68        10.06 o                         
   1   5   0          5.65          5.69         0.43 o                         
   2   5   0         19.44         20.20         0.86 o                         
   3   5   0        374.05        377.51         4.71 o                         
   4   5   0         15.41         13.22         0.81 o                         
   5   5   0         51.94         50.54         1.84 o                         
   6   5   0         18.87         19.85         1.38 o                         
   7   5   0          4.30          4.72         1.26 o                         
 -11   6   0          0.98         -0.79         0.93 o                         
 -10   6   0          9.32          9.27         1.45 o                         
  -9   6   0          2.63          9.00         1.20 o                         
  -8   6   0          0.40          0.52         0.69 o                         
  -7   6   0        353.30        372.69         6.11 o                         
  -6   6   0        225.81        290.60        15.68 o                         
  -5   6   0        256.56        249.71         3.26 o                         
  -4   6   0         47.97         47.15         0.82 o                         
  -3   6   0        181.97        179.94         2.09 o                         
  -2   6   0       1202.56       1182.52        12.89 o                         
  -1   6   0        210.75        215.39         2.50 o                         
   0   6   0        228.89        245.91         2.86 o                         
   1   6   0         70.53         75.35         1.41 o                         
   2   6   0          1.78          1.13         0.46 o                         
   3   6   0        150.43        166.84         2.94 o                         
   4   6   0          0.05         -0.20         0.82 o                         
   5   6   0         29.07         25.64         1.79 o                         
   6   6   0         16.12         18.85         1.68 o                         
 -10   7   0         33.35         32.37         2.30 o                         
  -9   7   0         13.13         16.41         1.62 o                         
  -8   7   0         67.68         63.56         1.92 o                         
  -7   7   0        186.70        223.62         7.30 o                         
  -6   7   0          3.03          3.91         0.53 o                         
  -5   7   0        175.29        174.15         2.37 o                         
  -4   7   0        309.51        303.80         3.78 o                         
  -3   7   0         65.89         59.51         0.99 o                         
  -2   7   0        212.82        208.98         2.66 o                         
  -1   7   0          1.46          1.35         0.37 o                         
   0   7   0        194.62        203.10         2.76 o                         
   1   7   0        250.58        277.50         4.75 o                         
   2   7   0          8.43          9.39         0.83 o                         
   3   7   0         84.72         83.60         2.37 o                         
   4   7   0          9.13          8.10         1.04 o                         
   5   7   0         14.34         12.08         1.36 o                         
   6   7   0          3.10          1.67         1.83 o                         
 -10   8   0          7.43          9.22         1.45 o                         
  -9   8   0         66.76         67.87         3.48 o                         
  -8   8   0         11.07         16.52         1.39 o                         
  -7   8   0         28.07         29.00         1.30 o                         
  -6   8   0          0.38         -0.39         0.39 o                         
  -5   8   0        308.90        291.64         4.15 o                         
  -4   8   0        472.31        467.97         5.90 o                         
  -3   8   0          0.33         -0.28         0.29 o                         
  -2   8   0        106.99        110.02         1.59 o                         
  -1   8   0         11.05         11.69         0.67 o                         
   0   8   0         18.37         18.20         0.93 o                         
   1   8   0        164.65        190.74         3.39 o                         
   2   8   0         23.17         24.89         1.73 o                         
   3   8   0         29.67         28.01         1.32 o                         
   4   8   0          6.98          6.09         1.11 o                         
   5   8   0         11.71         13.04         1.47 o                         
 -10   9   0          1.78          2.42         1.48 o                         
  -9   9   0         72.58         77.30         2.50 o                         
  -8   9   0          8.52          9.38         0.83 o                         
  -7   9   0         14.46         13.64         0.86 o                         
  -6   9   0         29.53         36.13         1.32 o                         
  -5   9   0        139.43        133.73         2.45 o                         
  -4   9   0        117.46        113.66         1.82 o                         
  -3   9   0          0.87          1.26         0.40 o                         
  -2   9   0        126.61        125.69         2.04 o                         
  -1   9   0         20.33         21.77         1.03 o                         
   0   9   0         52.27         59.89         1.90 o                         
   1   9   0        114.14        119.42         2.72 o                         
   2   9   0          0.02          0.34         0.71 o                         
   3   9   0         15.53         17.06         1.17 o                         
   4   9   0          0.56          0.65         1.49 o                         
  -9  10   0         19.57         17.44         1.28 o                         
  -8  10   0          7.19          9.17         1.59 o                         
  -7  10   0         92.08         94.23         2.38 o                         
  -6  10   0         40.09         38.57         1.40 o                         
  -5  10   0         17.35         17.61         1.37 o                         
  -4  10   0         79.85         79.40         1.68 o                         
  -3  10   0          3.53          3.41         0.59 o                         
  -2  10   0         46.07         48.76         1.88 o                         
  -1  10   0         29.00         32.83         1.37 o                         
   0  10   0         41.37         45.22         1.68 o                         
   1  10   0         27.98         27.46         1.54 o                         
   2  10   0          0.53          0.67         0.82 o                         
  -8  11   0          0.01          0.24         1.14 o                         
  -7  11   0         91.12         92.85         3.38 o                         
  -6  11   0         18.54         17.95         1.00 o                         
  -5  11   0          0.90          0.96         0.56 o                         
  -4  11   0         36.70         34.28         1.31 o                         
  -3  11   0          0.05         -0.49         0.51 o                         
  -2  11   0         72.60         75.29         2.28 o                         
  -1  11   0         43.89         45.85         1.65 o                         
   0  11   0          7.64          8.11         1.05 o                         
   1  11   0         10.39         12.60         1.21 o                         
  -7  12   0         30.81         34.23         2.32 o                         
  -6  12   0         26.48         24.24         2.10 o                         
  -5  12   0          0.09         -0.38         0.60 o                         
  -4  12   0         19.66         20.25         1.45 o                         
  -3  12   0          0.56          0.68         0.60 o                         
  -2  12   0         33.38         31.57         1.72 o                         
  -1  12   0         18.21         17.09         1.42 o                         
   1 -12   1          8.34          7.37         1.38 o                         
   2 -12   1          0.42         -0.20         0.98 o                         
   3 -12   1         17.16         18.67         1.26 o                         
   4 -12   1         25.84         24.80         1.57 o                         
   5 -12   1          0.94         -0.15         0.70 o                         
   6 -12   1          2.50          1.63         0.75 o                         
   7 -12   1          9.47          8.61         0.94 o                         
  -1 -11   1          5.37          5.11         1.31 o                         
   0 -11   1          2.41          1.78         0.79 o                         
   1 -11   1         43.69         51.88         1.92 o                         
   2 -11   1         10.74          8.09         0.94 o                         
   3 -11   1         13.52         13.81         1.06 o                         
   4 -11   1          1.29          3.18         0.79 o                         
   5 -11   1          0.08         -0.25         0.63 o                         
   6 -11   1         25.04         23.12         1.27 o                         
   7 -11   1         41.26         42.92         1.77 o                         
   8 -11   1          2.61          3.25         1.15 o                         
  -3 -10   1          8.69          8.30         1.49 o                         
  -2 -10   1         14.19         14.40         1.16 o                         
  -1 -10   1          6.37          8.13         1.04 o                         
   0 -10   1          3.25          5.74         0.95 o                         
   1 -10   1         85.35         94.22         2.81 o                         
   2 -10   1         28.54         29.98         1.51 o                         
   3 -10   1          1.16          0.75         0.51 o                         
   4 -10   1          1.51          2.42         0.62 o                         
   5 -10   1          2.30          2.22         0.61 o                         
   6 -10   1         97.84        100.05         2.48 o                         
   7 -10   1         32.85         37.19         1.51 o                         
   8 -10   1          1.03          1.67         0.72 o                         
   9 -10   1         29.35         28.39         1.74 o                         
  -4  -9   1         13.30         11.90         1.36 o                         
  -3  -9   1          1.58          0.66         0.77 o                         
  -2  -9   1         30.93         37.47         1.61 o                         
  -1  -9   1         75.28         85.40         2.28 o                         
   0  -9   1          0.02         -0.61         0.61 o                         
   1  -9   1         49.21         52.81         1.48 o                         
   2  -9   1          0.49          1.75         0.64 o                         
   3  -9   1         33.07         31.86         0.94 o                         
   4  -9   1        247.34        232.26         3.55 o                         
   5  -9   1         31.66         32.25         1.16 o                         
   6  -9   1         14.76         17.00         1.08 o                         
   7  -9   1          5.99          5.47         0.73 o                         
   8  -9   1          6.59          5.15         0.76 o                         
   9  -9   1         41.99         43.80         1.83 o                         
  10  -9   1          3.67          4.04         1.27 o                         
  -5  -8   1          1.61          1.44         1.21 o                         
  -4  -8   1         21.62         23.79         1.28 o                         
  -3  -8   1          0.87          1.70         0.73 o                         
  -2  -8   1         34.54         42.76         1.74 o                         
  -1  -8   1        262.77        284.27         4.29 o                         
   0  -8   1          0.48          0.32         0.45 o                         
   1  -8   1          2.43          1.52         0.42 o                         
   2  -8   1          4.52          5.58         0.50 o                         
   3  -8   1        165.59        160.69         2.21 o                         
   4  -8   1        545.99        548.79         8.33 o                         
   5  -8   1         49.14         47.00         1.40 o                         
   6  -8   1         60.14         55.75         1.43 o                         
   7  -8   1         18.31         18.52         1.05 o                         
   8  -8   1          0.04          0.70         0.65 o                         
   9  -8   1         33.36         40.18         2.79 o                         
  10  -8   1          5.54          5.82         1.37 o                         
  -6  -7   1         12.00         11.15         2.12 o                         
  -5  -7   1          0.01         -0.80         0.80 o                         
  -4  -7   1         57.82         62.38         1.83 o                         
  -3  -7   1         24.94         26.76         1.08 o                         
  -2  -7   1         23.76         27.44         1.04 o                         
  -1  -7   1        233.33        257.19         3.49 o                         
   0  -7   1         20.35         25.93         0.76 o                         
   1  -7   1        144.90        142.13         1.87 o                         
   2  -7   1        430.25        428.86         4.64 o                         
   3  -7   1          5.23          7.38         0.39 o                         
   4  -7   1        183.24        161.24         2.48 o                         
   5  -7   1         37.84         37.75         0.91 o                         
   6  -7   1        138.27        130.09         2.25 o                         
   7  -7   1         38.06         37.04         1.37 o                         
   8  -7   1          0.13          0.73         0.54 o                         
   9  -7   1         32.67         33.37         2.22 o                         
  10  -7   1         16.76         16.43         2.42 o                         
  -7  -6   1          0.60         -1.11         1.26 o                         
  -6  -6   1         18.21         19.00         2.17 o                         
  -5  -6   1          0.60         -0.16         0.64 o                         
  -4  -6   1        108.10        109.29         1.85 o                         
  -3  -6   1        161.89        163.10         2.61 o                         
  -2  -6   1         19.29         18.61         0.67 o                         
  -1  -6   1          3.43          4.72         0.45 o                         
   0  -6   1          0.43          1.30         0.31 o                         
   1  -6   1       1124.70       1140.69        11.58 o                         
   2  -6   1        631.66        572.77         5.97 o                         
   3  -6   1          0.32         -0.20         0.21 o                         
   4  -6   1        367.78        372.67         4.51 o                         
   5  -6   1         46.02         42.08         0.89 o                         
   6  -6   1         31.23         25.47         0.93 o                         
   7  -6   1        124.41        131.25         2.52 o                         
   8  -6   1          6.55          8.98         1.27 o                         
   9  -6   1         16.43         15.26         1.62 o                         
  10  -6   1         32.17         28.52         2.66 o                         
  -7  -5   1          1.51          0.48         1.38 o                         
  -6  -5   1         50.38         48.31         2.02 o                         
  -5  -5   1          0.92          0.75         0.44 o                         
  -4  -5   1        118.18        116.53         1.96 o                         
  -3  -5   1        202.97        208.80         2.53 o                         
  -2  -5   1        131.37        130.51         1.71 o                         
  -1  -5   1        110.73        116.19         1.55 o                         
   0  -5   1        686.56        701.11         7.23 o                         
   1  -5   1       1116.90       1082.31        10.93 o                         
   2  -5   1        560.18        549.05         5.66 o                         
   3  -5   1          8.24          7.33         0.38 o                         
   4  -5   1        357.90        329.86         4.15 o                         
   5  -5   1         13.91         15.45         0.67 o                         
   6  -5   1         12.49         12.55         0.60 o                         
   7  -5   1        231.67        242.31         5.91 o                         
   8  -5   1          1.43          1.11         0.80 o                         
   9  -5   1          4.14          2.86         0.93 o                         
  10  -5   1         13.71         15.27         1.51 o                         
  -8  -4   1          6.65          4.61         1.55 o                         
  -7  -4   1          3.28          2.39         0.74 o                         
  -6  -4   1         89.61         90.49         4.05 o                         
  -5  -4   1         24.32         23.37         0.94 o                         
  -4  -4   1        112.78        111.18         1.48 o                         
  -3  -4   1        102.51        106.49         1.50 o                         
  -2  -4   1         35.28         30.61         0.66 o                         
  -1  -4   1        950.21        968.68        10.17 o                         
   0  -4   1        254.71        254.93         3.31 o                         
   1  -4   1        437.05        468.86         4.67 o                         
   2  -4   1       2013.35       2167.49        63.92 o                         
   3  -4   1         32.65         30.02         0.60 o                         
   4  -4   1         74.10         59.91         1.14 o                         
   5  -4   1         53.20         54.53         1.17 o                         
   6  -4   1        121.13        131.63         2.72 o                         
   7  -4   1        170.30        164.88         3.33 o                         
   8  -4   1         72.02         73.15         2.89 o                         
   9  -4   1         14.56         17.10         2.30 o                         
  10  -4   1          4.55          4.91         1.02 o                         
  -8  -3   1         27.68         25.87         2.30 o                         
  -7  -3   1          4.44          3.88         0.75 o                         
  -6  -3   1         83.95         83.90         1.78 o                         
  -5  -3   1         24.00         24.50         0.74 o                         
  -4  -3   1        171.59        161.11         2.01 o                         
  -3  -3   1        398.50        375.23         4.00 o                         
  -2  -3   1         51.52         50.26         0.79 o                         
  -1  -3   1       2993.43       3189.04       125.16 o                         
   0  -3   1         79.68         64.84         1.08 o                         
   1  -3   1         82.29        115.03         1.60 o                         
   2  -3   1       2092.09       2084.43        47.57 o                         
   3  -3   1         46.18         62.10         1.21 o                         
   4  -3   1         79.91         76.30         1.28 o                         
   5  -3   1        136.88        140.19         2.07 o                         
   6  -3   1         38.03         36.72         0.89 o                         
   7  -3   1         34.73         32.58         1.07 o                         
   8  -3   1         45.02         44.86         2.08 o                         
   9  -3   1         44.02         42.95         1.55 o                         
  10  -3   1          6.73          6.53         2.18 o                         
  -9  -2   1          4.93          2.73         1.04 o                         
  -8  -2   1         50.85         50.98         3.09 o                         
  -7  -2   1          4.28          4.88         0.70 o                         
  -6  -2   1        107.17         96.90         1.93 o                         
  -5  -2   1         31.60         32.90         0.90 o                         
  -4  -2   1         74.39         66.91         0.99 o                         
  -3  -2   1        880.82        891.80        10.16 o                         
  -2  -2   1         21.37         11.22         0.34 o                         
  -1  -2   1       2326.30       2456.74       131.69 o                         
   0  -2   1        273.27        362.19         4.61 o                         
   1  -2   1        645.99        676.19        35.65 o                         
   2  -2   1         95.88         60.20         1.68 o                         
   3  -2   1          3.07          5.04         0.30 o                         
   4  -2   1       1018.19       1049.22        13.05 o                         
   5  -2   1        308.55        318.78         3.94 o                         
   6  -2   1         24.86         26.79         0.74 o                         
   7  -2   1         41.02         41.37         1.33 o                         
   8  -2   1          9.53         11.84         1.14 o                         
   9  -2   1         30.25         31.66         2.42 o                         
  10  -2   1          3.81          3.14         1.69 o                         
  -9  -1   1          3.83          3.81         1.01 o                         
  -8  -1   1         38.21         38.50         1.96 o                         
  -7  -1   1          4.75          4.06         0.76 o                         
  -6  -1   1        169.23        161.79         2.21 o                         
  -5  -1   1        165.82        162.90         1.96 o                         
  -4  -1   1        164.77        168.81         1.98 o                         
  -3  -1   1       1384.54       1326.40        14.92 o                         
  -2  -1   1        274.31        301.27         3.35 o                         
  -1  -1   1        937.55       1051.00        63.32 o                         
   0  -1   1        870.70        867.07        35.29 o                         
   1  -1   1       1364.84       1382.28        35.88 o                         
   2  -1   1        111.46        129.97         1.62 o                         
   3  -1   1         36.83         35.80         0.76 o                         
   4  -1   1        371.31        382.61         4.66 o                         
   5  -1   1        123.04        123.05         1.83 o                         
   6  -1   1          0.66          2.44         0.32 o                         
   7  -1   1        144.34        146.14         3.22 o                         
   8  -1   1          1.66          2.39         0.69 o                         
   9  -1   1         18.43         16.20         1.30 o                         
  10  -1   1          3.31          1.21         1.93 o                         
 -10   0   1          8.87          8.03         1.47 o                         
  -9   0   1         10.04         10.16         1.08 o                         
  -8   0   1         27.33         24.42         0.76 o                         
  -7   0   1          0.84          0.99         0.41 o                         
  -6   0   1        239.55        232.11         3.21 o                         
  -5   0   1        494.15        487.00         6.26 o                         
  -4   0   1        131.02        135.38         1.79 o                         
  -3   0   1        228.34        249.13         3.06 o                         
  -2   0   1         27.04         48.84         2.06 o                         
  -1   0   1       4552.59       4458.21       126.53 o                         
   1   0   1       1430.02       1530.30        40.38 o                         
   2   0   1        579.34        561.19         5.83 o                         
   3   0   1        130.84        128.09         1.42 o                         
   4   0   1         16.88         14.22         0.45 o                         
   5   0   1        218.91        214.07         2.67 o                         
   6   0   1          0.35          0.02         0.35 o                         
   7   0   1        127.24        127.37         2.49 o                         
   8   0   1          1.50          2.09         0.90 o                         
   9   0   1         13.52         10.17         1.08 o                         
 -10   1   1          9.70          9.67         2.18 o                         
  -9   1   1         22.19         19.39         1.31 o                         
  -8   1   1         22.11         21.25         0.79 o                         
  -7   1   1         20.41         20.39         1.32 o                         
  -6   1   1        486.18        487.14         7.71 o                         
  -5   1   1        680.11        692.62         9.28 o                         
  -4   1   1          2.80          2.70         0.24 o                         
  -3   1   1        871.68        778.21        10.96 o                         
  -2   1   1       1183.61       1157.26        29.15 o                         
   0   1   1       1210.24       1296.77        70.56 o                         
   1   1   1        182.19        159.80         1.78 o                         
   2   1   1        103.14        108.00         1.74 o                         
   3   1   1          6.17         12.73         0.49 o                         
   4   1   1        151.02        142.20         1.89 o                         
   5   1   1        379.96        357.40         4.33 o                         
   6   1   1          0.93          0.43         0.41 o                         
   7   1   1         80.91         80.79         2.06 o                         
   8   1   1          0.07          0.03         0.77 o                         
   9   1   1          6.71          5.03         1.10 o                         
 -10   2   1          9.98          9.26         1.02 o                         
  -9   2   1         15.39         14.34         0.88 o                         
  -8   2   1         97.53         98.51         2.74 o                         
  -7   2   1         61.42         61.99         1.51 o                         
  -6   2   1        145.50        157.30         2.79 o                         
  -5   2   1        144.39        136.57         2.41 o                         
  -4   2   1        225.20        212.51         3.19 o                         
  -3   2   1       4566.19       4847.44       109.24 o                         
  -2   2   1       1010.49       1238.13        33.66 o                         
  -1   2   1       1228.06       1371.67        79.76 o                         
   0   2   1        700.70        787.22        10.41 o                         
   1   2   1          0.37          2.60         0.29 o                         
   2   2   1        545.81        522.47         6.34 o                         
   3   2   1         97.93         86.75         1.19 o                         
   4   2   1         99.56         95.84         1.41 o                         
   5   2   1        253.47        256.24         3.32 o                         
   6   2   1         16.18         15.68         0.94 o                         
   7   2   1         37.78         32.33         1.39 o                         
   8   2   1         11.38         10.72         1.12 o                         
   9   2   1          4.79          2.92         1.68 o                         
 -11   3   1          5.99          4.11         1.69 o                         
 -10   3   1          4.33          3.01         0.84 o                         
  -9   3   1          3.39          2.66         0.67 o                         
  -8   3   1        370.52        374.46         8.56 o                         
  -7   3   1         59.36         54.67         1.88 o                         
  -6   3   1          1.65          4.53         0.46 o                         
  -5   3   1        294.75        301.05         5.31 o                         
  -4   3   1       1509.04       1666.74        62.11 o                         
  -3   3   1       3415.39       3596.26        88.45 o                         
  -2   3   1        720.68        742.18         9.83 o                         
  -1   3   1        352.50        326.56         3.39 o                         
   0   3   1        307.39        380.87         4.28 o                         
   1   3   1         25.44         45.08         1.65 o                         
   2   3   1       1156.81       1110.18        11.62 o                         
   3   3   1        241.04        251.77         2.97 o                         
   4   3   1         71.92         69.27         1.21 o                         
   5   3   1        137.90        126.22         2.53 o                         
   6   3   1         10.45          9.23         0.98 o                         
   7   3   1         23.06         25.44         1.41 o                         
   8   3   1          8.07          7.49         1.25 o                         
 -11   4   1          7.75          5.60         1.16 o                         
 -10   4   1         15.77         17.99         1.62 o                         
  -9   4   1          2.09          1.93         0.74 o                         
  -8   4   1        205.83        202.79         5.57 o                         
  -7   4   1         13.10         14.00         0.96 o                         
  -6   4   1        210.20        217.39         3.69 o                         
  -5   4   1        811.40        805.31        10.72 o                         
  -4   4   1        863.00        944.89        10.66 o                         
  -3   4   1       1271.16       1307.04        24.44 o                         
  -2   4   1        663.47        681.65         6.68 o                         
  -1   4   1        712.35        734.69         8.07 o                         
   0   4   1        124.57         95.34         1.33 o                         
   1   4   1          9.17         11.56         0.73 o                         
   2   4   1        567.16        603.02         6.54 o                         
   3   4   1        346.18        329.21         4.14 o                         
   4   4   1         63.33         52.34         1.28 o                         
   5   4   1         43.29         40.12         1.66 o                         
   6   4   1          0.48          0.23         0.75 o                         
   7   4   1         20.88         19.82         1.68 o                         
   8   4   1          0.05          0.00         1.93 o                         
 -11   5   1         10.84         12.81         1.93 o                         
 -10   5   1         64.62         64.41         3.99 o                         
  -9   5   1          5.74          4.82         1.10 o                         
  -8   5   1         20.96         19.40         1.24 o                         
  -7   5   1         71.51         71.31         2.01 o                         
  -6   5   1       1266.52       1298.74        17.25 o                         
  -5   5   1        769.85        791.24        10.02 o                         
  -4   5   1         23.61         20.98         0.51 o                         
  -3   5   1        295.24        280.85         3.12 o                         
  -2   5   1          5.77          4.05         0.42 o                         
  -1   5   1        211.64        210.68         2.50 o                         
   0   5   1        685.52        754.48         8.39 o                         
   1   5   1          4.34          7.27         0.45 o                         
   2   5   1        233.71        217.41         2.67 o                         
   3   5   1        206.09        204.02         3.17 o                         
   4   5   1         48.57         45.43         1.44 o                         
   5   5   1         37.42         43.63         1.69 o                         
   6   5   1          1.15          0.88         0.86 o                         
   7   5   1          8.29          7.11         2.01 o                         
 -11   6   1          5.73          6.18         1.37 o                         
 -10   6   1         40.82         39.21         2.30 o                         
  -9   6   1          0.13          0.36         0.85 o                         
  -8   6   1        118.10        115.26         2.88 o                         
  -7   6   1        235.33        242.29         4.55 o                         
  -6   6   1        605.55        629.01         8.10 o                         
  -5   6   1        306.03        290.42         3.74 o                         
  -4   6   1          0.27          0.61         0.23 o                         
  -3   6   1        554.14        549.63         5.72 o                         
  -2   6   1        102.85         91.08         1.31 o                         
  -1   6   1         25.85         26.30         0.72 o                         
   0   6   1        829.35        873.86        10.21 o                         
   1   6   1         57.90         67.18         1.24 o                         
   2   6   1         82.75         86.48         1.69 o                         
   3   6   1         41.79         39.59         1.24 o                         
   4   6   1          9.67          9.43         0.99 o                         
   5   6   1         32.76         35.18         1.91 o                         
   6   6   1          0.53         -0.22         1.13 o                         
 -11   7   1          0.89          4.24         3.02 o                         
 -10   7   1         24.05         21.95         1.86 o                         
  -9   7   1          0.10         -0.76         0.76 o                         
  -8   7   1        379.29        383.01         6.93 o                         
  -7   7   1        170.70        168.10         3.16 o                         
  -6   7   1         22.26         22.62         0.74 o                         
  -5   7   1        268.54        253.86         3.09 o                         
  -4   7   1          3.38          4.27         0.39 o                         
  -3   7   1        161.77        163.44         2.03 o                         
  -2   7   1         79.04         72.65         1.17 o                         
  -1   7   1         51.63         48.36         0.97 o                         
   0   7   1        422.32        441.06         5.08 o                         
   1   7   1         53.14         54.86         1.33 o                         
   2   7   1         82.93         86.83         2.48 o                         
   3   7   1         27.19         34.83         1.82 o                         
   4   7   1          4.30          5.02         1.07 o                         
   5   7   1         12.15          8.91         1.31 o                         
 -10   8   1        110.05        105.78         4.06 o                         
  -9   8   1         15.30         18.88         3.50 o                         
  -8   8   1        138.38        143.68         4.40 o                         
  -7   8   1         11.95         10.35         0.81 o                         
  -6   8   1         45.67         41.53         1.12 o                         
  -5   8   1        428.81        424.93         5.46 o                         
  -4   8   1         22.38         21.66         0.68 o                         
  -3   8   1         91.25         83.74         1.39 o                         
  -2   8   1        199.39        204.74         2.77 o                         
  -1   8   1          0.05         -0.20         0.37 o                         
   0   8   1        127.63        126.49         2.19 o                         
   1   8   1         23.75         25.54         0.92 o                         
   2   8   1         39.27         45.12         1.84 o                         
   3   8   1         13.59         14.81         1.48 o                         
   4   8   1          3.94          3.50         1.07 o                         
 -10   9   1        144.55        142.97         4.46 o                         
  -9   9   1         25.39         23.64         1.42 o                         
  -8   9   1         33.73         37.55         1.83 o                         
  -7   9   1         17.40         17.47         1.31 o                         
  -6   9   1         21.49         18.65         1.32 o                         
  -5   9   1        127.20        123.06         2.23 o                         
  -4   9   1         13.49         13.75         0.65 o                         
  -3   9   1         62.36         60.12         1.35 o                         
  -2   9   1        155.65        158.37         2.41 o                         
  -1   9   1          4.79          4.60         0.71 o                         
   0   9   1         69.73         77.54         1.82 o                         
   1   9   1         18.70         22.99         1.09 o                         
   2   9   1         26.19         28.79         1.69 o                         
   3   9   1          4.02          2.65         0.73 o                         
  -9  10   1          2.53          1.56         0.86 o                         
  -8  10   1         77.77         73.14         2.42 o                         
  -7  10   1         75.26         77.61         2.59 o                         
  -6  10   1          0.82          0.77         0.41 o                         
  -5  10   1         51.53         48.16         1.32 o                         
  -4  10   1         34.35         32.91         1.05 o                         
  -3  10   1         14.72         14.17         0.85 o                         
  -2  10   1         92.27         96.31         2.26 o                         
  -1  10   1          0.98          1.16         0.69 o                         
   0  10   1         35.86         42.26         1.54 o                         
   1  10   1          4.31          5.57         0.91 o                         
   2  10   1          6.93          4.17         0.99 o                         
  -9  11   1          1.01          1.45         1.93 o                         
  -8  11   1         37.91         32.65         2.12 o                         
  -7  11   1         55.94         61.14         2.69 o                         
  -6  11   1          0.59          1.33         0.88 o                         
  -5  11   1         18.62         17.05         1.13 o                         
  -4  11   1         27.66         28.75         1.07 o                         
  -3  11   1         25.05         24.24         1.03 o                         
  -2  11   1         40.19         42.33         1.87 o                         
  -1  11   1          0.16          2.07         0.80 o                         
   0  11   1         31.80         38.26         1.75 o                         
  -7  12   1         39.08         42.65         2.47 o                         
  -6  12   1          0.62         -1.38         1.56 o                         
  -5  12   1          9.95         11.52         1.61 o                         
  -4  12   1         17.49         17.75         1.65 o                         
  -3  12   1         17.74         12.79         1.26 o                         
  -2  12   1         26.06         25.36         1.59 o                         
   1 -12   2          8.00          5.53         1.23 o                         
   2 -12   2          0.09         -0.60         0.67 o                         
   3 -12   2         25.04         23.47         1.85 o                         
   4 -12   2         17.88         12.70         1.10 o                         
   5 -12   2          2.83          4.31         0.95 o                         
   6 -12   2        102.94         97.12         2.95 o                         
   7 -12   2          1.09          0.40         0.83 o                         
  -1 -11   2          1.14          0.16         0.99 o                         
   0 -11   2          1.32          1.70         0.86 o                         
   1 -11   2         23.22         23.12         1.63 o                         
   2 -11   2         12.88         13.16         1.38 o                         
   3 -11   2         64.67         64.64         1.90 o                         
   4 -11   2        164.69        150.57         3.92 o                         
   5 -11   2          1.43          1.69         0.71 o                         
   6 -11   2         45.42         43.57         1.75 o                         
   7 -11   2          0.85          2.00         0.85 o                         
   8 -11   2         64.63         66.51         3.70 o                         
  -3 -10   2          0.04         -0.81         0.84 o                         
  -2 -10   2         16.86         15.61         1.33 o                         
  -1 -10   2          3.12          1.34         0.83 o                         
   0 -10   2          1.28          0.59         0.67 o                         
   1 -10   2         80.22         86.18         2.34 o                         
   2 -10   2         13.25          9.61         1.15 o                         
   3 -10   2         34.20         36.89         1.19 o                         
   4 -10   2        174.83        168.95         3.09 o                         
   5 -10   2         12.53         12.05         0.94 o                         
   6 -10   2         32.85         33.65         1.37 o                         
   7 -10   2          0.85          0.38         0.72 o                         
   8 -10   2         87.28         91.28         2.41 o                         
   9 -10   2         27.35         28.04         1.62 o                         
  -4  -9   2         16.72         13.35         1.18 o                         
  -3  -9   2          0.01         -0.43         0.71 o                         
  -2  -9   2          2.70          3.74         0.78 o                         
  -1  -9   2         16.29         13.81         1.05 o                         
   0  -9   2         76.11         81.19         2.10 o                         
   1  -9   2         95.87         95.76         2.46 o                         
   2  -9   2        220.21        215.36         3.44 o                         
   3  -9   2        120.28        127.38         2.16 o                         
   4  -9   2        124.02        117.06         2.32 o                         
   5  -9   2          9.04          8.18         0.82 o                         
   6  -9   2        149.41        152.44         3.16 o                         
   7  -9   2          3.75          2.30         0.69 o                         
   8  -9   2         16.84         14.68         1.14 o                         
   9  -9   2         29.24         29.97         1.42 o                         
  -5  -8   2          3.56          4.05         0.92 o                         
  -4  -8   2         10.39          8.00         0.87 o                         
  -3  -8   2          0.65          1.00         0.69 o                         
  -2  -8   2         39.53         40.87         1.71 o                         
  -1  -8   2        173.95        179.09         3.75 o                         
   0  -8   2          0.40          0.46         0.46 o                         
   1  -8   2         11.00         13.80         0.87 o                         
   2  -8   2        133.60        133.11         1.91 o                         
   3  -8   2        239.70        229.21         2.95 o                         
   4  -8   2        162.83        166.39         2.69 o                         
   5  -8   2         13.05         17.38         0.84 o                         
   6  -8   2        222.96        225.50         3.34 o                         
   7  -8   2          3.82          3.17         0.68 o                         
   8  -8   2          7.20          7.18         1.04 o                         
   9  -8   2         21.97         28.16         2.22 o                         
  10  -8   2          0.33          0.94         0.93 o                         
  -6  -7   2          5.78          6.54         1.14 o                         
  -5  -7   2          1.44          1.21         0.92 o                         
  -4  -7   2          4.95          4.64         0.65 o                         
  -3  -7   2          0.90          0.79         0.56 o                         
  -2  -7   2        146.01        155.48         2.67 o                         
  -1  -7   2        206.34        212.73         2.99 o                         
   0  -7   2         72.44         74.04         1.27 o                         
   1  -7   2        277.98        274.10         3.28 o                         
   2  -7   2         45.69         46.26         0.92 o                         
   3  -7   2        171.67        171.21         2.19 o                         
   4  -7   2        494.58        495.15         6.99 o                         
   5  -7   2          2.63          2.97         0.41 o                         
   6  -7   2        112.75        108.14         2.15 o                         
   7  -7   2          9.78         10.98         0.91 o                         
   8  -7   2         19.69         18.62         1.40 o                         
   9  -7   2         14.97         18.37         1.79 o                         
  10  -7   2          1.43          0.00         1.03 o                         
  -7  -6   2          6.93          7.19         1.24 o                         
  -6  -6   2          1.47          1.57         0.84 o                         
  -5  -6   2         12.88         15.13         0.99 o                         
  -4  -6   2        108.59        103.23         1.90 o                         
  -3  -6   2         63.44         64.53         1.42 o                         
  -2  -6   2          2.18          2.79         0.48 o                         
  -1  -6   2         16.09         17.91         0.70 o                         
   0  -6   2         11.70         15.02         0.54 o                         
   1  -6   2       1213.35       1229.54        12.04 o                         
   2  -6   2         63.21         59.28         1.01 o                         
   3  -6   2         96.20         88.32         1.29 o                         
   4  -6   2        297.28        305.52         3.98 o                         
   5  -6   2         10.61          9.64         0.65 o                         
   6  -6   2        175.55        168.33         2.87 o                         
   7  -6   2         29.32         33.25         1.10 o                         
   8  -6   2         25.20         29.43         1.96 o                         
   9  -6   2         24.67         24.92         1.92 o                         
  10  -6   2          0.02         -0.59         0.84 o                         
  -7  -5   2          1.34          1.80         0.91 o                         
  -6  -5   2          1.19          2.37         0.61 o                         
  -5  -5   2         35.54         34.74         1.13 o                         
  -4  -5   2        231.49        236.26         3.35 o                         
  -3  -5   2        113.79        106.65         1.52 o                         
  -2  -5   2         14.81         25.69         1.12 o                         
  -1  -5   2         83.97        103.22         1.44 o                         
   0  -5   2          5.85          9.47         0.62 o                         
   1  -5   2       2284.07       2194.05        30.95 o                         
   2  -5   2        592.56        644.26         6.87 o                         
   3  -5   2         85.11         89.12         1.20 o                         
   4  -5   2        131.16        123.33         1.71 o                         
   5  -5   2          2.58          2.92         0.36 o                         
   6  -5   2        207.08        198.02         3.03 o                         
   7  -5   2         83.01         91.85         2.41 o                         
   8  -5   2         16.83         19.23         1.34 o                         
   9  -5   2         28.06         23.21         1.74 o                         
  10  -5   2          0.67         -0.07         0.84 o                         
  -8  -4   2          1.16          1.12         1.02 o                         
  -7  -4   2         13.34         15.21         1.29 o                         
  -6  -4   2         63.91         63.53         1.99 o                         
  -5  -4   2          0.02         -0.36         0.45 o                         
  -4  -4   2          6.70         12.59         0.81 o                         
  -3  -4   2         44.17         47.01         0.87 o                         
  -2  -4   2        154.60        176.17         2.75 o                         
  -1  -4   2        667.58        674.11         6.94 o                         
   0  -4   2          0.63          5.46         0.37 o                         
   1  -4   2        863.78        867.60         9.10 o                         
   2  -4   2        318.62        320.68         3.65 o                         
   3  -4   2        384.31        382.85         5.02 o                         
   4  -4   2        328.85        325.54         4.28 o                         
   5  -4   2         31.84         27.39         0.74 o                         
   6  -4   2        258.48        273.77         4.31 o                         
   7  -4   2        174.25        165.74         4.42 o                         
   8  -4   2         10.81         10.55         1.21 o                         
  10  -4   2          0.12         -0.84         0.84 o                         
  -9  -3   2          3.01          2.55         1.00 o                         
  -8  -3   2          0.69          1.70         0.85 o                         
  -7  -3   2         59.03         55.02         1.51 o                         
  -6  -3   2         93.78         94.59         1.96 o                         
  -5  -3   2         13.86         13.52         0.59 o                         
  -4  -3   2          1.30          9.52         1.13 o                         
  -3  -3   2         77.68         83.48         1.16 o                         
  -2  -3   2        853.46        790.09         8.03 o                         
  -1  -3   2       3055.67       3036.79       120.54 o                         
   0  -3   2          4.41          6.12         0.32 o                         
   1  -3   2        151.88        134.91         1.58 o                         
   2  -3   2       1214.16       1242.93        23.20 o                         
   3  -3   2        271.04        254.88         2.89 o                         
   4  -3   2        487.24        522.92         7.06 o                         
   5  -3   2          7.83          7.36         0.38 o                         
   6  -3   2        159.82        159.44         2.63 o                         
   7  -3   2         71.11         72.39         1.58 o                         
   8  -3   2         13.71         11.84         1.06 o                         
   9  -3   2         64.65         66.46         4.59 o                         
  10  -3   2          0.35         -1.69         1.69 o                         
  -9  -2   2          7.49          7.82         1.04 o                         
  -8  -2   2         19.13         21.58         1.47 o                         
  -7  -2   2         39.80         37.13         1.10 o                         
  -6  -2   2          1.75          6.22         0.67 o                         
  -5  -2   2          2.53          2.27         0.34 o                         
  -4  -2   2        285.60        286.13         3.37 o                         
  -3  -2   2        395.07        418.08         4.72 o                         
  -2  -2   2        179.36        186.02         3.05 o                         
  -1  -2   2       2583.57       2673.01       100.89 o                         
   0  -2   2        732.94        758.32        10.80 o                         
   1  -2   2         68.94         73.23         1.40 o                         
   2  -2   2        914.56        966.55        13.64 o                         
   3  -2   2       1169.80       1194.03        14.80 o                         
   4  -2   2       1431.64       1414.42        18.62 o                         
   5  -2   2        278.39        294.41         3.70 o                         
   6  -2   2        125.90        127.63         1.82 o                         
   7  -2   2         49.00         47.85         1.05 o                         
   8  -2   2          9.61          8.49         0.71 o                         
   9  -2   2         29.59         33.59         3.63 o                         
  10  -2   2          2.50         -0.48         1.93 o                         
 -10  -1   2          4.43          4.60         1.24 o                         
  -9  -1   2         19.74         20.38         1.45 o                         
  -8  -1   2         21.96         22.41         1.36 o                         
  -7  -1   2         11.38         11.83         0.72 o                         
  -6  -1   2         19.34         22.41         0.77 o                         
  -5  -1   2          0.04          0.67         0.26 o                         
  -4  -1   2        831.88        792.43         9.04 o                         
  -3  -1   2        625.28        602.45         6.89 o                         
  -2  -1   2        369.30        370.96         4.29 o                         
  -1  -1   2       3942.66       4079.74       130.46 o                         
   0  -1   2       1681.61       1891.77        42.35 o                         
   1  -1   2        385.63        385.01         4.04 o                         
   2  -1   2         57.31         41.30         1.05 o                         
   3  -1   2         44.08         39.46         0.64 o                         
   4  -1   2        996.05       1035.74        10.74 o                         
   5  -1   2        114.88        117.33         1.59 o                         
   6  -1   2        157.61        145.22         2.22 o                         
   7  -1   2         91.72         97.60         2.03 o                         
   8  -1   2          4.63          6.52         1.21 o                         
   9  -1   2          1.25          4.02         1.15 o                         
  10  -1   2          3.56          2.18         2.18 o                         
 -10   0   2          0.08         -0.68         0.71 o                         
  -9   0   2         17.64         17.99         0.76 o                         
  -8   0   2          3.06          5.32         0.77 o                         
  -7   0   2          8.62          8.38         0.68 o                         
  -6   0   2        451.74        463.18         6.02 o                         
  -5   0   2         56.56         54.79         1.47 o                         
  -4   0   2        286.96        254.51         3.02 o                         
  -3   0   2        209.03        214.63         2.53 o                         
  -2   0   2       1338.75       1330.77        52.55 o                         
  -1   0   2        607.40        608.46        17.07 o                         
   0   0   2       2440.10       2615.16        88.33 o                         
   1   0   2       6743.99       7168.28       211.12 o                         
   2   0   2        540.58        567.28         5.53 o                         
   3   0   2        238.08        236.09         2.83 o                         
   4   0   2        809.45        770.81         8.83 o                         
   5   0   2         81.39         81.39         1.40 o                         
   6   0   2         97.71         98.08         1.95 o                         
   7   0   2         47.15         53.25         1.78 o                         
   8   0   2          0.37          0.02         0.69 o                         
   9   0   2          3.00          3.90         1.00 o                         
 -10   1   2          0.44         -0.24         0.65 o                         
  -9   1   2         21.72         22.73         1.04 o                         
  -8   1   2          0.35          1.95         0.67 o                         
  -7   1   2          6.42          6.97         0.56 o                         
  -6   1   2        534.48        516.31         7.55 o                         
  -5   1   2         44.44         51.03         1.13 o                         
  -4   1   2       1264.67       1336.21        20.29 o                         
  -3   1   2       1553.08       1429.02        53.06 o                         
  -2   1   2        442.29        533.47         6.67 o                         
  -1   1   2        203.60        200.58         2.62 o                         
   0   1   2        693.23        706.77        13.29 o                         
   1   1   2       1095.65       1163.17        21.72 o                         
   2   1   2        897.26        882.60         9.21 o                         
   3   1   2         16.49         30.02         0.67 o                         
   4   1   2        541.79        532.74         7.35 o                         
   5   1   2         85.01         82.56         1.44 o                         
   6   1   2         32.49         32.45         1.15 o                         
   7   1   2          3.36          6.09         1.62 o                         
   8   1   2          0.06          0.00         0.81 o                         
   9   1   2         14.60         12.69         1.59 o                         
 -11   2   2          2.75          0.48         1.45 o                         
 -10   2   2          1.91          1.74         0.80 o                         
  -9   2   2         48.17         44.69         1.36 o                         
  -8   2   2         96.46         95.43         2.51 o                         
  -7   2   2          0.33          0.52         0.52 o                         
  -6   2   2        124.33        126.97         2.13 o                         
  -5   2   2         27.45         24.23         0.56 o                         
  -4   2   2       1200.58       1161.98        15.31 o                         
  -3   2   2        714.31        691.21         9.16 o                         
  -2   2   2         44.13         43.10         0.65 o                         
  -1   2   2       2754.76       2749.64       141.85 o                         
   0   2   2        211.77        183.97         2.07 o                         
   1   2   2          1.18          4.78         0.36 o                         
   2   2   2       2234.46       2277.53        34.58 o                         
   3   2   2          6.42         10.57         0.46 o                         
   4   2   2        268.51        259.76         3.71 o                         
   5   2   2         29.85         34.17         1.15 o                         
   6   2   2          7.40          7.79         0.83 o                         
   7   2   2         13.54         14.12         1.04 o                         
   8   2   2          0.11          0.11         0.96 o                         
 -11   3   2          2.25          7.25         1.93 o                         
 -10   3   2          0.15         -0.75         0.75 o                         
  -9   3   2         45.50         43.27         1.66 o                         
  -8   3   2        163.18        170.19         3.36 o                         
  -7   3   2         17.12         18.82         0.81 o                         
  -6   3   2        274.72        261.29         4.01 o                         
  -5   3   2        160.20        162.10         2.24 o                         
  -4   3   2         10.36          8.21         0.47 o                         
  -3   3   2       1097.37       1076.42        18.01 o                         
  -2   3   2          0.02          0.90         0.20 o                         
  -1   3   2        613.99        560.41         5.91 o                         
   0   3   2        189.63        204.71         2.18 o                         
   1   3   2          2.39          5.39         0.38 o                         
   2   3   2       1417.53       1379.03        13.86 o                         
   3   3   2          2.40          1.47         0.35 o                         
   4   3   2         53.83         55.19         1.14 o                         
   5   3   2          0.81          1.80         0.75 o                         
   6   3   2         22.26         23.79         1.35 o                         
   7   3   2         34.95         35.99         1.79 o                         
   8   3   2          2.97          5.32         1.41 o                         
 -11   4   2         12.61         12.21         1.37 o                         
 -10   4   2          4.05          4.23         2.42 o                         
  -9   4   2         12.39         11.86         0.88 o                         
  -8   4   2        144.40        136.78         5.29 o                         
  -7   4   2         19.61         18.25         0.81 o                         
  -6   4   2        163.77        163.12         2.42 o                         
  -5   4   2         17.89         14.04         1.12 o                         
  -4   4   2         93.02         80.54         1.18 o                         
  -3   4   2       1380.39       1381.08        23.09 o                         
  -2   4   2         54.93         62.80         0.89 o                         
  -1   4   2        186.03        183.56         2.22 o                         
   0   4   2        491.84        492.81         4.95 o                         
   1   4   2        232.79        233.40         2.87 o                         
   2   4   2        703.35        689.51         7.19 o                         
   3   4   2          4.39          6.08         0.40 o                         
   4   4   2         15.37         17.41         0.99 o                         
   5   4   2         10.10         10.63         1.08 o                         
   6   4   2         11.12          9.02         1.05 o                         
   7   4   2          4.45          4.77         1.25 o                         
 -11   5   2         28.13         28.35         2.14 o                         
 -10   5   2          5.66          6.39         1.16 o                         
  -9   5   2          4.92          5.05         1.10 o                         
  -8   5   2        125.96        124.11         4.16 o                         
  -7   5   2          5.32          6.63         0.41 o                         
  -6   5   2         65.02         58.93         1.02 o                         
  -5   5   2         88.18         80.06         1.19 o                         
  -4   5   2        162.22        159.40         2.06 o                         
  -3   5   2        342.71        352.26         3.87 o                         
  -2   5   2        342.65        326.53         4.28 o                         
  -1   5   2        121.05         97.81         1.39 o                         
   0   5   2        444.51        481.35         5.11 o                         
   1   5   2        217.08        227.10         2.67 o                         
   2   5   2         35.70         36.49         0.86 o                         
   3   5   2          5.16          2.79         0.45 o                         
   4   5   2         94.32         98.11         2.18 o                         
   5   5   2         29.73         29.85         1.47 o                         
   6   5   2          0.39          1.13         0.98 o                         
   7   5   2          0.18          3.06         1.31 o                         
 -11   6   2         23.62         25.38         3.14 o                         
 -10   6   2         20.40         20.49         3.50 o                         
  -9   6   2         11.38         12.54         1.39 o                         
  -8   6   2          2.66          2.85         0.62 o                         
  -7   6   2          5.01          5.55         0.63 o                         
  -6   6   2        284.13        273.77         3.77 o                         
  -5   6   2        182.53        189.28         2.58 o                         
  -4   6   2          3.70          5.30         0.48 o                         
  -3   6   2         33.98         27.02         0.61 o                         
  -2   6   2         31.64         35.35         0.77 o                         
  -1   6   2        667.55        678.27         7.09 o                         
   0   6   2        626.27        632.74         6.92 o                         
   1   6   2         49.73         41.52         0.86 o                         
   2   6   2          2.90          5.13         0.55 o                         
   3   6   2          6.02          6.64         0.66 o                         
   4   6   2         53.04         56.03         1.90 o                         
   5   6   2          1.97          2.81         0.94 o                         
   6   6   2          3.84          7.02         2.16 o                         
 -11   7   2         10.48         10.63         2.18 o                         
 -10   7   2         24.70         25.38         3.38 o                         
  -9   7   2         43.02         37.03         1.78 o                         
  -8   7   2          4.73          3.96         0.99 o                         
  -7   7   2          1.19          1.05         0.46 o                         
  -6   7   2        305.98        294.76         3.84 o                         
  -5   7   2        148.99        143.52         2.04 o                         
  -4   7   2         74.41         74.95         1.21 o                         
  -3   7   2         49.64         47.43         0.90 o                         
  -2   7   2          3.39          3.06         0.38 o                         
  -1   7   2        305.33        297.86         3.57 o                         
   0   7   2         46.17         55.84         1.19 o                         
   1   7   2         42.63         33.43         0.95 o                         
   2   7   2         95.32        104.15         2.36 o                         
   3   7   2          3.97          3.18         0.66 o                         
   4   7   2          1.90          1.84         0.95 o                         
   5   7   2          1.46          3.89         1.47 o                         
 -10   8   2          0.25          1.86         1.34 o                         
  -9   8   2         43.01         42.49         1.73 o                         
  -8   8   2         40.26         42.00         1.57 o                         
  -7   8   2          1.58          0.89         0.52 o                         
  -6   8   2         15.67         14.15         0.68 o                         
  -5   8   2         35.89         32.05         0.98 o                         
  -4   8   2          9.72         10.08         0.46 o                         
  -3   8   2        390.69        378.76         4.75 o                         
  -2   8   2         56.02         60.34         1.19 o                         
  -1   8   2        115.55        113.92         1.96 o                         
   0   8   2         11.39         14.28         0.71 o                         
   1   8   2          0.62          0.50         0.53 o                         
   2   8   2         65.74         67.88         1.98 o                         
   3   8   2          1.84          2.77         0.70 o                         
   4   8   2          1.24          2.58         1.43 o                         
 -10   9   2          1.76          2.05         1.54 o                         
  -9   9   2          9.04         10.18         1.08 o                         
  -8   9   2        117.32        113.64         2.97 o                         
  -7   9   2          0.41          0.51         0.62 o                         
  -6   9   2         14.27         12.51         0.72 o                         
  -5   9   2         42.13         40.01         1.21 o                         
  -4   9   2         18.36         16.24         0.83 o                         
  -3   9   2        195.53        191.36         2.48 o                         
  -2   9   2          0.34          1.16         0.44 o                         
  -1   9   2         68.91         64.48         1.49 o                         
   0   9   2         48.37         52.33         1.39 o                         
   1   9   2          0.52          0.22         0.70 o                         
   2   9   2          7.18          4.19         0.88 o                         
   3   9   2          0.20          0.39         0.76 o                         
  -9  10   2          1.75          1.89         0.90 o                         
  -8  10   2         28.79         31.28         1.80 o                         
  -7  10   2          0.13         -0.21         0.82 o                         
  -6  10   2         10.44         10.77         0.75 o                         
  -5  10   2         95.55         93.68         2.42 o                         
  -4  10   2          3.62          4.05         0.70 o                         
  -3  10   2        110.39        106.53         2.27 o                         
  -2  10   2          8.22          9.09         0.77 o                         
  -1  10   2          8.38          9.27         0.76 o                         
   0  10   2         26.35         27.64         2.20 o                         
   1  10   2          4.71          6.21         0.90 o                         
   2  10   2          0.12         -0.39         0.80 o                         
  -8  11   2          3.16          2.67         1.12 o                         
  -7  11   2         14.00         16.90         1.69 o                         
  -6  11   2         23.66         22.96         2.71 o                         
  -5  11   2         38.92         37.98         1.65 o                         
  -4  11   2          9.05          7.57         0.93 o                         
  -3  11   2         49.31         44.09         1.71 o                         
  -2  11   2         18.74         17.44         1.13 o                         
  -1  11   2          9.25          9.54         1.02 o                         
   0  11   2          1.81          0.25         0.84 o                         
  -7  12   2         28.89         24.29         2.30 o                         
  -6  12   2         21.10         15.77         2.37 o                         
  -5  12   2         25.39         25.81         2.60 o                         
  -4  12   2          0.11          0.71         0.83 o                         
  -3  12   2         23.56         21.48         1.42 o                         
  -2  12   2          8.82          7.87         1.41 o                         
   1 -12   3          8.90          7.08         1.28 o                         
   2 -12   3         14.76         13.44         1.15 o                         
   3 -12   3         19.57         20.66         1.52 o                         
   4 -12   3          0.41          0.43         0.78 o                         
   5 -12   3         85.86         87.90         2.74 o                         
   6 -12   3          0.89          4.62         1.36 o                         
   7 -12   3          2.67          2.39         0.91 o                         
  -1 -11   3          0.06         -0.77         0.77 o                         
   0 -11   3         11.12         10.65         1.28 o                         
   1 -11   3         14.68         11.77         1.23 o                         
   2 -11   3         25.29         30.12         1.76 o                         
   3 -11   3         81.21         80.22         1.94 o                         
   4 -11   3         20.19         21.80         1.31 o                         
   5 -11   3         82.36         82.12         2.21 o                         
   6 -11   3          9.27         10.03         1.09 o                         
   7 -11   3         10.69          8.80         1.15 o                         
   8 -11   3         19.34         19.59         1.56 o                         
  -3 -10   3          5.37          4.71         1.07 o                         
  -2 -10   3         32.90         35.27         2.00 o                         
  -1 -10   3          0.48         -0.55         0.76 o                         
   0 -10   3         17.23         20.90         1.54 o                         
   1 -10   3         33.30         35.33         1.81 o                         
   2 -10   3         80.77         79.61         2.62 o                         
   3 -10   3        284.16        271.00         4.07 o                         
   4 -10   3          0.62          2.12         0.49 o                         
   5 -10   3          9.13          8.44         0.88 o                         
   6 -10   3          0.45          0.03         0.60 o                         
   7 -10   3         71.12         68.16         2.09 o                         
   8 -10   3         29.41         31.86         1.55 o                         
   9 -10   3          3.86          3.81         0.80 o                         
  -4  -9   3          7.65          6.62         1.11 o                         
  -3  -9   3          2.13          4.84         0.94 o                         
  -2  -9   3         42.25         45.81         1.89 o                         
  -1  -9   3          1.85          1.83         0.85 o                         
   0  -9   3         56.43         58.89         1.98 o                         
   1  -9   3         65.24         59.65         2.30 o                         
   2  -9   3        237.69        244.14         3.80 o                         
   3  -9   3        366.63        364.95         4.94 o                         
   4  -9   3         15.77         17.55         0.89 o                         
   5  -9   3         85.71         80.30         1.96 o                         
   6  -9   3          5.12          8.85         0.81 o                         
   7  -9   3         30.18         29.14         1.40 o                         
   8  -9   3         20.33         20.52         1.42 o                         
   9  -9   3         14.67         16.11         1.32 o                         
  -5  -8   3         10.79          8.58         1.06 o                         
  -4  -8   3         22.58         20.89         1.46 o                         
  -3  -8   3          4.25          2.98         0.85 o                         
  -2  -8   3         39.64         42.01         1.94 o                         
  -1  -8   3         23.63         21.15         1.45 o                         
   0  -8   3        483.65        468.17         6.55 o                         
   1  -8   3        256.78        254.76         3.90 o                         
   2  -8   3          9.07         14.42         0.78 o                         
   3  -8   3         95.69         89.19         1.65 o                         
   4  -8   3          8.54          8.17         0.48 o                         
   5  -8   3        394.20        391.75         5.81 o                         
   6  -8   3         52.86         55.28         1.40 o                         
   7  -8   3          2.20          2.90         0.68 o                         
   8  -8   3         38.02         35.18         1.32 o                         
   9  -8   3         33.37         36.37         2.47 o                         
  10  -8   3         23.59         22.41         2.05 o                         
  -6  -7   3          0.13         -0.27         0.97 o                         
  -5  -7   3          8.10          5.54         0.78 o                         
  -4  -7   3         39.24         40.03         1.40 o                         
  -3  -7   3          7.52          7.22         0.74 o                         
  -2  -7   3         73.86         70.25         1.61 o                         
  -1  -7   3         57.58         58.34         1.50 o                         
   0  -7   3       1180.51       1187.54        12.19 o                         
   1  -7   3        391.35        371.63         4.53 o                         
   2  -7   3          0.16          0.26         0.34 o                         
   3  -7   3        350.32        349.31         4.16 o                         
   4  -7   3          0.92          1.59         0.42 o                         
   5  -7   3        228.15        231.51         3.59 o                         
   6  -7   3        126.74        125.50         2.44 o                         
   7  -7   3          1.07          2.28         0.59 o                         
   8  -7   3        100.37         96.34         3.06 o                         
   9  -7   3         21.91         23.64         3.63 o                         
  10  -7   3          4.92          5.57         1.57 o                         
  -7  -6   3          9.33          9.52         1.28 o                         
  -6  -6   3          5.64          6.29         1.14 o                         
  -5  -6   3         22.63         19.05         1.07 o                         
  -4  -6   3         39.74         41.36         1.25 o                         
  -3  -6   3          2.85          6.47         0.60 o                         
  -2  -6   3        714.29        701.74         7.98 o                         
  -1  -6   3        200.30        192.48         2.84 o                         
   0  -6   3        174.43        173.80         2.20 o                         
   1  -6   3        419.67        422.50         4.73 o                         
   2  -6   3        358.33        364.14         4.27 o                         
   3  -6   3        701.96        720.23         7.69 o                         
   4  -6   3         38.01         33.71         0.88 o                         
   5  -6   3         77.22         69.22         1.28 o                         
   6  -6   3        237.76        241.72         3.93 o                         
   7  -6   3         21.99         23.39         1.24 o                         
   8  -6   3        109.08        114.80         2.82 o                         
   9  -6   3          0.67          1.13         0.75 o                         
  10  -6   3          4.18          2.71         1.81 o                         
  -8  -5   3          0.84         -0.11         1.13 o                         
  -7  -5   3          3.82          2.53         1.01 o                         
  -6  -5   3         11.53         12.76         0.89 o                         
  -5  -5   3         57.27         52.77         1.37 o                         
  -4  -5   3        137.21        129.76         2.24 o                         
  -3  -5   3          2.42          2.96         0.41 o                         
  -2  -5   3       1367.17       1324.35        14.54 o                         
  -1  -5   3         51.50         57.55         1.01 o                         
   0  -5   3         87.71         99.59         2.35 o                         
   1  -5   3       2154.67       2097.44        29.61 o                         
   2  -5   3        443.47        461.68         5.01 o                         
   3  -5   3        452.19        449.03         5.09 o                         
   4  -5   3        153.29        155.84         2.08 o                         
   5  -5   3         31.87         27.83         0.76 o                         
   6  -5   3        443.53        445.07         6.72 o                         
   7  -5   3         30.85         35.93         1.38 o                         
   8  -5   3         39.82         43.94         1.95 o                         
   9  -5   3          3.33          2.73         1.02 o                         
  10  -5   3         15.25         10.83         1.27 o                         
  -8  -4   3          0.03          0.41         0.95 o                         
  -7  -4   3         10.47          8.49         0.76 o                         
  -6  -4   3          6.88          9.23         0.76 o                         
  -5  -4   3         60.74         58.32         1.40 o                         
  -4  -4   3        826.16        778.39         8.77 o                         
  -3  -4   3         51.66         54.00         1.25 o                         
  -2  -4   3        487.52        504.54         6.04 o                         
  -1  -4   3         47.80         49.45         0.87 o                         
   0  -4   3       1092.54       1166.40        13.27 o                         
   1  -4   3       2216.70       2164.32        80.96 o                         
   2  -4   3          8.49         11.02         0.34 o                         
   3  -4   3        345.80        345.79         4.34 o                         
   4  -4   3        146.87        141.11         2.34 o                         
   5  -4   3         33.34         28.14         0.82 o                         
   6  -4   3        379.18        406.07         6.95 o                         
   7  -4   3          0.96          0.59         0.47 o                         
   8  -4   3         40.96         40.65         1.90 o                         
   9  -4   3         38.41         36.85         1.90 o                         
  10  -4   3         13.98          7.49         2.18 o                         
  -9  -3   3          2.76          2.91         1.39 o                         
  -8  -3   3          0.52          0.35         0.65 o                         
  -7  -3   3         66.86         66.85         1.78 o                         
  -6  -3   3         75.73         69.49         1.62 o                         
  -5  -3   3          3.00          3.52         0.51 o                         
  -4  -3   3        775.73        782.02         9.09 o                         
  -3  -3   3          4.21          6.99         0.55 o                         
  -2  -3   3       1035.66       1061.50        11.57 o                         
  -1  -3   3       1539.65       1527.29        21.61 o                         
   0  -3   3       2457.46       2606.15        75.85 o                         
   1  -3   3        347.21        346.29         6.99 o                         
   2  -3   3        651.01        635.48         7.26 o                         
   3  -3   3        775.21        707.34         7.42 o                         
   4  -3   3        738.55        787.95         8.96 o                         
   5  -3   3          6.08          8.78         0.42 o                         
   6  -3   3         86.69         87.77         1.55 o                         
   7  -3   3          0.10         -0.35         0.35 o                         
   8  -3   3         75.50         72.80         1.90 o                         
   9  -3   3         28.42         22.72         3.14 o                         
  10  -3   3          1.98          0.24         1.93 o                         
  -9  -2   3          1.89          0.47         0.81 o                         
  -8  -2   3          0.44          0.52         0.53 o                         
  -7  -2   3        133.78        128.08         2.71 o                         
  -6  -2   3        377.67        372.31         4.83 o                         
  -5  -2   3          1.42          1.89         0.34 o                         
  -4  -2   3        221.44        213.76         2.60 o                         
  -3  -2   3          4.27          2.14         0.32 o                         
  -2  -2   3       3377.54       3772.90       139.35 o                         
  -1  -2   3       3563.10       3654.11        97.60 o                         
   0  -2   3         96.64        110.50         1.98 o                         
   1  -2   3        244.47        279.49         3.16 o                         
   2  -2   3         29.88         35.38         0.56 o                         
   3  -2   3       1412.53       1447.21        17.04 o                         
   4  -2   3        992.09        992.04        11.79 o                         
   5  -2   3         23.91         24.24         0.61 o                         
   6  -2   3        111.64        114.32         1.90 o                         
   7  -2   3          8.96         13.10         0.86 o                         
   8  -2   3         55.34         53.10         4.23 o                         
   9  -2   3         12.71         13.70         1.30 o                         
  10  -2   3          0.13         -1.93         1.93 o                         
 -10  -1   3          5.47          4.00         1.05 o                         
  -9  -1   3         14.68         15.03         1.29 o                         
  -8  -1   3         36.38         36.45         1.48 o                         
  -7  -1   3         50.36         52.72         1.48 o                         
  -6  -1   3        245.04        243.80         3.09 o                         
  -5  -1   3         90.36         81.86         1.20 o                         
  -4  -1   3        575.26        585.41         7.08 o                         
  -3  -1   3         60.24         70.14         1.12 o                         
  -2  -1   3       3671.37       3787.56       186.32 o                         
  -1  -1   3       2096.76       2107.35        59.35 o                         
   0  -1   3        123.60        151.98         2.27 o                         
   1  -1   3        655.30        699.06         7.94 o                         
   2  -1   3        295.70        280.82         3.73 o                         
   3  -1   3        289.02        259.61         2.85 o                         
   4  -1   3        351.81        364.76         3.82 o                         
   5  -1   3         22.73         22.95         0.85 o                         
   6  -1   3        202.40        198.51         3.06 o                         
   7  -1   3          2.98          3.50         0.67 o                         
   8  -1   3         18.29         18.79         1.81 o                         
   9  -1   3         15.00         14.35         1.27 o                         
 -10   0   3          8.52          7.38         0.72 o                         
  -9   0   3         39.01         38.86         1.41 o                         
  -8   0   3        110.15        114.17         2.03 o                         
  -7   0   3         13.34         12.42         0.65 o                         
  -6   0   3        139.92        140.76         2.01 o                         
  -5   0   3        178.15        173.27         2.28 o                         
  -4   0   3       1996.71       2075.20        64.03 o                         
  -3   0   3        321.12        331.11         4.50 o                         
  -2   0   3          3.92          2.89         0.26 o                         
  -1   0   3         60.09         42.33         1.54 o                         
   0   0   3        155.75        183.82         4.02 o                         
   1   0   3       5059.78       5192.71       109.12 o                         
   2   0   3         87.47        107.70         2.09 o                         
   3   0   3        118.51        141.56         2.01 o                         
   4   0   3        366.64        359.36         4.13 o                         
   5   0   3         18.40         16.38         0.60 o                         
   6   0   3        157.90        155.74         2.60 o                         
   7   0   3         14.53         15.03         1.04 o                         
   8   0   3          6.45          6.76         0.92 o                         
   9   0   3          6.25          4.92         1.10 o                         
 -10   1   3          3.90          4.67         0.88 o                         
  -9   1   3         35.24         36.15         1.56 o                         
  -8   1   3         12.90         15.07         0.74 o                         
  -7   1   3         32.88         32.21         0.97 o                         
  -6   1   3        338.71        350.98         5.23 o                         
  -5   1   3        170.86        162.10         3.84 o                         
  -4   1   3       2154.92       2183.57        81.60 o                         
  -3   1   3        320.95        288.01         4.60 o                         
  -2   1   3         24.83         19.03         1.27 o                         
  -1   1   3        222.08        192.05         4.31 o                         
   0   1   3        142.55        165.48         1.97 o                         
   1   1   3       2518.03       2541.30        73.78 o                         
   2   1   3         53.05         47.95         0.83 o                         
   3   1   3        139.50        136.45         1.78 o                         
   4   1   3        292.96        289.37         3.81 o                         
   5   1   3         19.47         16.52         1.02 o                         
   6   1   3         63.46         64.41         1.72 o                         
   7   1   3         30.73         24.10         1.47 o                         
   8   1   3          6.17          5.22         1.07 o                         
   9   1   3          3.36          0.97         1.93 o                         
 -11   2   3          5.75          5.32         1.69 o                         
 -10   2   3         20.06         22.52         1.47 o                         
  -9   2   3         48.45         47.95         1.74 o                         
  -8   2   3          1.61          2.21         0.60 o                         
  -7   2   3         70.11         70.59         1.52 o                         
  -6   2   3        462.17        492.51         7.16 o                         
  -5   2   3         24.20         26.51         0.70 o                         
  -4   2   3        481.99        487.39         6.18 o                         
  -3   2   3         47.06         43.18         1.39 o                         
  -2   2   3        727.80        692.08         8.72 o                         
  -1   2   3       1144.18       1150.72        19.19 o                         
   0   2   3         63.24         84.03         1.09 o                         
   1   2   3        901.28        909.58         9.93 o                         
   2   2   3        422.42        444.36         5.04 o                         
   3   2   3        383.41        369.53         4.33 o                         
   4   2   3        161.44        160.48         2.41 o                         
   5   2   3          5.37          2.84         0.66 o                         
   6   2   3         44.08         42.14         1.69 o                         
   7   2   3          7.51          6.63         0.91 o                         
   8   2   3          2.19          1.33         1.07 o                         
 -11   3   3          3.18          2.04         1.21 o                         
 -10   3   3          0.05          0.24         0.85 o                         
  -9   3   3         57.03         59.41         2.13 o                         
  -8   3   3         69.53         73.46         1.77 o                         
  -7   3   3        202.65        201.28         3.18 o                         
  -6   3   3        163.70        168.65         2.53 o                         
  -5   3   3          3.39          3.26         0.38 o                         
  -4   3   3        690.61        661.51         7.92 o                         
  -3   3   3        331.92        348.38         4.10 o                         
  -2   3   3        330.20        338.16         4.70 o                         
  -1   3   3       1322.57       1248.79        17.61 o                         
   0   3   3         88.14         85.94         1.14 o                         
   1   3   3        356.38        374.14         4.00 o                         
   2   3   3        533.49        517.95         5.66 o                         
   3   3   3        187.81        191.54         2.79 o                         
   4   3   3         39.80         37.09         1.08 o                         
   5   3   3         10.78          9.78         0.94 o                         
   6   3   3         42.10         44.88         1.74 o                         
   7   3   3          4.55          3.36         1.07 o                         
   8   3   3          0.18          0.00         2.18 o                         
 -11   4   3          8.12          6.63         1.81 o                         
 -10   4   3          1.87          1.31         0.74 o                         
  -9   4   3         31.58         31.80         1.74 o                         
  -8   4   3        119.69        119.31         2.96 o                         
  -7   4   3        225.28        220.00         3.74 o                         
  -6   4   3         95.03         91.68         2.05 o                         
  -5   4   3          6.05          6.74         0.43 o                         
  -4   4   3        548.39        538.53         6.91 o                         
  -3   4   3        329.14        310.40         3.88 o                         
  -2   4   3        344.15        335.18         4.03 o                         
  -1   4   3        863.52        921.48         9.34 o                         
   0   4   3         31.34         32.04         0.78 o                         
   1   4   3        763.72        729.52         7.55 o                         
   2   4   3        243.69        237.14         3.03 o                         
   3   4   3          0.83          2.06         0.50 o                         
   4   4   3         72.97         78.91         1.88 o                         
   5   4   3          0.01         -0.12         0.92 o                         
   6   4   3         14.18         13.06         1.21 o                         
   7   4   3         24.92         26.16         2.67 o                         
 -11   5   3         19.01         20.79         2.66 o                         
 -10   5   3          1.45          2.44         0.85 o                         
  -9   5   3         35.42         33.54         2.54 o                         
  -8   5   3         31.46         30.41         1.14 o                         
  -7   5   3         64.32         62.98         1.40 o                         
  -6   5   3        401.11        392.96         5.92 o                         
  -5   5   3          0.77          2.31         0.36 o                         
  -4   5   3        348.12        337.09         4.84 o                         
  -3   5   3        494.22        515.85         5.57 o                         
  -2   5   3        125.48        131.49         1.85 o                         
  -1   5   3        709.43        677.73         6.77 o                         
   0   5   3         71.04         74.87         1.09 o                         
   1   5   3        227.23        241.69         2.85 o                         
   2   5   3          5.96          6.32         0.50 o                         
   3   5   3          0.15          1.31         0.43 o                         
   4   5   3         90.33         90.75         2.69 o                         
   5   5   3          0.70          1.18         0.90 o                         
   6   5   3          4.19          4.40         1.22 o                         
 -11   6   3         20.16         25.62         3.14 o                         
 -10   6   3          1.84          1.69         1.69 o                         
  -9   6   3         48.68         55.50         7.37 o                         
  -8   6   3         14.88         15.83         1.27 o                         
  -7   6   3          4.37          4.44         0.36 o                         
  -6   6   3        469.53        457.60         6.41 o                         
  -5   6   3          2.23          3.75         0.43 o                         
  -4   6   3        154.41        162.98         2.43 o                         
  -3   6   3        135.21        136.11         1.96 o                         
  -2   6   3        285.78        271.20         3.16 o                         
  -1   6   3        952.94        933.27         9.59 o                         
   0   6   3        120.83        122.02         1.62 o                         
   1   6   3         18.99         25.62         0.87 o                         
   2   6   3         22.10         22.66         1.15 o                         
   3   6   3          9.85          9.12         0.89 o                         
   4   6   3         41.66         48.39         1.87 o                         
   5   6   3         27.24         31.71         2.50 o                         
 -11   7   3         20.18         17.88         2.90 o                         
 -10   7   3          1.19          1.45         1.69 o                         
  -9   7   3         26.63         27.42         1.29 o                         
  -8   7   3         22.97         23.67         2.03 o                         
  -7   7   3         21.31         21.27         0.89 o                         
  -6   7   3        366.06        363.59         5.40 o                         
  -5   7   3        118.37        116.83         1.97 o                         
  -4   7   3        111.13        104.42         1.95 o                         
  -3   7   3        188.71        181.05         2.33 o                         
  -2   7   3         31.35         29.76         0.71 o                         
  -1   7   3        147.04        155.26         2.10 o                         
   0   7   3         10.60         11.27         0.59 o                         
   1   7   3         20.61         23.66         1.32 o                         
   2   7   3         34.94         40.21         1.87 o                         
   3   7   3          2.18          2.36         0.59 o                         
   4   7   3         19.34         24.15         1.64 o                         
   5   7   3         19.69         23.39         1.93 o                         
 -10   8   3          7.22          4.95         1.54 o                         
  -9   8   3         22.75         23.27         1.46 o                         
  -8   8   3         41.50         43.55         1.96 o                         
  -7   8   3          5.37          6.08         0.59 o                         
  -6   8   3         83.31         78.34         1.91 o                         
  -5   8   3         39.51         38.18         1.15 o                         
  -4   8   3        281.26        273.75         3.61 o                         
  -3   8   3        301.24        298.01         3.92 o                         
  -2   8   3          0.38         -0.25         0.33 o                         
  -1   8   3         16.13         19.60         1.01 o                         
   0   8   3         10.61         11.66         0.79 o                         
   1   8   3         33.11         33.94         1.27 o                         
   2   8   3         39.64         45.25         1.67 o                         
   3   8   3         10.90         13.88         0.99 o                         
   4   8   3          6.81          5.26         1.34 o                         
 -10   9   3          2.15          1.61         1.45 o                         
  -9   9   3         44.10         52.18         1.96 o                         
  -8   9   3        105.38        108.12         2.94 o                         
  -7   9   3          6.38          6.76         0.55 o                         
  -6   9   3         24.32         23.77         1.00 o                         
  -5   9   3         43.74         40.88         1.69 o                         
  -4   9   3        111.34        103.25         2.18 o                         
  -3   9   3         47.19         49.05         1.20 o                         
  -2   9   3          0.45          0.62         0.43 o                         
  -1   9   3         24.52         30.64         1.05 o                         
   0   9   3          1.53          1.92         0.72 o                         
   1   9   3          4.98          4.29         0.85 o                         
   2   9   3         30.80         39.62         2.03 o                         
  -9  10   3          9.60         11.10         1.25 o                         
  -8  10   3         67.74         64.83         2.37 o                         
  -7  10   3          0.62          1.04         0.83 o                         
  -6  10   3         59.81         57.35         1.87 o                         
  -5  10   3         26.45         27.49         1.45 o                         
  -4  10   3         30.18         29.99         1.26 o                         
  -3  10   3         11.06         14.52         1.18 o                         
  -2  10   3          0.71          0.98         0.43 o                         
  -1  10   3         41.88         40.00         1.35 o                         
   0  10   3         10.62         12.98         1.84 o                         
   1  10   3          2.61          4.20         0.94 o                         
  -8  11   3         24.83         23.96         2.32 o                         
  -7  11   3          1.52          2.37         1.24 o                         
  -6  11   3         53.09         53.18         2.54 o                         
  -5  11   3          0.14         -0.09         0.68 o                         
  -4  11   3          1.88          1.81         0.78 o                         
  -3  11   3         22.07         23.28         1.38 o                         
  -2  11   3          0.22         -0.41         0.41 o                         
  -1  11   3          2.68          1.79         0.83 o                         
  -6  12   3         23.01         22.30         1.42 o                         
  -5  12   3          0.45          0.83         0.94 o                         
  -4  12   3          3.53          3.19         0.94 o                         
  -3  12   3         30.35         31.18         2.28 o                         
   1 -12   4          0.18         -0.66         0.98 o                         
   2 -12   4         15.82         16.02         1.26 o                         
   3 -12   4          7.37          7.09         1.06 o                         
   4 -12   4         19.53         19.65         1.35 o                         
   5 -12   4         11.09         13.95         1.34 o                         
   6 -12   4          0.03          0.39         0.94 o                         
  -1 -11   4         12.54         11.48         1.38 o                         
   0 -11   4          4.07          5.24         1.08 o                         
   1 -11   4          1.03          0.68         0.95 o                         
   2 -11   4         90.62         89.97         2.75 o                         
   3 -11   4          3.82          2.39         0.69 o                         
   4 -11   4         11.03         13.27         0.80 o                         
   5 -11   4         18.71         19.99         1.26 o                         
   6 -11   4          1.44          1.38         0.95 o                         
   7 -11   4         24.67         23.54         1.59 o                         
   8 -11   4         33.75         41.92         2.05 o                         
  -3 -10   4         23.04         22.85         1.96 o                         
  -2 -10   4         22.50         21.34         1.38 o                         
  -1 -10   4         15.42         14.21         1.69 o                         
   0 -10   4         15.41         11.37         1.19 o                         
   1 -10   4          2.72          1.76         0.93 o                         
   2 -10   4        162.09        170.48         3.48 o                         
   3 -10   4         20.82         22.57         1.08 o                         
   4 -10   4          1.07          0.50         0.53 o                         
   5 -10   4         26.07         25.88         1.33 o                         
   6 -10   4          0.44          0.39         0.66 o                         
   7 -10   4         11.71         13.33         1.16 o                         
   8 -10   4         40.49         43.00         1.74 o                         
  -4  -9   4          1.12          1.29         0.87 o                         
  -3  -9   4         29.43         32.86         1.85 o                         
  -2  -9   4          7.45          7.45         0.98 o                         
  -1  -9   4          4.89          5.04         0.83 o                         
   0  -9   4        128.04        131.85         3.20 o                         
   1  -9   4         23.84         25.56         1.23 o                         
   2  -9   4         69.07         76.14         1.76 o                         
   3  -9   4         84.34         81.95         1.74 o                         
   4  -9   4         40.16         35.93         1.19 o                         
   5  -9   4         64.12         66.79         1.99 o                         
   6  -9   4         24.61         24.76         1.18 o                         
   7  -9   4          8.15          9.49         0.98 o                         
   8  -9   4         19.39         17.55         1.26 o                         
   9  -9   4          4.14          3.50         0.79 o                         
  -5  -8   4         24.48         20.34         1.78 o                         
  -4  -8   4          3.22          4.08         0.89 o                         
  -3  -8   4         34.07         34.31         1.61 o                         
  -2  -8   4         29.79         26.75         1.77 o                         
  -1  -8   4         17.85         23.40         1.18 o                         
   0  -8   4        383.79        390.31         5.60 o                         
   1  -8   4          8.31         10.36         0.76 o                         
   2  -8   4          1.79          2.35         0.55 o                         
   3  -8   4         92.33         91.10         1.93 o                         
   4  -8   4         44.91         42.71         1.14 o                         
   5  -8   4         81.38         86.01         1.96 o                         
   6  -8   4         49.63         49.28         1.43 o                         
   7  -8   4         21.51         23.46         1.28 o                         
   8  -8   4          7.71          7.58         0.94 o                         
   9  -8   4         17.25         12.99         1.08 o                         
  -6  -7   4          3.80          3.02         0.92 o                         
  -5  -7   4         35.97         35.96         1.86 o                         
  -4  -7   4          2.60          3.25         0.82 o                         
  -3  -7   4         16.85         15.74         0.95 o                         
  -2  -7   4         74.39         73.82         1.79 o                         
  -1  -7   4        208.56        198.72         3.05 o                         
   0  -7   4        369.11        365.12         4.45 o                         
   1  -7   4         24.29         22.07         0.80 o                         
   2  -7   4        108.26        105.83         1.59 o                         
   3  -7   4         54.07         53.09         1.02 o                         
   4  -7   4          0.37          0.74         0.36 o                         
   5  -7   4        160.36        164.36         2.64 o                         
   6  -7   4         42.78         41.86         1.47 o                         
   7  -7   4         78.16         74.59         2.10 o                         
   8  -7   4         12.10         12.58         1.29 o                         
   9  -7   4          8.54          7.33         2.66 o                         
  10  -7   4         10.43          7.49         2.42 o                         
  -7  -6   4         13.99         15.76         1.62 o                         
  -6  -6   4          4.22          2.00         0.85 o                         
  -5  -6   4         49.90         50.80         1.83 o                         
  -4  -6   4         24.99         22.45         0.99 o                         
  -3  -6   4        119.65        111.47         2.30 o                         
  -2  -6   4        138.11        145.40         2.13 o                         
  -1  -6   4        134.97        137.36         2.30 o                         
   0  -6   4        178.79        182.75         2.36 o                         
   1  -6   4        168.24        167.85         2.16 o                         
   2  -6   4        297.19        272.78         3.19 o                         
   3  -6   4         14.06         16.03         0.52 o                         
   4  -6   4         17.09         15.10         0.65 o                         
   5  -6   4        220.03        218.03         3.02 o                         
   6  -6   4         18.80         21.04         1.00 o                         
   7  -6   4        147.31        139.53         3.38 o                         
   8  -6   4         28.29         31.75         1.48 o                         
   9  -6   4          1.41          0.37         0.75 o                         
  10  -6   4          6.87          2.59         1.16 o                         
  -8  -5   4          8.98          6.94         1.21 o                         
  -7  -5   4         14.05         15.34         1.48 o                         
  -6  -5   4          0.02          0.46         0.62 o                         
  -5  -5   4         50.85         47.56         1.64 o                         
  -4  -5   4         16.11         18.99         1.04 o                         
  -3  -5   4        616.74        602.22         6.66 o                         
  -2  -5   4        193.74        196.46         2.61 o                         
  -1  -5   4         11.34         12.18         0.82 o                         
   0  -5   4        208.85        207.07         2.52 o                         
   1  -5   4        100.31         91.02         1.31 o                         
   2  -5   4        417.29        398.89         4.10 o                         
   3  -5   4        205.24        205.15         2.44 o                         
   4  -5   4          1.35          1.24         0.33 o                         
   5  -5   4        517.76        517.27         6.42 o                         
   6  -5   4         41.41         42.70         1.29 o                         
   7  -5   4         36.49         38.10         1.52 o                         
   8  -5   4         41.89         44.30         1.60 o                         
   9  -5   4         13.55         12.79         1.39 o                         
  10  -5   4          2.92          3.87         2.42 o                         
  -8  -4   4         20.60         17.31         1.48 o                         
  -7  -4   4         14.32         12.89         0.92 o                         
  -6  -4   4          8.40         10.52         0.98 o                         
  -5  -4   4        208.60        199.72         3.30 o                         
  -4  -4   4          2.40          6.88         0.54 o                         
  -3  -4   4        513.78        495.10         5.72 o                         
  -2  -4   4        438.78        455.65         5.05 o                         
  -1  -4   4          3.12          4.69         0.31 o                         
   0  -4   4        242.89        218.48         2.59 o                         
   1  -4   4         53.50         39.07         0.88 o                         
   2  -4   4         64.55         53.92         0.87 o                         
   3  -4   4        596.51        624.94         8.05 o                         
   4  -4   4         60.34         63.83         1.54 o                         
   5  -4   4        607.27        599.91         7.01 o                         
   6  -4   4         46.74         51.71         1.35 o                         
   7  -4   4         22.59         23.46         1.12 o                         
   8  -4   4         42.98         43.66         1.74 o                         
   9  -4   4         19.55         20.06         3.38 o                         
  10  -4   4          2.59          1.21         1.93 o                         
  -9  -3   4          5.16          3.98         1.11 o                         
  -8  -3   4          8.78          7.87         0.86 o                         
  -7  -3   4         36.04         35.30         1.21 o                         
  -6  -3   4          8.66          7.66         0.73 o                         
  -5  -3   4        523.57        517.11         6.53 o                         
  -4  -3   4         29.23         36.19         0.87 o                         
  -3  -3   4        113.93        112.34         2.05 o                         
  -2  -3   4        570.83        563.85         6.06 o                         
  -1  -3   4        354.37        414.21         7.89 o                         
   0  -3   4        970.59        905.45         9.90 o                         
   1  -3   4         48.32         56.72         1.19 o                         
   2  -3   4         69.40         77.97         1.64 o                         
   3  -3   4       3278.28       3157.56       116.98 o                         
   4  -3   4          0.56          2.55         0.28 o                         
   5  -3   4        101.42        110.05         1.66 o                         
   6  -3   4         44.22         46.44         1.05 o                         
   7  -3   4        118.35        118.57         2.03 o                         
   8  -3   4         15.62         14.73         1.36 o                         
   9  -3   4          0.03          0.46         0.78 o                         
  -9  -2   4          1.67          1.89         0.81 o                         
  -8  -2   4          0.84          1.11         0.61 o                         
  -7  -2   4        224.48        221.07         3.46 o                         
  -6  -2   4         90.09         86.47         1.69 o                         
  -5  -2   4        313.57        319.62         4.21 o                         
  -4  -2   4        155.66        160.77         2.14 o                         
  -3  -2   4        287.52        302.28         3.69 o                         
  -2  -2   4        972.54        906.55        11.46 o                         
  -1  -2   4         30.16         33.61         0.70 o                         
   0  -2   4        257.32        258.75         3.21 o                         
   1  -2   4          5.67         12.40         0.69 o                         
   2  -2   4        622.68        602.71         6.64 o                         
   3  -2   4       2883.08       2986.44        78.27 o                         
   4  -2   4         23.13         22.86         0.52 o                         
   5  -2   4        164.29        163.82         2.16 o                         
   6  -2   4         43.09         41.35         1.10 o                         
   7  -2   4        115.17        116.93         2.22 o                         
   8  -2   4         14.03         14.33         0.94 o                         
   9  -2   4          9.23          9.65         1.19 o                         
 -10  -1   4          7.74          7.98         0.97 o                         
  -9  -1   4          3.19          3.73         0.84 o                         
  -8  -1   4         30.50         25.92         1.05 o                         
  -7  -1   4        442.29        450.16         6.79 o                         
  -6  -1   4          7.69         10.17         0.58 o                         
  -5  -1   4        123.90        123.56         1.73 o                         
  -4  -1   4         57.89         49.18         1.45 o                         
  -3  -1   4       1542.93       1561.09        23.84 o                         
  -2  -1   4       1408.14       1449.19        35.67 o                         
  -1  -1   4        262.71        229.18         5.37 o                         
   0  -1   4       1534.11       1399.00        30.28 o                         
   1  -1   4       4049.62       4427.42       116.10 o                         
   2  -1   4        244.03        253.21         3.05 o                         
   3  -1   4        296.69        290.42         3.51 o                         
   4  -1   4         87.81         86.74         1.33 o                         
   5  -1   4        474.42        473.94         5.69 o                         
   6  -1   4         11.95         11.81         0.70 o                         
   7  -1   4          5.98          6.37         0.75 o                         
   8  -1   4         32.47         34.79         2.25 o                         
   9  -1   4          1.79          0.40         0.86 o                         
 -10   0   4         12.96         13.07         1.04 o                         
  -9   0   4         56.14         53.02         3.50 o                         
  -8   0   4         90.92         89.13         2.15 o                         
  -7   0   4        147.06        153.21         2.33 o                         
  -6   0   4         27.41         29.72         1.11 o                         
  -5   0   4        890.39        872.51         9.95 o                         
  -4   0   4        321.63        318.58         4.20 o                         
  -3   0   4         82.91        101.85         3.05 o                         
  -2   0   4         45.29         24.56         0.95 o                         
  -1   0   4          8.58         17.41         0.90 o                         
   0   0   4       3180.21       3285.36        74.64 o                         
   1   0   4       4483.69       4636.27       101.75 o                         
   2   0   4        261.29        252.03         3.08 o                         
   3   0   4        248.36        234.83         2.70 o                         
   4   0   4         38.08         41.31         0.87 o                         
   5   0   4        370.03        381.81         4.88 o                         
   6   0   4         35.19         32.30         1.07 o                         
   7   0   4          2.01          2.32         0.81 o                         
   8   0   4         21.68         25.41         1.66 o                         
   9   0   4          0.18         -0.46         1.05 o                         
 -10   1   4         57.44         57.24         2.79 o                         
  -9   1   4        156.26        154.73         6.63 o                         
  -8   1   4         27.03         26.20         0.89 o                         
  -7   1   4          9.18         11.79         0.65 o                         
  -6   1   4          1.06          2.10         0.37 o                         
  -5   1   4       2039.38       2022.02        30.64 o                         
  -4   1   4        789.13        763.14        11.84 o                         
  -3   1   4          2.12          5.19         0.42 o                         
  -2   1   4        972.10        973.21        21.26 o                         
  -1   1   4       1671.51       1684.63        63.08 o                         
   0   1   4       1262.68       1261.28        19.25 o                         
   1   1   4       1406.32       1427.40        17.83 o                         
   2   1   4         11.48         11.60         0.40 o                         
   3   1   4        632.81        635.28         6.84 o                         
   4   1   4          0.35          0.46         0.36 o                         
   5   1   4         48.86         44.96         1.27 o                         
   6   1   4         88.37         92.69         2.55 o                         
   7   1   4          0.00         -0.21         0.80 o                         
   8   1   4          2.43          2.54         0.98 o                         
 -11   2   4          8.70         10.17         1.37 o                         
 -10   2   4         59.95         56.22         2.78 o                         
  -9   2   4         77.66         81.23         2.10 o                         
  -8   2   4         14.90         14.40         0.86 o                         
  -7   2   4        244.40        245.44         4.17 o                         
  -6   2   4         13.12         14.69         0.66 o                         
  -5   2   4        349.23        360.95         4.45 o                         
  -4   2   4        436.63        465.56         6.35 o                         
  -3   2   4         12.83         10.87         0.81 o                         
  -2   2   4       2422.27       2404.56        69.76 o                         
  -1   2   4        557.57        593.31         6.86 o                         
   0   2   4        585.68        610.54         7.04 o                         
   1   2   4        744.34        689.97         7.68 o                         
   2   2   4          8.06          6.46         0.35 o                         
   3   2   4        611.20        610.11         6.95 o                         
   4   2   4          4.38          4.27         0.50 o                         
   5   2   4         17.01         15.18         1.34 o                         
   6   2   4         63.78         66.15         2.25 o                         
   7   2   4          0.10         -0.84         0.84 o                         
   8   2   4          2.85          0.97         1.09 o                         
 -11   3   4         23.02         23.20         2.90 o                         
 -10   3   4          9.50          8.47         1.05 o                         
  -9   3   4         18.71         17.40         3.14 o                         
  -8   3   4         50.38         49.99         1.65 o                         
  -7   3   4        774.47        767.01        11.92 o                         
  -6   3   4         29.54         33.35         0.89 o                         
  -5   3   4          5.22          8.26         0.61 o                         
  -4   3   4        917.35        862.53        10.32 o                         
  -3   3   4        163.37        192.01         2.57 o                         
  -2   3   4       2056.87       2135.98        56.57 o                         
  -1   3   4        303.00        275.09         3.23 o                         
   0   3   4        236.49        223.85         2.98 o                         
   1   3   4        701.80        680.70         7.65 o                         
   2   3   4          0.23          0.44         0.27 o                         
   3   3   4        154.24        152.25         2.48 o                         
   4   3   4         37.59         36.34         1.39 o                         
   5   3   4         13.37          9.81         1.69 o                         
   6   3   4         10.46         10.51         1.11 o                         
   7   3   4          0.11         -1.02         1.02 o                         
 -11   4   4          7.99          9.43         1.93 o                         
 -10   4   4         11.19         13.05         2.18 o                         
  -9   4   4         65.96         65.34         2.72 o                         
  -8   4   4          6.52          6.24         1.38 o                         
  -7   4   4        400.26        397.30         6.41 o                         
  -6   4   4         29.15         32.05         1.00 o                         
  -5   4   4          3.38          4.66         0.37 o                         
  -4   4   4        992.61        962.76        12.18 o                         
  -3   4   4          4.67          5.45         0.61 o                         
  -2   4   4        683.21        673.72         7.19 o                         
  -1   4   4        311.04        295.42         4.01 o                         
   0   4   4        395.92        365.83         4.13 o                         
   1   4   4        345.39        362.05         3.99 o                         
   2   4   4          0.04         -0.11         0.28 o                         
   3   4   4        161.88        151.27         2.73 o                         
   4   4   4         60.56         64.79         1.77 o                         
   5   4   4          0.91          0.75         0.94 o                         
   6   4   4         10.27          9.67         1.47 o                         
   7   4   4          0.49         -0.03         2.18 o                         
 -11   5   4          3.40          3.14         1.69 o                         
 -10   5   4         45.49         46.89         3.87 o                         
  -9   5   4        101.41         97.81         2.87 o                         
  -8   5   4          1.82          2.62         0.47 o                         
  -7   5   4        109.50        106.32         2.36 o                         
  -6   5   4        195.04        187.76         3.89 o                         
  -5   5   4         18.68         17.98         0.64 o                         
  -4   5   4        572.17        556.20         6.31 o                         
  -3   5   4          0.09         -0.25         0.26 o                         
  -2   5   4        467.49        448.19         4.97 o                         
  -1   5   4        665.18        663.47         6.91 o                         
   0   5   4         43.71         43.64         0.98 o                         
   1   5   4         84.64         77.06         1.29 o                         
   2   5   4          0.09          0.90         0.42 o                         
   3   5   4         51.71         53.68         1.66 o                         
   4   5   4         18.06         16.75         1.43 o                         
   5   5   4          8.31          8.00         1.11 o                         
   6   5   4         22.13         18.05         2.06 o                         
 -11   6   4         16.16         15.71         2.66 o                         
 -10   6   4         25.68         27.07         3.38 o                         
  -9   6   4         46.68         45.37         2.23 o                         
  -8   6   4          0.03         -0.11         0.31 o                         
  -7   6   4         26.41         25.03         1.02 o                         
  -6   6   4        468.15        438.56         6.12 o                         
  -5   6   4         73.09         66.38         1.29 o                         
  -4   6   4         75.95         81.36         1.39 o                         
  -3   6   4          0.31          0.36         0.35 o                         
  -2   6   4        570.05        554.33         6.17 o                         
  -1   6   4        209.26        208.85         2.52 o                         
   0   6   4         16.91         17.50         0.69 o                         
   1   6   4        238.02        224.53         3.65 o                         
   2   6   4          3.07          3.08         0.56 o                         
   3   6   4          6.31          5.85         1.01 o                         
   4   6   4         27.13         22.71         1.82 o                         
   5   6   4          9.87         11.12         1.41 o                         
 -11   7   4         18.84         25.14         3.63 o                         
 -10   7   4          4.96          4.35         2.18 o                         
  -9   7   4         31.84         33.80         2.97 o                         
  -8   7   4          0.89          0.94         0.35 o                         
  -7   7   4         24.84         25.49         1.01 o                         
  -6   7   4        246.16        248.74         3.87 o                         
  -5   7   4         77.93         79.34         1.76 o                         
  -4   7   4        217.54        210.45         2.88 o                         
  -3   7   4         97.47         97.84         1.73 o                         
  -2   7   4        133.94        131.08         1.82 o                         
  -1   7   4         55.38         50.38         1.04 o                         
   0   7   4          1.82          2.36         0.53 o                         
   1   7   4         63.04         64.67         1.77 o                         
   2   7   4          0.35          0.69         0.62 o                         
   3   7   4         33.57         36.81         2.32 o                         
   4   7   4         29.47         24.67         2.81 o                         
 -10   8   4          4.00          3.10         1.45 o                         
  -9   8   4         42.26         48.64         1.84 o                         
  -8   8   4         36.23         36.47         1.32 o                         
  -7   8   4         30.32         30.85         1.08 o                         
  -6   8   4          7.82          6.99         0.86 o                         
  -5   8   4         24.85         24.23         0.99 o                         
  -4   8   4        372.65        362.76         4.63 o                         
  -3   8   4         17.79         18.41         0.78 o                         
  -2   8   4         59.06         60.43         1.19 o                         
  -1   8   4        118.86        113.30         2.00 o                         
   0   8   4          3.52          2.43         0.60 o                         
   1   8   4         19.84         21.70         1.08 o                         
   2   8   4         19.37         15.07         1.10 o                         
   3   8   4         33.52         42.45         2.45 o                         
 -10   9   4          1.84          1.92         0.77 o                         
  -9   9   4         42.93         46.29         2.00 o                         
  -8   9   4         32.15         31.79         1.75 o                         
  -7   9   4         56.52         55.88         1.55 o                         
  -6   9   4         19.36         17.92         1.08 o                         
  -5   9   4          0.53          0.23         0.60 o                         
  -4   9   4        178.92        178.36         3.58 o                         
  -3   9   4         26.39         24.26         1.00 o                         
  -2   9   4          5.98          6.15         0.71 o                         
  -1   9   4         18.04         19.74         1.15 o                         
   0   9   4          7.11          6.94         0.84 o                         
   1   9   4         51.44         58.61         2.36 o                         
   2   9   4         21.11         14.69         1.21 o                         
  -9  10   4         26.16         23.45         3.93 o                         
  -8  10   4          5.04          6.05         1.30 o                         
  -7  10   4         36.98         39.07         2.03 o                         
  -6  10   4         54.12         50.54         1.48 o                         
  -5  10   4          1.88          2.02         0.58 o                         
  -4  10   4         65.94         65.17         1.86 o                         
  -3  10   4         39.18         40.36         1.46 o                         
  -2  10   4         10.06          9.73         0.85 o                         
  -1  10   4         16.29         18.14         1.30 o                         
   0  10   4          0.54          1.39         0.73 o                         
   1  10   4         46.45         59.05         7.10 o                         
  -8  11   4          6.78          9.17         1.60 o                         
  -7  11   4         13.09         12.92         1.05 o                         
  -6  11   4         55.03         58.06         2.14 o                         
  -5  11   4          0.97          1.68         0.73 o                         
  -4  11   4          9.58         10.02         1.04 o                         
  -3  11   4          6.15          6.24         0.93 o                         
  -2  11   4          6.97          5.98         0.97 o                         
  -1  11   4         35.75         39.92         2.40 o                         
   1 -12   5          6.68          7.70         1.27 o                         
   2 -12   5         39.41         38.72         1.86 o                         
   3 -12   5          0.73         -0.70         0.78 o                         
   4 -12   5         12.67         13.43         1.22 o                         
   5 -12   5          6.65          5.87         1.22 o                         
   6 -12   5          3.01          3.40         0.93 o                         
  -1 -11   5         40.48         37.03         3.69 o                         
   0 -11   5         15.40         14.14         2.05 o                         
   1 -11   5          0.27         -1.03         1.03 o                         
   2 -11   5         51.51         53.36         1.88 o                         
   3 -11   5          3.17          1.74         0.70 o                         
   4 -11   5          8.99          9.06         0.76 o                         
   5 -11   5          0.52          0.77         0.86 o                         
   6 -11   5         13.78         12.82         1.27 o                         
   7 -11   5         43.77         42.46         2.49 o                         
  -3 -10   5         18.89         15.35         1.27 o                         
  -2 -10   5          0.13         -0.89         0.89 o                         
  -1 -10   5         25.41         25.83         1.62 o                         
   0 -10   5         13.49         12.37         1.24 o                         
   1 -10   5         21.61         20.58         2.27 o                         
   2 -10   5        102.28        103.46         2.71 o                         
   3 -10   5          3.16          3.78         0.58 o                         
   4 -10   5         20.49         19.92         1.05 o                         
   5 -10   5          6.17          5.49         0.85 o                         
   6 -10   5          5.59          4.29         0.83 o                         
   7 -10   5         35.31         36.13         1.69 o                         
   8 -10   5          2.17          4.56         1.09 o                         
  -4  -9   5         12.64         12.70         1.53 o                         
  -3  -9   5         45.29         51.36         1.88 o                         
  -2  -9   5         11.76         11.47         0.99 o                         
  -1  -9   5         27.59         25.24         2.27 o                         
   0  -9   5         21.48         19.47         1.58 o                         
   1  -9   5         37.67         37.65         1.39 o                         
   2  -9   5         39.68         40.50         1.36 o                         
   3  -9   5          0.40          1.30         0.50 o                         
   4  -9   5        136.79        131.05         2.61 o                         
   5  -9   5         92.64         93.54         2.28 o                         
   6  -9   5          1.76          1.47         0.67 o                         
   7  -9   5         27.94         31.58         1.54 o                         
   8  -9   5          1.64          1.65         0.92 o                         
   9  -9   5          5.45          5.30         0.92 o                         
  -5  -8   5         12.07         10.37         1.43 o                         
  -4  -8   5          2.41          2.89         0.96 o                         
  -3  -8   5         22.90         23.92         1.37 o                         
  -2  -8   5          0.06         -0.29         0.68 o                         
  -1  -8   5        168.13        171.21         3.60 o                         
   0  -8   5        196.07        189.57         5.07 o                         
   1  -8   5         19.23         22.78         1.03 o                         
   2  -8   5         12.84         14.02         0.85 o                         
   3  -8   5         11.15         11.72         0.68 o                         
   4  -8   5        160.03        157.79         2.75 o                         
   5  -8   5        134.72        136.67         2.73 o                         
   6  -8   5          5.03          5.32         0.72 o                         
   7  -8   5         46.34         50.20         1.75 o                         
   8  -8   5          0.95          0.74         0.71 o                         
   9  -8   5          0.84          0.98         0.77 o                         
  -6  -7   5         39.58         42.58         2.08 o                         
  -5  -7   5         24.05         24.48         1.73 o                         
  -4  -7   5          2.45          3.85         0.88 o                         
  -3  -7   5         45.13         43.49         1.73 o                         
  -2  -7   5          2.14          1.99         0.63 o                         
  -1  -7   5        161.23        155.35         2.64 o                         
   0  -7   5        204.18        196.45         3.42 o                         
   1  -7   5         93.36         92.66         1.49 o                         
   2  -7   5        152.38        148.62         2.02 o                         
   3  -7   5         81.12         80.73         1.58 o                         
   4  -7   5        151.38        148.32         2.48 o                         
   5  -7   5        208.16        217.09         3.53 o                         
   6  -7   5          1.16          1.26         0.52 o                         
   7  -7   5         23.48         24.54         1.34 o                         
   8  -7   5          0.41         -0.01         0.63 o                         
   9  -7   5         10.43          8.02         0.91 o                         
  -7  -6   5          3.15          3.65         1.19 o                         
  -6  -6   5         14.21         13.89         1.13 o                         
  -5  -6   5         18.40         18.93         1.26 o                         
  -4  -6   5         18.35         14.69         0.86 o                         
  -3  -6   5        235.42        234.58         3.64 o                         
  -2  -6   5         37.14         32.11         0.90 o                         
  -1  -6   5        115.74        106.85         1.81 o                         
   0  -6   5        135.96        135.92         2.20 o                         
   1  -6   5          1.02          1.44         0.40 o                         
   2  -6   5        618.55        592.01         6.23 o                         
   3  -6   5         61.45         66.49         1.05 o                         
   4  -6   5         82.12         91.25         1.61 o                         
   5  -6   5        240.25        235.33         3.47 o                         
   6  -6   5          0.19          0.42         0.71 o                         
   7  -6   5          8.31          9.50         0.92 o                         
   8  -6   5          6.22          7.12         0.90 o                         
   9  -6   5         14.41         13.97         1.12 o                         
  -8  -5   5         29.62         33.79         2.65 o                         
  -7  -5   5          2.57          2.32         1.00 o                         
  -6  -5   5          0.33          0.21         0.63 o                         
  -5  -5   5         64.87         62.62         1.77 o                         
  -4  -5   5         67.16         67.08         1.88 o                         
  -3  -5   5        282.18        267.70         3.27 o                         
  -2  -5   5         67.62         73.07         1.77 o                         
  -1  -5   5        221.33        226.18         2.76 o                         
   0  -5   5        142.89        135.71         1.83 o                         
   1  -5   5         75.91         87.80         1.59 o                         
   2  -5   5       1382.39       1365.23        14.89 o                         
   3  -5   5        111.77        114.23         1.62 o                         
   4  -5   5         65.13         66.84         1.34 o                         
   5  -5   5         72.78         70.10         1.35 o                         
   6  -5   5          0.76          0.39         0.56 o                         
   7  -5   5         79.09         81.71         2.16 o                         
   8  -5   5         27.13         28.13         1.27 o                         
   9  -5   5          6.03          5.79         0.87 o                         
  -8  -4   5         22.49         27.92         2.83 o                         
  -7  -4   5          1.07          1.01         0.60 o                         
  -6  -4   5         21.70         19.11         1.27 o                         
  -5  -4   5        143.72        144.25         2.64 o                         
  -4  -4   5         15.81         15.74         0.89 o                         
  -3  -4   5        391.80        371.09         4.25 o                         
  -2  -4   5        119.29        112.05         1.81 o                         
  -1  -4   5        110.85        114.42         1.70 o                         
   0  -4   5        617.77        628.91         7.04 o                         
   1  -4   5         88.19         89.00         1.73 o                         
   2  -4   5        863.60        834.62         8.87 o                         
   3  -4   5        352.31        343.90         4.18 o                         
   4  -4   5         64.13         61.78         1.12 o                         
   5  -4   5          2.91          3.52         0.34 o                         
   6  -4   5          1.77          1.24         0.40 o                         
   7  -4   5         90.48         91.38         1.88 o                         
   8  -4   5         14.28         15.91         1.02 o                         
   9  -4   5         22.90         22.77         1.58 o                         
  -9  -3   5          0.00         -0.93         1.00 o                         
  -8  -3   5         15.46         12.64         1.13 o                         
  -7  -3   5         18.71         19.10         0.91 o                         
  -6  -3   5         94.33         90.17         1.85 o                         
  -5  -3   5         85.73         82.12         1.63 o                         
  -4  -3   5          0.01          0.79         0.36 o                         
  -3  -3   5        470.77        463.13         5.35 o                         
  -2  -3   5        254.38        268.52         3.09 o                         
  -1  -3   5         42.23         29.76         0.85 o                         
   0  -3   5       1387.94       1303.89        16.36 o                         
   1  -3   5         15.23         15.07         0.48 o                         
   2  -3   5        566.14        571.06         6.66 o                         
   3  -3   5        350.57        336.22         3.90 o                         
   4  -3   5        107.75         99.53         1.41 o                         
   5  -3   5        157.58        155.72         2.12 o                         
   6  -3   5          4.73          7.08         0.52 o                         
   7  -3   5          4.37          6.66         0.60 o                         
   8  -3   5          5.33          6.76         0.81 o                         
   9  -3   5          0.05          0.35         0.88 o                         
  -9  -2   5          0.03          0.48         0.83 o                         
  -8  -2   5         31.18         30.39         1.18 o                         
  -7  -2   5         43.05         46.16         1.86 o                         
  -6  -2   5        131.75        125.71         2.13 o                         
  -5  -2   5        110.20        108.49         1.57 o                         
  -4  -2   5          3.62          3.40         0.34 o                         
  -3  -2   5        351.11        358.15         4.36 o                         
  -2  -2   5       1275.09       1239.82        17.69 o                         
  -1  -2   5          2.48          1.33         0.27 o                         
   0  -2   5       1208.02       1178.82        19.91 o                         
   1  -2   5         35.08         44.07         0.83 o                         
   2  -2   5        150.84        150.54         2.15 o                         
   3  -2   5         82.74         78.57         1.11 o                         
   4  -2   5        154.23        147.76         1.84 o                         
   5  -2   5        179.94        194.84         2.40 o                         
   6  -2   5          1.92          2.18         0.58 o                         
   7  -2   5         11.79         18.01         0.91 o                         
   8  -2   5         19.68         20.39         1.27 o                         
   9  -2   5          2.41          1.92         0.98 o                         
 -10  -1   5         11.50         11.13         1.20 o                         
  -9  -1   5          0.00          0.00         0.71 o                         
  -8  -1   5         37.11         37.38         1.36 o                         
  -7  -1   5         33.62         35.97         1.01 o                         
  -6  -1   5         99.78         98.12         2.01 o                         
  -5  -1   5        242.50        252.17         3.18 o                         
  -4  -1   5         29.47         32.07         1.17 o                         
  -3  -1   5        133.19        102.99         1.84 o                         
  -2  -1   5        862.29        882.80        12.77 o                         
  -1  -1   5        236.67        246.14         8.06 o                         
   0  -1   5       2055.73       2010.88        75.16 o                         
   1  -1   5         28.28         33.34         0.72 o                         
   2  -1   5        425.90        422.67         4.43 o                         
   3  -1   5        338.62        334.16         3.74 o                         
   4  -1   5          8.22         11.13         0.87 o                         
   5  -1   5          1.74          8.22         0.95 o                         
   6  -1   5          2.15          4.49         0.50 o                         
   7  -1   5         19.01         17.61         1.28 o                         
   8  -1   5         22.30         23.68         1.81 o                         
   9  -1   5          0.29          0.49         1.27 o                         
 -10   0   5         24.16         26.13         1.37 o                         
  -9   0   5          1.90          1.36         0.71 o                         
  -8   0   5         46.17         49.23         1.88 o                         
  -7   0   5         27.24         28.28         1.04 o                         
  -6   0   5         39.61         38.76         1.01 o                         
  -5   0   5        566.04        530.75         6.22 o                         
  -4   0   5        316.22        330.67         4.39 o                         
  -3   0   5         53.16         60.87         2.90 o                         
  -2   0   5        255.39        213.77         3.17 o                         
  -1   0   5        434.27        416.21         5.81 o                         
   0   0   5       1034.61       1152.61        17.74 o                         
   1   0   5         44.96         36.92         1.23 o                         
   2   0   5        770.69        760.63         8.40 o                         
   3   0   5         18.27         22.82         0.96 o                         
   4   0   5          3.32          3.52         0.45 o                         
   5   0   5          6.72          8.50         0.81 o                         
   6   0   5         20.19         17.95         1.06 o                         
   7   0   5         22.01         18.51         1.30 o                         
   8   0   5         10.66         11.44         1.16 o                         
 -10   1   5         24.06         29.76         1.84 o                         
  -9   1   5          0.19          0.85         0.63 o                         
  -8   1   5         72.50         73.70         1.87 o                         
  -7   1   5         11.15         13.33         0.74 o                         
  -6   1   5          0.58          2.24         0.40 o                         
  -5   1   5        542.46        526.90         8.39 o                         
  -4   1   5        120.75        123.96         6.20 o                         
  -3   1   5        421.17        401.55         5.62 o                         
  -2   1   5        468.04        442.63         6.21 o                         
  -1   1   5       1089.98       1203.66        22.84 o                         
   0   1   5       1380.89       1404.21        19.87 o                         
   1   1   5        759.15        741.82         7.89 o                         
   2   1   5        276.81        264.11         3.31 o                         
   3   1   5         88.78         83.22         1.58 o                         
   4   1   5          1.47          3.08         0.57 o                         
   5   1   5        145.59        140.28         3.00 o                         
   6   1   5         27.26         27.05         1.71 o                         
   7   1   5          0.09          1.27         0.89 o                         
   8   1   5          5.52          4.83         1.61 o                         
 -11   2   5         12.11          9.65         1.53 o                         
 -10   2   5         21.95         26.83         3.63 o                         
  -9   2   5          6.84          8.05         0.80 o                         
  -8   2   5         91.15         91.55         1.88 o                         
  -7   2   5         29.34         31.96         1.05 o                         
  -6   2   5         19.63         21.36         1.35 o                         
  -5   2   5        262.46        259.98         4.04 o                         
  -4   2   5        105.74        106.07         2.68 o                         
  -3   2   5       1016.31       1056.55        14.14 o                         
  -2   2   5        548.25        550.49         6.75 o                         
  -1   2   5        155.72        182.73         5.43 o                         
   0   2   5        842.59        819.72         8.69 o                         
   1   2   5          0.51          3.59         0.79 o                         
   2   2   5         81.80         89.91         1.37 o                         
   3   2   5         21.93         21.19         0.87 o                         
   4   2   5          5.17          5.04         0.71 o                         
   5   2   5         85.37         92.20         2.43 o                         
   6   2   5         24.47         24.26         1.43 o                         
   7   2   5          0.17         -0.24         1.00 o                         
 -11   3   5          6.17          4.14         1.34 o                         
 -10   3   5         18.43         18.13         2.90 o                         
  -9   3   5          1.98          3.09         0.66 o                         
  -8   3   5         52.69         50.94         1.48 o                         
  -7   3   5        131.53        130.75         2.86 o                         
  -6   3   5          9.03          8.34         0.76 o                         
  -5   3   5        157.19        183.13         3.07 o                         
  -4   3   5        150.95        134.98         3.14 o                         
  -3   3   5       1697.47       1703.35        24.06 o                         
  -2   3   5       1196.68       1156.60        15.40 o                         
  -1   3   5         14.91         18.26         0.62 o                         
   0   3   5        483.32        482.37         5.77 o                         
   1   3   5        131.46        128.08         2.01 o                         
   2   3   5          5.95          7.46         0.49 o                         
   3   3   5        332.84        330.44         4.73 o                         
   4   3   5          0.00         -0.56         0.60 o                         
   5   3   5          2.02          1.84         0.80 o                         
   6   3   5         10.18          9.94         1.26 o                         
   7   3   5          5.09          3.15         1.22 o                         
 -11   4   5          0.06          0.97         1.45 o                         
 -10   4   5         14.66         11.84         2.66 o                         
  -9   4   5          1.10          1.93         0.85 o                         
  -8   4   5         19.70         20.46         1.04 o                         
  -7   4   5        251.52        258.14         4.11 o                         
  -6   4   5         23.76         25.02         1.12 o                         
  -5   4   5        388.94        399.25         5.02 o                         
  -4   4   5        161.59        155.02         2.63 o                         
  -3   4   5        392.57        395.50         5.86 o                         
  -2   4   5        730.28        716.35         8.81 o                         
  -1   4   5         97.63         91.11         1.46 o                         
   0   4   5        134.50        135.51         2.11 o                         
   1   4   5          2.14          1.96         0.39 o                         
   2   4   5         81.66         88.14         1.67 o                         
   3   4   5        203.30        204.83         3.83 o                         
   4   4   5         16.04         15.48         1.17 o                         
   5   4   5          3.84          3.29         1.05 o                         
   6   4   5          2.05          1.77         1.16 o                         
 -11   5   5          1.92          3.14         1.69 o                         
 -10   5   5         19.16         21.75         3.14 o                         
  -9   5   5          0.93          1.57         0.46 o                         
  -8   5   5         16.36         16.34         0.80 o                         
  -7   5   5        234.07        236.66         3.86 o                         
  -6   5   5          1.86          3.60         0.63 o                         
  -5   5   5        719.59        691.86        10.20 o                         
  -4   5   5        118.31        112.00         1.71 o                         
  -3   5   5        189.10        187.71         2.31 o                         
  -2   5   5        600.72        598.35         7.12 o                         
  -1   5   5         39.31         37.24         0.91 o                         
   0   5   5         37.10         39.04         0.90 o                         
   1   5   5        142.75        135.11         2.72 o                         
   2   5   5         35.36         33.47         1.12 o                         
   3   5   5         13.15         13.06         1.44 o                         
   4   5   5         10.17          9.28         1.11 o                         
   5   5   5         16.12         16.38         1.73 o                         
 -11   6   5          7.65          6.28         2.18 o                         
 -10   6   5         27.34         30.21         3.63 o                         
  -9   6   5         16.48         18.61         0.85 o                         
  -8   6   5         29.22         26.51         1.73 o                         
  -7   6   5        270.08        267.51         5.11 o                         
  -6   6   5         32.76         31.59         1.76 o                         
  -5   6   5        332.72        322.43         5.15 o                         
  -4   6   5         59.30         57.33         1.23 o                         
  -3   6   5        236.88        231.00         2.84 o                         
  -2   6   5        103.72        115.24         1.86 o                         
  -1   6   5          3.83          4.64         0.44 o                         
   0   6   5        184.23        182.17         2.78 o                         
   1   6   5        119.87        119.15         2.46 o                         
   2   6   5          0.53          0.30         0.55 o                         
   3   6   5         11.67         11.30         1.30 o                         
   4   6   5          0.75          1.54         1.05 o                         
   5   6   5         10.02          8.25         1.77 o                         
 -10   7   5         26.35         26.34         3.63 o                         
  -9   7   5         49.95         48.28         1.30 o                         
  -8   7   5         31.59         32.52         1.22 o                         
  -7   7   5        162.72        153.57         2.83 o                         
  -6   7   5         16.30         16.25         0.89 o                         
  -5   7   5        357.36        344.67         5.59 o                         
  -4   7   5        152.38        158.98         2.49 o                         
  -3   7   5         57.03         55.47         1.33 o                         
  -2   7   5         55.17         51.26         1.20 o                         
  -1   7   5         24.93         25.54         0.93 o                         
   0   7   5         57.50         59.18         1.54 o                         
   1   7   5         20.21         19.59         0.97 o                         
   2   7   5          0.04         -0.54         0.54 o                         
   3   7   5         17.57         16.65         1.37 o                         
   4   7   5          0.08          0.45         1.05 o                         
 -10   8   5         30.62         29.36         1.56 o                         
  -9   8   5        116.57        113.64         3.09 o                         
  -8   8   5          3.47          4.21         0.72 o                         
  -7   8   5         45.56         45.46         1.39 o                         
  -6   8   5          0.27         -0.20         0.58 o                         
  -5   8   5        238.91        232.20         4.03 o                         
  -4   8   5         55.60         54.26         1.26 o                         
  -3   8   5         16.39         16.12         0.82 o                         
  -2   8   5        124.60        127.36         2.30 o                         
  -1   8   5          9.32          9.96         0.67 o                         
   0   8   5         12.31         11.46         0.98 o                         
   1   8   5         19.32         20.47         1.80 o                         
   2   8   5          2.09          1.13         0.76 o                         
   3   8   5         14.59         15.50         1.62 o                         
 -10   9   5         24.81         24.80         1.63 o                         
  -9   9   5         68.61         69.06         2.48 o                         
  -8   9   5          1.10          0.75         0.63 o                         
  -7   9   5        103.42         98.36         2.38 o                         
  -6   9   5          0.35          1.01         0.63 o                         
  -5   9   5         57.73         52.16         1.35 o                         
  -4   9   5         76.95         76.62         2.10 o                         
  -3   9   5          0.20          0.79         0.62 o                         
  -2   9   5         31.99         30.74         1.18 o                         
  -1   9   5          4.02          3.70         0.85 o                         
   0   9   5         10.03          8.74         0.98 o                         
   1   9   5         10.38         11.57         1.00 o                         
  -9  10   5         13.11         14.24         1.99 o                         
  -8  10   5          1.75          1.53         0.73 o                         
  -7  10   5        113.01        109.51         2.96 o                         
  -6  10   5          0.11         -0.34         0.66 o                         
  -5  10   5         17.06         16.22         1.09 o                         
  -4  10   5         67.02         68.69         2.05 o                         
  -3  10   5          1.10          0.72         0.67 o                         
  -2  10   5          9.16          9.17         0.96 o                         
  -1  10   5          3.93          4.34         0.90 o                         
   0  10   5         22.62         19.20         1.50 o                         
  -7  11   5         45.83         46.24         1.93 o                         
  -6  11   5         13.93         15.48         1.36 o                         
  -5  11   5         12.22         10.32         1.21 o                         
  -4  11   5         13.34         13.57         1.18 o                         
  -3  11   5          0.75         -0.05         0.91 o                         
  -2  11   5         13.07         11.11         1.13 o                         
   1 -12   6         47.13         50.29         2.37 o                         
   2 -12   6          4.25          3.04         0.99 o                         
   3 -12   6         14.09         14.36         1.36 o                         
   4 -12   6         16.12         16.14         1.43 o                         
   5 -12   6          3.94          2.65         1.09 o                         
  -1 -11   6         29.14         30.94         3.63 o                         
   0 -11   6          3.61          3.54         1.07 o                         
   1 -11   6         36.04         41.44         2.05 o                         
   2 -11   6         23.26         20.06         1.34 o                         
   3 -11   6         13.42         13.66         1.27 o                         
   4 -11   6         30.08         35.03         1.96 o                         
   5 -11   6         12.07          9.56         1.24 o                         
   6 -11   6         28.77         28.20         1.78 o                         
   7 -11   6         12.50         10.87         1.33 o                         
  -3 -10   6          2.61          1.85         1.02 o                         
  -2 -10   6         20.32         20.16         1.91 o                         
  -1 -10   6         83.85         87.45         2.70 o                         
   0 -10   6          3.38          5.31         1.23 o                         
   1 -10   6         31.00         33.73         2.25 o                         
   2 -10   6         69.72         68.71         2.46 o                         
   3 -10   6          3.86          5.53         0.66 o                         
   4 -10   6         83.95         83.31         2.19 o                         
   5 -10   6         11.72          8.02         1.01 o                         
   6 -10   6         19.01         18.24         1.33 o                         
   7 -10   6         34.24         36.72         1.90 o                         
   8 -10   6          4.87          3.91         1.07 o                         
  -4  -9   6         18.75         17.20         1.49 o                         
  -3  -9   6         20.01         21.82         1.36 o                         
  -2  -9   6         28.06         31.53         2.09 o                         
  -1  -9   6         91.18        100.14         2.78 o                         
   0  -9   6          5.32          3.77         1.03 o                         
   1  -9   6         28.15         29.68         1.57 o                         
   2  -9   6         37.91         37.21         1.30 o                         
   3  -9   6          0.32          1.64         0.54 o                         
   4  -9   6        170.30        166.43         3.14 o                         
   5  -9   6          6.22          6.85         0.88 o                         
   6  -9   6         31.20         33.71         1.44 o                         
   7  -9   6         73.61         74.52         2.23 o                         
   8  -9   6          2.76          2.21         0.96 o                         
  -5  -8   6          0.33          0.16         1.13 o                         
  -4  -8   6         38.20         36.44         1.80 o                         
  -3  -8   6         55.07         60.36         2.66 o                         
  -2  -8   6         34.70         35.73         1.83 o                         
  -1  -8   6        117.55        118.35         2.88 o                         
   0  -8   6         66.86         65.48         1.85 o                         
   1  -8   6         58.27         67.44         1.95 o                         
   2  -8   6         40.91         39.30         1.16 o                         
   3  -8   6          0.75          0.50         0.43 o                         
   4  -8   6        213.39        209.80         3.47 o                         
   5  -8   6         57.07         62.01         1.87 o                         
   6  -8   6         39.33         39.78         1.58 o                         
   7  -8   6         30.61         34.12         1.79 o                         
   8  -8   6          1.52          0.95         0.86 o                         
   9  -8   6         12.55          9.91         2.90 o                         
  -6  -7   6         35.13         36.60         2.44 o                         
  -5  -7   6          2.66          0.79         1.10 o                         
  -4  -7   6         45.18         49.28         1.79 o                         
  -3  -7   6         51.13         55.18         1.62 o                         
  -2  -7   6          6.63          7.02         0.91 o                         
  -1  -7   6        108.31        110.60         2.31 o                         
   0  -7   6         61.18         52.23         1.47 o                         
   1  -7   6        102.06        100.81         2.06 o                         
   2  -7   6        108.83        110.16         1.88 o                         
   3  -7   6          3.71          3.34         0.55 o                         
   4  -7   6        204.04        209.32         3.38 o                         
   5  -7   6        112.85        119.19         2.48 o                         
   6  -7   6         45.93         45.15         1.50 o                         
   7  -7   6         18.28         19.30         1.55 o                         
   8  -7   6          1.62          1.34         0.74 o                         
   9  -7   6         20.06         18.78         1.14 o                         
  -7  -6   6          2.97          1.51         1.18 o                         
  -6  -6   6         56.24         60.57         2.05 o                         
  -5  -6   6         15.29         19.49         1.39 o                         
  -4  -6   6         75.50         73.19         2.24 o                         
  -3  -6   6         87.98         93.99         2.09 o                         
  -2  -6   6          0.17         -0.44         0.44 o                         
  -1  -6   6        123.40        128.64         1.97 o                         
   0  -6   6         62.07         64.60         1.29 o                         
   1  -6   6        120.08        117.37         1.76 o                         
   2  -6   6        454.87        442.98         4.98 o                         
   3  -6   6          0.05          0.23         0.36 o                         
   4  -6   6        134.17        144.98         2.12 o                         
   5  -6   6         61.43         60.92         1.42 o                         
   6  -6   6         23.67         25.38         1.05 o                         
   7  -6   6         38.41         37.18         1.59 o                         
   8  -6   6          2.27          1.74         0.72 o                         
   9  -6   6         19.35         20.27         1.12 o                         
  -8  -5   6         18.02         17.06         1.49 o                         
  -7  -5   6          0.30          0.16         0.91 o                         
  -6  -5   6         27.84         28.18         1.58 o                         
  -5  -5   6         14.44         17.27         1.29 o                         
  -4  -5   6        105.57         98.67         2.27 o                         
  -3  -5   6        161.98        159.83         2.55 o                         
  -2  -5   6          0.10         -0.01         0.43 o                         
  -1  -5   6        116.83        124.50         1.75 o                         
   0  -5   6         46.41         45.97         0.95 o                         
   1  -5   6        134.19        124.60         2.47 o                         
   2  -5   6        803.73        790.29         8.83 o                         
   3  -5   6         12.13         12.66         0.56 o                         
   4  -5   6        138.78        144.27         2.08 o                         
   5  -5   6         47.30         46.15         1.19 o                         
   6  -5   6         42.53         39.62         1.51 o                         
   7  -5   6         70.02         76.62         2.19 o                         
   8  -5   6          4.00          4.38         0.73 o                         
   9  -5   6         24.24         22.33         1.46 o                         
  -8  -4   6         45.86         49.61         3.77 o                         
  -7  -4   6          0.63          1.97         1.05 o                         
  -6  -4   6         22.32         21.11         1.25 o                         
  -5  -4   6         32.04         32.20         1.33 o                         
  -4  -4   6        109.94        105.63         2.17 o                         
  -3  -4   6        222.22        236.44         3.06 o                         
  -2  -4   6          0.97          1.71         0.36 o                         
  -1  -4   6        347.69        331.59         3.80 o                         
   0  -4   6        161.28        164.58         2.29 o                         
   1  -4   6        114.07        113.35         2.25 o                         
   2  -4   6        956.31        948.13        10.92 o                         
   3  -4   6         20.83         20.44         0.76 o                         
   4  -4   6         56.66         50.89         1.04 o                         
   5  -4   6          9.02         12.08         0.62 o                         
   6  -4   6         75.93         72.35         1.61 o                         
   7  -4   6        102.05        102.25         2.09 o                         
   8  -4   6         24.59         24.22         1.59 o                         
   9  -4   6         21.58         23.47         1.68 o                         
  -9  -3   6          1.46          1.61         1.01 o                         
  -8  -3   6         27.94         30.59         2.42 o                         
  -7  -3   6          4.87          4.66         0.81 o                         
  -6  -3   6         93.67         88.53         1.85 o                         
  -5  -3   6         41.53         43.60         1.20 o                         
  -4  -3   6         44.50         45.90         1.28 o                         
  -3  -3   6        242.35        254.35         3.32 o                         
  -2  -3   6         15.00         19.28         0.68 o                         
  -1  -3   6        607.19        595.77         7.83 o                         
   0  -3   6        170.24        177.92         3.10 o                         
   1  -3   6        645.69        648.11         9.57 o                         
   2  -3   6        583.26        591.51         6.67 o                         
   3  -3   6        188.14        202.55         2.52 o                         
   4  -3   6        306.81        299.04         3.59 o                         
   5  -3   6         30.56         32.18         0.81 o                         
   6  -3   6          1.39          0.55         0.44 o                         
   7  -3   6        132.89        135.08         2.73 o                         
   8  -3   6          7.46          7.13         0.91 o                         
   9  -3   6          7.65          8.18         1.36 o                         
  -9  -2   6          3.17          3.51         0.91 o                         
  -8  -2   6         12.70         13.02         1.14 o                         
  -7  -2   6          1.00          1.54         0.56 o                         
  -6  -2   6        233.52        231.09         3.44 o                         
  -5  -2   6          7.06          9.39         0.52 o                         
  -4  -2   6         17.99         16.37         0.66 o                         
  -3  -2   6        617.30        608.56         7.95 o                         
  -2  -2   6         42.12         42.87         1.74 o                         
  -1  -2   6       1107.75       1110.76        13.53 o                         
   0  -2   6       1074.19       1073.13        12.24 o                         
   1  -2   6         55.70         42.16         1.32 o                         
   2  -2   6         11.73         13.87         0.63 o                         
   3  -2   6          8.82         11.85         0.45 o                         
   4  -2   6        509.94        491.00         5.85 o                         
   5  -2   6        190.62        191.03         3.30 o                         
   6  -2   6         16.26         15.99         0.80 o                         
   7  -2   6         80.27         80.36         1.92 o                         
   8  -2   6          0.02          0.80         0.77 o                         
 -10  -1   6          6.47          5.76         1.34 o                         
  -9  -1   6         15.02         12.55         1.09 o                         
  -8  -1   6         25.32         25.20         1.33 o                         
  -7  -1   6          9.63         12.70         0.71 o                         
  -6  -1   6        238.00        238.32         3.65 o                         
  -5  -1   6         58.42         62.83         1.17 o                         
  -4  -1   6          4.32          5.75         0.88 o                         
  -3  -1   6        466.10        467.86         6.19 o                         
  -2  -1   6         15.99         15.17         0.65 o                         
  -1  -1   6       2186.22       2184.02        47.26 o                         
   0  -1   6       1171.27       1185.49        14.14 o                         
   1  -1   6          9.53         14.21         0.58 o                         
   2  -1   6        408.78        394.92         4.57 o                         
   3  -1   6          0.46          0.92         0.29 o                         
   4  -1   6         59.58         67.60         1.10 o                         
   5  -1   6        422.03        411.59         6.36 o                         
   6  -1   6          0.03          1.05         0.54 o                         
   7  -1   6         20.59         22.30         1.45 o                         
   8  -1   6          2.34          2.62         1.10 o                         
 -10   0   6          5.07          5.12         0.88 o                         
  -9   0   6          7.56          6.67         0.86 o                         
  -8   0   6         47.74         55.32         1.87 o                         
  -7   0   6          3.95          2.47         0.55 o                         
  -6   0   6        145.60        151.27         2.59 o                         
  -5   0   6        636.61        619.35         8.22 o                         
  -4   0   6         75.96         68.00         1.88 o                         
  -3   0   6        773.48        781.91         9.49 o                         
  -2   0   6        163.25        160.88         5.00 o                         
  -1   0   6        181.18        144.85         3.15 o                         
   0   0   6        198.04        203.50         2.82 o                         
   1   0   6         55.13         52.57         0.98 o                         
   2   0   6        862.37        859.93         9.94 o                         
   3   0   6         94.14        109.23         2.28 o                         
   4   0   6          3.13          5.01         0.77 o                         
   5   0   6        216.13        223.12         3.89 o                         
   6   0   6         12.73         12.05         1.00 o                         
   7   0   6         21.44         21.63         1.58 o                         
   8   0   6          8.06          7.30         1.93 o                         
 -10   1   6         11.04         11.63         1.26 o                         
  -9   1   6          4.50          4.20         0.72 o                         
  -8   1   6         82.23         88.52         3.02 o                         
  -7   1   6          0.77          0.09         0.40 o                         
  -6   1   6         28.56         29.05         1.00 o                         
  -5   1   6        707.40        698.02        10.26 o                         
  -4   1   6        338.80        327.17         9.41 o                         
  -3   1   6       1265.74       1198.70        17.19 o                         
  -2   1   6        134.75        135.08         2.45 o                         
  -1   1   6         68.73         55.39         1.22 o                         
   0   1   6        665.96        675.73         8.28 o                         
   1   1   6         16.49         19.02         0.68 o                         
   2   1   6        257.49        255.84         3.03 o                         
   3   1   6        379.33        367.41         4.97 o                         
   4   1   6         25.33         28.92         1.57 o                         
   5   1   6         55.88         60.63         1.93 o                         
   6   1   6          0.54         -0.11         0.86 o                         
   7   1   6         27.04         28.47         2.72 o                         
 -10   2   6         10.64         10.32         1.07 o                         
  -9   2   6         16.37         17.42         2.02 o                         
  -8   2   6        138.52        136.85         2.55 o                         
  -7   2   6         67.21         68.70         2.23 o                         
  -6   2   6         68.01         69.90         2.17 o                         
  -5   2   6        548.66        534.57         8.00 o                         
  -4   2   6         14.44         13.47         1.22 o                         
  -3   2   6        296.28        269.11         4.28 o                         
  -2   2   6         44.37         42.97         1.04 o                         
  -1   2   6        459.75        461.91         6.11 o                         
   0   2   6        561.68        547.41         6.19 o                         
   1   2   6        156.20        147.94         1.93 o                         
   2   2   6         16.38         20.83         0.72 o                         
   3   2   6        120.68        117.92         2.14 o                         
   4   2   6        110.02        104.83         2.18 o                         
   5   2   6         50.88         55.29         1.94 o                         
   6   2   6          6.08          4.96         0.93 o                         
   7   2   6         16.37         20.03         2.50 o                         
 -10   3   6         10.18         10.43         1.45 o                         
  -9   3   6          2.54          5.84         1.02 o                         
  -8   3   6        124.71        127.36         2.61 o                         
  -7   3   6        146.96        151.29         3.17 o                         
  -6   3   6        229.27        229.98         3.47 o                         
  -5   3   6        167.32        171.99         2.76 o                         
  -4   3   6          1.88          2.22         0.43 o                         
  -3   3   6        396.65        370.64         5.02 o                         
  -2   3   6        236.38        223.70         3.83 o                         
  -1   3   6        267.77        265.11         4.23 o                         
   0   3   6        155.02        161.60         2.31 o                         
   1   3   6        253.91        235.67         3.34 o                         
   2   3   6        134.22        134.71         1.97 o                         
   3   3   6         76.23         86.83         1.90 o                         
   4   3   6          7.72          8.03         0.96 o                         
   5   3   6         34.65         40.37         1.84 o                         
   6   3   6          0.12          0.33         1.12 o                         
 -11   4   6         10.32          7.50         1.90 o                         
 -10   4   6         19.10         20.79         3.14 o                         
  -9   4   6          5.73          6.44         0.70 o                         
  -8   4   6        109.50        106.73         2.12 o                         
  -7   4   6        190.67        196.64         3.32 o                         
  -6   4   6        149.55        149.24         3.78 o                         
  -5   4   6          1.96          2.11         0.35 o                         
  -4   4   6          0.23          1.60         0.44 o                         
  -3   4   6        885.47        832.58        10.20 o                         
  -2   4   6        311.17        307.28         3.91 o                         
  -1   4   6        145.14        131.34         2.92 o                         
   0   4   6          4.99          8.36         0.94 o                         
   1   4   6          4.48          2.82         0.45 o                         
   2   4   6        237.09        241.92         3.73 o                         
   3   4   6        106.16        108.61         2.41 o                         
   4   4   6          0.15          1.76         0.86 o                         
   5   4   6         19.17         19.95         1.82 o                         
   6   4   6          0.15          0.17         1.32 o                         
 -11   5   6          5.00          2.42         1.93 o                         
 -10   5   6         29.91         37.94         3.87 o                         
  -9   5   6          6.87          9.13         0.86 o                         
  -8   5   6         82.57         82.03         1.82 o                         
  -7   5   6         61.25         63.17         1.58 o                         
  -6   5   6         58.54         65.74         3.26 o                         
  -5   5   6         75.43         63.49         2.32 o                         
  -4   5   6          6.12          6.39         0.48 o                         
  -3   5   6        368.42        383.07         7.63 o                         
  -2   5   6        120.63        112.49         1.97 o                         
  -1   5   6        117.40        117.73         1.98 o                         
   0   5   6        193.12        199.03         3.10 o                         
   1   5   6          2.01          2.25         0.50 o                         
   2   5   6         36.26         36.48         1.39 o                         
   3   5   6         44.28         52.88         1.92 o                         
   4   5   6          1.20          0.94         0.97 o                         
   5   5   6          8.99          7.96         1.90 o                         
 -11   6   6          0.75          1.45         1.93 o                         
 -10   6   6         40.98         44.16         1.85 o                         
  -9   6   6          3.52          5.13         0.54 o                         
  -8   6   6         44.93         43.52         1.59 o                         
  -7   6   6          0.80          0.68         0.50 o                         
  -6   6   6         26.17         26.45         1.07 o                         
  -5   6   6        540.93        519.80         7.03 o                         
  -4   6   6          2.63          3.09         0.56 o                         
  -3   6   6        104.81        108.99         2.31 o                         
  -2   6   6          2.66          6.34         0.96 o                         
  -1   6   6         80.24         79.60         1.56 o                         
   0   6   6        228.92        231.38         3.60 o                         
   1   6   6         48.25         48.93         1.63 o                         
   2   6   6         20.88         19.47         0.98 o                         
   3   6   6         12.04         12.00         1.28 o                         
   4   6   6          1.33          1.09         1.05 o                         
 -10   7   6         41.22         41.88         2.29 o                         
  -9   7   6          0.02         -0.40         0.55 o                         
  -8   7   6         27.69         29.42         1.27 o                         
  -7   7   6          0.59          0.64         0.54 o                         
  -6   7   6         41.97         40.20         1.36 o                         
  -5   7   6        266.71        260.97         4.11 o                         
  -4   7   6          5.14          4.61         0.60 o                         
  -3   7   6         27.49         26.85         0.94 o                         
  -2   7   6         92.17         94.11         1.94 o                         
  -1   7   6         23.52         22.49         1.24 o                         
   0   7   6         56.27         57.87         1.56 o                         
   1   7   6         35.15         39.59         1.33 o                         
   2   7   6         10.04          9.20         0.86 o                         
   3   7   6          3.38          2.30         1.05 o                         
 -10   8   6         28.31         29.19         1.54 o                         
  -9   8   6          1.72         -0.29         0.61 o                         
  -8   8   6         36.22         37.78         1.59 o                         
  -7   8   6         54.35         52.74         1.58 o                         
  -6   8   6         14.06         14.03         0.98 o                         
  -5   8   6         12.81         12.93         0.89 o                         
  -4   8   6          3.57          4.16         0.57 o                         
  -3   8   6         86.37         84.26         2.08 o                         
  -2   8   6         61.55         66.01         1.90 o                         
  -1   8   6          0.52          1.46         0.41 o                         
   0   8   6         42.20         39.89         1.34 o                         
   1   8   6          5.86          5.18         0.82 o                         
   2   8   6          4.88          3.17         1.30 o                         
  -9   9   6          0.10          1.14         1.16 o                         
  -8   9   6         47.46         45.73         1.75 o                         
  -7   9   6         20.43         22.08         1.39 o                         
  -6   9   6          9.73         10.66         0.96 o                         
  -5   9   6          1.12          0.91         0.71 o                         
  -4   9   6         41.11         42.57         1.61 o                         
  -3   9   6         49.64         52.28         1.68 o                         
  -2   9   6         25.29         24.13         1.31 o                         
  -1   9   6          5.34          5.54         0.57 o                         
   0   9   6         18.23         18.90         1.29 o                         
   1   9   6          0.72          0.56         1.06 o                         
  -8  10   6         20.89         19.20         1.43 o                         
  -7  10   6          2.02          1.39         0.84 o                         
  -6  10   6          1.69          0.95         0.83 o                         
  -5  10   6         35.07         35.47         1.76 o                         
  -4  10   6         13.31         12.37         1.13 o                         
  -3  10   6          4.59          4.18         0.82 o                         
  -2  10   6         19.91         19.57         1.27 o                         
  -1  10   6          0.03         -0.25         0.74 o                         
  -6  11   6          1.22         -0.25         0.91 o                         
  -5  11   6         26.44         26.70         7.01 o                         
  -4  11   6          5.35          4.89         1.12 o                         
  -3  11   6          0.19         -0.48         2.42 o                         
   2 -12   7          0.24          0.40         0.84 o                         
   3 -12   7          9.78          7.06         1.11 o                         
   4 -12   7          1.40          0.86         1.28 o                         
  -1 -11   7          6.00          4.86         1.17 o                         
   0 -11   7         17.81         18.32         1.49 o                         
   1 -11   7          6.38          5.45         1.23 o                         
   2 -11   7          5.13          5.28         0.89 o                         
   3 -11   7         56.78         55.33         1.94 o                         
   4 -11   7          5.92          4.40         0.98 o                         
   5 -11   7         22.78         25.78         1.70 o                         
   6 -11   7         20.94         20.33         1.75 o                         
  -3 -10   7          0.02          0.00         0.98 o                         
  -2 -10   7         30.47         30.70         1.86 o                         
  -1 -10   7          3.23          2.94         1.08 o                         
   0 -10   7         11.40         11.23         1.59 o                         
   1 -10   7          9.85          7.44         1.36 o                         
   2 -10   7          0.03          0.14         0.68 o                         
   3 -10   7        246.75        240.72         3.96 o                         
   4 -10   7         78.61         78.97         2.23 o                         
   5 -10   7          0.10          0.36         0.82 o                         
   6 -10   7          5.15          5.00         1.05 o                         
   7 -10   7         37.94         36.92         2.58 o                         
  -4  -9   7         19.69         18.79         2.72 o                         
  -3  -9   7          1.42          0.39         0.91 o                         
  -2  -9   7         57.19         62.43         2.29 o                         
  -1  -9   7         17.03         18.35         1.38 o                         
   0  -9   7          1.22          0.11         0.85 o                         
   1  -9   7         80.06         71.88         2.31 o                         
   2  -9   7          0.25          0.52         0.59 o                         
   3  -9   7        149.82        157.30         2.76 o                         
   4  -9   7         78.35         73.19         1.93 o                         
   5  -9   7         37.05         33.82         1.51 o                         
   6  -9   7         48.81         49.67         2.09 o                         
   7  -9   7         21.18         16.90         1.58 o                         
   8  -9   7         12.93         13.10         1.42 o                         
  -5  -8   7          5.42          3.34         1.16 o                         
  -4  -8   7         25.71         26.85         1.58 o                         
  -3  -8   7          4.21          4.92         1.09 o                         
  -2  -8   7         44.22         46.18         2.19 o                         
  -1  -8   7         39.93         34.63         2.04 o                         
   0  -8   7         31.59         33.44         1.52 o                         
   1  -8   7        514.26        488.88         7.75 o                         
   2  -8   7         19.24         17.98         0.86 o                         
   3  -8   7         11.17         12.24         0.79 o                         
   4  -8   7         70.50         70.92         1.76 o                         
   5  -8   7        209.81        194.69         3.98 o                         
   6  -8   7        101.88        102.04         2.63 o                         
   7  -8   7          3.01          3.15         0.91 o                         
   8  -8   7          6.01          6.05         1.12 o                         
  -6  -7   7         18.30         16.81         1.77 o                         
  -5  -7   7         36.93         38.71         2.11 o                         
  -4  -7   7         47.37         52.97         2.38 o                         
  -3  -7   7          3.25          2.77         0.76 o                         
  -2  -7   7         31.80         28.24         1.36 o                         
  -1  -7   7        164.12        143.66         2.80 o                         
   0  -7   7         26.79         29.11         1.24 o                         
   1  -7   7        453.18        439.81         6.14 o                         
   2  -7   7          7.81          7.58         0.61 o                         
   3  -7   7        166.19        162.28         2.51 o                         
   4  -7   7        162.92        173.72         2.98 o                         
   5  -7   7         78.47         80.08         2.08 o                         
   6  -7   7         59.91         63.50         1.88 o                         
   7  -7   7          7.33          9.01         1.02 o                         
   8  -7   7         14.02         12.31         1.16 o                         
  -7  -6   7          7.15          5.53         1.36 o                         
  -6  -6   7         18.59         15.58         1.23 o                         
  -5  -6   7         42.96         47.53         1.98 o                         
  -4  -6   7         71.37         68.34         2.22 o                         
  -3  -6   7         22.33         19.26         1.34 o                         
  -2  -6   7        141.53        139.02         2.83 o                         
  -1  -6   7        510.57        451.50         5.90 o                         
   0  -6   7          0.34          1.82         0.41 o                         
   1  -6   7        246.50        240.29         2.99 o                         
   2  -6   7         58.44         60.74         1.14 o                         
   3  -6   7        763.74        740.80         8.05 o                         
   4  -6   7        149.22        161.03         2.51 o                         
   5  -6   7          8.83          9.06         0.77 o                         
   6  -6   7         61.00         64.87         1.82 o                         
   7  -6   7          2.05          2.00         0.77 o                         
   8  -6   7          6.14          6.18         0.93 o                         
  -8  -5   7          2.42          3.31         1.19 o                         
  -7  -5   7         48.38         49.91         2.79 o                         
  -6  -5   7         12.12         12.17         1.22 o                         
  -5  -5   7          0.84         -0.01         0.74 o                         
  -4  -5   7        176.29        170.77         3.37 o                         
  -3  -5   7        129.38        109.73         3.20 o                         
  -2  -5   7        144.61        139.44         2.24 o                         
  -1  -5   7        323.82        308.03         4.28 o                         
   0  -5   7         14.60         16.93         0.71 o                         
   1  -5   7        695.00        679.03         8.07 o                         
   2  -5   7        336.90        336.48         5.34 o                         
   3  -5   7        413.11        411.99         5.69 o                         
   4  -5   7         37.46         43.81         1.37 o                         
   5  -5   7          0.04         -0.01         0.45 o                         
   6  -5   7        112.00        111.16         2.17 o                         
   7  -5   7         17.94         19.24         1.20 o                         
   8  -5   7          3.01          2.57         0.70 o                         
  -8  -4   7          4.92          4.83         1.08 o                         
  -7  -4   7         68.83         76.09         2.61 o                         
  -6  -4   7         12.02         12.57         1.03 o                         
  -5  -4   7          8.52          8.06         0.87 o                         
  -4  -4   7        381.13        359.05         5.09 o                         
  -3  -4   7        321.22        285.88         4.13 o                         
  -2  -4   7         97.08        102.75         1.79 o                         
  -1  -4   7        284.19        293.98         3.81 o                         
   0  -4   7         29.85         29.98         1.26 o                         
   1  -4   7       1760.07       1689.96        17.65 o                         
   2  -4   7        514.17        534.34         6.42 o                         
   3  -4   7          2.38          3.58         0.43 o                         
   4  -4   7         79.81         72.59         1.43 o                         
   5  -4   7         19.15         15.45         0.67 o                         
   6  -4   7         50.01         51.36         1.54 o                         
   7  -4   7         25.12         27.04         1.60 o                         
   8  -4   7          9.96          9.56         1.26 o                         
  -9  -3   7         29.59         33.53         1.95 o                         
  -8  -3   7          4.90          4.86         0.95 o                         
  -7  -3   7         27.83         28.09         1.71 o                         
  -6  -3   7        102.95        100.77         3.18 o                         
  -5  -3   7         23.48         19.20         0.90 o                         
  -4  -3   7        227.72        221.89         3.05 o                         
  -3  -3   7        275.20        276.27         3.99 o                         
  -2  -3   7        131.16        121.33         3.27 o                         
  -1  -3   7       1090.75       1045.30        12.07 o                         
   0  -3   7          0.86          2.58         0.37 o                         
   1  -3   7        745.04        764.44         8.93 o                         
   2  -3   7         67.93         70.13         1.27 o                         
   3  -3   7         43.49         41.66         0.85 o                         
   4  -3   7        347.73        347.75         4.80 o                         
   5  -3   7          0.30          0.64         0.35 o                         
   6  -3   7         35.28         37.84         1.29 o                         
   7  -3   7         13.58         17.87         1.00 o                         
   8  -3   7          4.02          3.31         0.78 o                         
  -9  -2   7         26.98         28.91         1.85 o                         
  -8  -2   7          4.01          3.87         0.77 o                         
  -7  -2   7          4.90          4.97         0.70 o                         
  -6  -2   7        351.15        348.17         5.18 o                         
  -5  -2   7         11.21         11.21         0.62 o                         
  -4  -2   7         68.15         70.67         1.39 o                         
  -3  -2   7        235.18        237.87         3.48 o                         
  -2  -2   7        373.47        374.76         7.69 o                         
  -1  -2   7       3127.37       2979.79        55.62 o                         
   0  -2   7        253.00        253.28         5.71 o                         
   1  -2   7         48.14         44.00         0.91 o                         
   2  -2   7         12.32         15.31         0.61 o                         
   3  -2   7         76.31         73.80         1.47 o                         
   4  -2   7        266.12        271.47         4.16 o                         
   5  -2   7          5.90          7.77         0.74 o                         
   6  -2   7         57.60         55.04         1.50 o                         
   7  -2   7          8.72          9.23         0.80 o                         
   8  -2   7          1.28          0.30         0.92 o                         
 -10  -1   7          0.00          1.15         0.85 o                         
  -9  -1   7         16.25         18.97         1.90 o                         
  -8  -1   7         20.40         22.51         1.89 o                         
  -7  -1   7          0.19          2.32         0.70 o                         
  -6  -1   7        361.48        362.65         5.01 o                         
  -5  -1   7         14.65         16.52         0.97 o                         
  -4  -1   7         87.78         88.16         1.55 o                         
  -3  -1   7        482.21        476.89         6.36 o                         
  -2  -1   7        305.41        317.64         8.91 o                         
  -1  -1   7       1241.39       1213.34        25.28 o                         
   0  -1   7         77.72         87.88         1.48 o                         
   1  -1   7        375.49        384.10         4.77 o                         
   2  -1   7        141.17        138.28         2.09 o                         
   3  -1   7         36.45         28.26         0.77 o                         
   4  -1   7        244.58        249.14         3.65 o                         
   5  -1   7         10.64         13.09         0.88 o                         
   6  -1   7         24.79         26.76         1.24 o                         
   7  -1   7          6.93          6.36         1.06 o                         
   8  -1   7          5.03          5.17         1.19 o                         
 -10   0   7          0.18          0.08         0.69 o                         
  -9   0   7         17.04         19.07         1.43 o                         
  -8   0   7         54.73         63.08         3.35 o                         
  -7   0   7          1.48          3.24         0.69 o                         
  -6   0   7        157.30        161.29         3.12 o                         
  -5   0   7         85.79         86.83         3.52 o                         
  -4   0   7        644.72        661.42        13.57 o                         
  -3   0   7       1009.41        944.10        12.04 o                         
  -2   0   7          8.40         16.06         1.60 o                         
  -1   0   7        266.78        281.00         5.04 o                         
   0   0   7         53.14         51.82         1.18 o                         
   1   0   7        300.84        298.34         3.82 o                         
   2   0   7        247.74        252.63         3.06 o                         
   3   0   7         63.79         55.38         1.05 o                         
   4   0   7        170.23        167.69         3.39 o                         
   5   0   7         16.54         15.20         1.19 o                         
   6   0   7         15.66         15.45         1.13 o                         
   7   0   7          3.61          3.15         1.13 o                         
 -10   1   7          3.10          3.22         0.94 o                         
  -9   1   7         17.47         17.43         2.16 o                         
  -8   1   7         75.57         81.88         4.60 o                         
  -7   1   7          7.63         10.93         1.16 o                         
  -6   1   7         55.09         55.64         1.48 o                         
  -5   1   7        280.53        277.46         6.50 o                         
  -4   1   7        968.41        958.88        13.95 o                         
  -3   1   7        347.60        347.54         5.46 o                         
  -2   1   7          3.16          3.48         0.71 o                         
  -1   1   7        512.94        509.44         6.83 o                         
   0   1   7         25.84         26.78         0.72 o                         
   1   1   7        224.20        221.00         2.85 o                         
   2   1   7        553.57        527.53         5.86 o                         
   3   1   7         44.06         39.86         0.96 o                         
   4   1   7         59.67         60.52         1.59 o                         
   5   1   7         13.48         14.18         1.16 o                         
   6   1   7         27.16         21.83         1.46 o                         
   7   1   7          4.73          4.57         1.65 o                         
 -10   2   7          5.44          5.78         0.93 o                         
  -9   2   7         20.46         22.77         1.86 o                         
  -8   2   7         87.15         89.13         2.51 o                         
  -7   2   7          2.55          4.08         0.99 o                         
  -6   2   7        167.79        167.49         3.01 o                         
  -5   2   7        201.43        188.82         4.72 o                         
  -4   2   7        395.16        404.51         7.24 o                         
  -3   2   7        438.11        437.36         5.92 o                         
  -2   2   7          0.16          0.28         0.28 o                         
  -1   2   7        360.50        367.61         4.35 o                         
   0   2   7         79.61         76.17         1.44 o                         
   1   2   7        237.41        221.62         2.76 o                         
   2   2   7        332.97        322.77         4.04 o                         
   3   2   7          0.35         -0.06         0.56 o                         
   4   2   7         47.93         48.02         1.73 o                         
   5   2   7          0.19          0.24         0.86 o                         
   6   2   7         17.00         13.80         1.43 o                         
 -10   3   7          4.69          4.40         0.90 o                         
  -9   3   7         19.89         19.04         1.39 o                         
  -8   3   7         90.76         94.33         2.53 o                         
  -7   3   7          3.31          5.37         1.15 o                         
  -6   3   7        379.43        375.45         5.51 o                         
  -5   3   7         10.15         12.26         0.82 o                         
  -4   3   7         39.01         38.17         1.64 o                         
  -3   3   7        609.72        596.93         7.48 o                         
  -2   3   7         43.97         48.26         2.13 o                         
  -1   3   7        405.96        390.15         4.83 o                         
   0   3   7        288.10        277.07         3.63 o                         
   1   3   7        274.33        263.05         3.55 o                         
   2   3   7        132.47        136.82         2.09 o                         
   3   3   7         13.04         11.53         1.02 o                         
   4   3   7         72.61         71.21         3.04 o                         
   5   3   7          0.28          0.62         0.98 o                         
   6   3   7          1.61          0.37         1.22 o                         
 -11   4   7          7.32          5.32         2.18 o                         
 -10   4   7          7.30          6.85         1.22 o                         
  -9   4   7         11.19         13.23         1.42 o                         
  -8   4   7        106.93        108.39         2.44 o                         
  -7   4   7          2.86          3.57         0.59 o                         
  -6   4   7        329.75        333.87         5.33 o                         
  -5   4   7         28.14         30.33         1.28 o                         
  -4   4   7         29.17         31.02         1.08 o                         
  -3   4   7        500.12        483.82         6.63 o                         
  -2   4   7         23.44         21.56         0.76 o                         
  -1   4   7        320.11        297.78         3.91 o                         
   0   4   7        133.04        125.25         2.32 o                         
   1   4   7         72.51         71.45         2.09 o                         
   2   4   7         73.88         71.64         1.51 o                         
   3   4   7          0.67          0.53         0.78 o                         
   4   4   7         45.37         50.73         1.96 o                         
   5   4   7          4.24          2.08         1.16 o                         
 -10   5   7         12.94         14.02         1.59 o                         
  -9   5   7          9.74         11.00         0.85 o                         
  -8   5   7        107.34        105.70         2.65 o                         
  -7   5   7          3.89          4.88         0.39 o                         
  -6   5   7         97.84        101.74         2.19 o                         
  -5   5   7         62.60         58.22         2.17 o                         
  -4   5   7        169.16        161.28         2.52 o                         
  -3   5   7        380.40        379.03         5.02 o                         
  -2   5   7        114.09        109.19         2.07 o                         
  -1   5   7        378.14        374.07         6.08 o                         
   0   5   7         87.62         87.94         1.75 o                         
   1   5   7          5.52          5.89         0.66 o                         
   2   5   7         97.42         89.94         2.07 o                         
   3   5   7          0.55         -0.26         0.92 o                         
   4   5   7          5.42          6.98         1.51 o                         
 -10   6   7         22.60         23.41         1.54 o                         
  -9   6   7         11.57          9.46         0.68 o                         
  -8   6   7         47.82         45.61         1.94 o                         
  -7   6   7          3.52          3.06         0.62 o                         
  -6   6   7        117.64        113.57         2.35 o                         
  -5   6   7        232.07        224.80         4.38 o                         
  -4   6   7          3.68          4.54         0.75 o                         
  -3   6   7        176.20        167.71         3.14 o                         
  -2   6   7         21.82         22.65         1.08 o                         
  -1   6   7        130.14        140.31         2.88 o                         
   0   6   7         59.39         59.89         1.71 o                         
   1   6   7         19.07         23.65         1.01 o                         
   2   6   7         55.78         53.49         1.97 o                         
   3   6   7          0.06         -1.04         1.04 o                         
   4   6   7          1.83          1.45         2.18 o                         
 -10   7   7         32.10         31.30         1.35 o                         
  -9   7   7          0.28          0.16         0.61 o                         
  -8   7   7         10.83         12.11         1.05 o                         
  -7   7   7          2.64          3.60         0.84 o                         
  -6   7   7        148.18        142.78         3.33 o                         
  -5   7   7        319.59        310.62         4.85 o                         
  -4   7   7          8.45          9.57         0.80 o                         
  -3   7   7        150.37        151.77         2.87 o                         
  -2   7   7          5.79          6.61         0.84 o                         
  -1   7   7         68.79         73.64         1.99 o                         
   0   7   7         89.78         85.42         2.10 o                         
   1   7   7          2.14          2.97         0.61 o                         
   2   7   7          8.20          8.50         1.27 o                         
   3   7   7          0.10         -0.93         1.56 o                         
 -10   8   7         13.85         14.39         1.58 o                         
  -9   8   7          0.08         -0.45         0.55 o                         
  -8   8   7         54.21         57.33         1.98 o                         
  -7   8   7          8.98         10.34         1.00 o                         
  -6   8   7          8.68          7.96         0.88 o                         
  -5   8   7        156.35        150.50         2.82 o                         
  -4   8   7          0.41          0.23         0.69 o                         
  -3   8   7         65.76         71.36         3.04 o                         
  -2   8   7          6.13          4.47         0.82 o                         
  -1   8   7         56.87         61.43         1.94 o                         
   0   8   7         36.92         37.10         1.66 o                         
   1   8   7          0.77          0.06         0.92 o                         
  -9   9   7          8.17          7.86         1.00 o                         
  -8   9   7         76.13         76.14         2.40 o                         
  -7   9   7         72.55         75.50         2.43 o                         
  -6   9   7          0.26          0.91         0.73 o                         
  -5   9   7         40.29         41.32         1.56 o                         
  -4   9   7          0.91          0.45         0.78 o                         
  -3   9   7         91.38         97.00         2.42 o                         
  -2   9   7         24.10         20.48         1.24 o                         
  -1   9   7          9.65         10.33         1.05 o                         
   0   9   7          8.89         10.34         1.20 o                         
  -8  10   7         11.58         12.90         1.19 o                         
  -7  10   7         63.61         60.28         2.53 o                         
  -6  10   7          4.28          5.71         1.07 o                         
  -5  10   7         11.60         11.35         1.14 o                         
  -4  10   7          0.01         -0.39         0.79 o                         
  -3  10   7         57.09         59.46         2.43 o                         
  -2  10   7          7.75          7.06         0.95 o                         
  -1 -11   8          0.00         -0.44         1.23 o                         
   0 -11   8         14.60         11.90         1.59 o                         
   1 -11   8          7.36          6.57         1.05 o                         
   2 -11   8          4.02          4.92         0.95 o                         
   3 -11   8         46.25         49.07         2.09 o                         
   4 -11   8          3.26          2.09         0.93 o                         
   5 -11   8          5.01          3.92         1.20 o                         
  -2 -10   8         23.87         22.84         2.33 o                         
  -1 -10   8          1.89          2.41         1.17 o                         
   0 -10   8         15.80         15.28         1.72 o                         
   1 -10   8          6.15          5.09         1.08 o                         
   2 -10   8         24.43         23.38         1.60 o                         
   3 -10   8         76.76         86.81         2.34 o                         
   4 -10   8          0.78         -0.08         0.83 o                         
   5 -10   8         16.71         12.81         1.31 o                         
   6 -10   8          2.25          1.55         0.99 o                         
  -4  -9   8          8.14          8.19         1.92 o                         
  -3  -9   8         10.87         10.63         1.24 o                         
  -2  -9   8         38.20         40.84         2.06 o                         
  -1  -9   8         10.92          8.78         1.19 o                         
   0  -9   8         27.90         29.08         1.77 o                         
   1  -9   8         11.91         12.61         1.12 o                         
   2  -9   8         47.54         44.64         1.36 o                         
   3  -9   8         67.62         71.79         1.65 o                         
   4  -9   8         18.60         14.26         1.17 o                         
   5  -9   8         10.66          9.69         1.03 o                         
   6  -9   8          3.72          1.01         0.97 o                         
   7  -9   8          4.30          4.46         1.21 o                         
  -5  -8   8         25.86         26.16         3.33 o                         
  -4  -8   8          8.52          7.83         1.74 o                         
  -3  -8   8          1.27          0.77         1.05 o                         
  -2  -8   8         41.55         38.97         1.81 o                         
  -1  -8   8          4.18          4.03         0.99 o                         
   0  -8   8        132.93        127.07         3.78 o                         
   1  -8   8         60.47         69.13         2.03 o                         
   2  -8   8         28.84         29.17         1.06 o                         
   3  -8   8         53.19         54.77         1.36 o                         
   4  -8   8          7.44          7.84         1.15 o                         
   5  -8   8          0.39          0.55         0.67 o                         
   6  -8   8          1.39          3.01         0.91 o                         
   7  -8   8          0.21         -0.53         0.98 o                         
  -6  -7   8          2.89          2.54         1.02 o                         
  -5  -7   8         47.59         47.03         2.91 o                         
  -4  -7   8         16.94         15.69         1.90 o                         
  -3  -7   8          4.21          3.17         1.43 o                         
  -2  -7   8         49.54         52.84         2.21 o                         
  -1  -7   8          1.54          1.06         0.73 o                         
   0  -7   8        259.41        238.60         3.98 o                         
   1  -7   8        216.85        224.44         3.62 o                         
   2  -7   8          1.48          2.16         0.52 o                         
   3  -7   8          0.97          0.30         0.44 o                         
   4  -7   8         20.54         17.70         0.95 o                         
   5  -7   8          4.60          5.69         0.86 o                         
   6  -7   8         63.63         62.87         1.93 o                         
   7  -7   8          0.01         -0.13         0.75 o                         
   8  -7   8          1.57          0.28         1.06 o                         
  -7  -6   8         12.35         10.64         1.40 o                         
  -6  -6   8          1.26          0.84         1.04 o                         
  -5  -6   8         27.97         24.68         1.88 o                         
  -4  -6   8         44.55         44.10         2.67 o                         
  -3  -6   8          2.62          1.21         0.81 o                         
  -2  -6   8        179.91        169.06         3.80 o                         
  -1  -6   8          0.80          2.35         0.59 o                         
   0  -6   8        176.32        171.04         2.99 o                         
   1  -6   8        220.35        214.60         3.18 o                         
   2  -6   8         24.16         23.34         1.08 o                         
   3  -6   8          1.11          0.64         0.55 o                         
   4  -6   8          2.29          1.80         0.49 o                         
   5  -6   8         25.76         28.89         1.06 o                         
   6  -6   8         73.93         72.10         2.01 o                         
   7  -6   8          6.73          6.56         0.95 o                         
   8  -6   8          1.60          1.79         0.96 o                         
  -7  -5   8         26.44         29.00         1.92 o                         
  -6  -5   8          0.54         -0.78         0.78 o                         
  -5  -5   8          0.86          0.71         0.98 o                         
  -4  -5   8        108.99        108.46         3.37 o                         
  -3  -5   8        105.53         93.36         2.65 o                         
  -2  -5   8        439.59        407.12         5.76 o                         
  -1  -5   8        110.70        113.79         1.88 o                         
   0  -5   8         48.12         49.32         1.15 o                         
   1  -5   8          1.83          1.17         0.35 o                         
   2  -5   8         87.57         82.18         1.58 o                         
   3  -5   8        106.76        111.58         2.16 o                         
   4  -5   8         15.56         17.04         0.84 o                         
   5  -5   8         16.29         18.63         1.19 o                         
   6  -5   8         30.00         30.60         1.10 o                         
   7  -5   8          3.36          3.81         0.71 o                         
   8  -5   8         13.47         11.90         1.68 o                         
  -8  -4   8          1.88          1.65         1.60 o                         
  -7  -4   8         33.74         35.48         1.98 o                         
  -6  -4   8          1.89          2.48         0.73 o                         
  -5  -4   8         12.20         10.91         1.82 o                         
  -4  -4   8        285.21        269.88         5.78 o                         
  -3  -4   8         66.76         54.59         2.78 o                         
  -2  -4   8        353.08        329.74         4.32 o                         
  -1  -4   8         44.24         42.82         1.46 o                         
   0  -4   8        385.47        396.34         4.99 o                         
   1  -4   8          9.27         13.05         1.00 o                         
   2  -4   8          1.23          2.00         0.41 o                         
   3  -4   8        236.21        248.54         3.47 o                         
   4  -4   8         45.67         41.79         1.19 o                         
   5  -4   8          0.67          0.60         0.45 o                         
   6  -4   8         16.05         17.87         1.18 o                         
   7  -4   8          0.01         -0.41         0.63 o                         
   8  -4   8         22.01         18.86         1.51 o                         
  -9  -3   8          5.65          7.95         1.16 o                         
  -8  -3   8          0.70          0.32         0.89 o                         
  -7  -3   8         26.16         29.18         1.46 o                         
  -6  -3   8         18.85         20.13         1.66 o                         
  -5  -3   8        206.39        189.79         4.63 o                         
  -4  -3   8        387.82        364.14         5.83 o                         
  -3  -3   8         30.14         34.65         1.35 o                         
  -2  -3   8        244.26        249.14         3.99 o                         
  -1  -3   8         38.54         34.25         1.01 o                         
   0  -3   8        539.77        519.07         6.30 o                         
   1  -3   8        158.09        167.61         2.39 o                         
   2  -3   8          0.07          0.23         0.37 o                         
   3  -3   8        144.58        157.13         2.17 o                         
   4  -3   8         86.37         86.90         1.94 o                         
   5  -3   8         12.31         11.67         0.78 o                         
   6  -3   8         32.51         33.01         1.17 o                         
   7  -3   8          0.58         -0.23         0.70 o                         
   8  -3   8         15.99         15.57         1.27 o                         
  -9  -2   8          6.42          6.56         1.06 o                         
  -8  -2   8          0.17          0.15         0.68 o                         
  -7  -2   8         74.95         67.40         1.76 o                         
  -6  -2   8        161.50        158.87         3.86 o                         
  -5  -2   8        224.73        209.60         4.93 o                         
  -4  -2   8         77.27         75.46         1.51 o                         
  -3  -2   8          9.96         14.13         1.15 o                         
  -2  -2   8       1302.24       1257.67        15.19 o                         
  -1  -2   8         72.20         86.58         1.87 o                         
   0  -2   8         29.18         28.11         1.00 o                         
   1  -2   8        316.99        317.01         4.06 o                         
   2  -2   8          2.84          2.11         0.40 o                         
   3  -2   8         34.48         36.95         1.01 o                         
   4  -2   8        105.36        107.67         2.23 o                         
   5  -2   8         20.71         21.65         1.16 o                         
   6  -2   8         41.74         40.13         1.31 o                         
   7  -2   8          0.07          0.58         0.77 o                         
  -9  -1   8         10.92         12.70         1.15 o                         
  -8  -1   8          0.29         -0.33         1.26 o                         
  -7  -1   8        216.43        200.18         4.65 o                         
  -6  -1   8        321.41        311.02         6.01 o                         
  -5  -1   8         38.23         33.84         1.57 o                         
  -4  -1   8         70.18         74.58         2.56 o                         
  -3  -1   8        281.37        263.03         3.90 o                         
  -2  -1   8       1125.24       1095.69        14.81 o                         
  -1  -1   8        371.84        362.09         5.04 o                         
   0  -1   8         25.16         24.82         0.82 o                         
   1  -1   8        260.82        282.24         3.85 o                         
   2  -1   8          0.56          1.09         0.38 o                         
   3  -1   8        119.37        114.17         1.92 o                         
   4  -1   8        101.87        103.89         1.88 o                         
   5  -1   8          1.36          2.65         0.72 o                         
   6  -1   8         38.55         38.75         1.55 o                         
   7  -1   8          0.43          0.26         0.89 o                         
 -10   0   8          4.07          3.14         1.93 o                         
  -9   0   8         60.16         63.19         3.63 o                         
  -8   0   8          8.99         10.55         1.85 o                         
  -7   0   8        125.03        123.37         3.40 o                         
  -6   0   8         62.07         57.20         1.77 o                         
  -5   0   8        172.69        173.41         3.76 o                         
  -4   0   8       1194.02       1176.21        14.37 o                         
  -3   0   8         17.31         16.03         0.86 o                         
  -2   0   8        148.31        141.85         2.79 o                         
  -1   0   8        340.21        353.60         4.70 o                         
   0   0   8         40.43         42.29         1.80 o                         
   1   0   8        199.27        216.57         3.08 o                         
   2   0   8         46.63         43.88         1.30 o                         
   3   0   8        133.91        129.39         2.14 o                         
   4   0   8         57.44         66.25         1.80 o                         
   5   0   8          0.10          0.39         0.71 o                         
   6   0   8         14.77         13.77         1.38 o                         
   7   0   8          0.18         -0.52         0.98 o                         
 -10   1   8          7.37          6.06         1.17 o                         
  -9   1   8        155.64        157.60         4.95 o                         
  -8   1   8         40.81         43.59         1.99 o                         
  -7   1   8         40.60         39.62         1.77 o                         
  -6   1   8         14.57         19.19         1.43 o                         
  -5   1   8        309.34        311.61         5.78 o                         
  -4   1   8       1428.85       1362.26        17.33 o                         
  -3   1   8         55.24         54.91         3.00 o                         
  -2   1   8         69.54         65.12         1.83 o                         
  -1   1   8        121.44        132.14         2.13 o                         
   0   1   8         47.55         44.76         1.04 o                         
   1   1   8        338.21        341.30         4.03 o                         
   2   1   8         74.03         70.06         1.42 o                         
   3   1   8         64.55         69.38         1.74 o                         
   4   1   8         43.88         43.87         1.49 o                         
   5   1   8          2.21          1.75         0.88 o                         
   6   1   8          6.65          7.16         1.56 o                         
 -10   2   8          1.02          1.37         0.92 o                         
  -9   2   8         91.62         92.20         2.96 o                         
  -8   2   8         11.24         12.24         1.06 o                         
  -7   2   8        217.29        226.77         4.31 o                         
  -6   2   8        236.15        231.14         7.21 o                         
  -5   2   8         56.34         57.29         3.20 o                         
  -4   2   8        470.18        471.99         7.30 o                         
  -3   2   8        120.24        114.98         3.09 o                         
  -2   2   8        135.84        131.36         2.07 o                         
  -1   2   8        162.19        173.90         3.19 o                         
   0   2   8          4.67          6.47         0.47 o                         
   1   2   8        241.29        242.78         3.74 o                         
   2   2   8         74.65         73.31         1.41 o                         
   3   2   8         12.25         13.74         0.98 o                         
   4   2   8          7.57          6.06         0.93 o                         
   5   2   8          3.45          2.80         1.03 o                         
   6   2   8          8.47          8.45         1.48 o                         
 -10   3   8          0.67          0.70         0.86 o                         
  -9   3   8         36.81         37.91         1.93 o                         
  -8   3   8         13.59         18.01         1.26 o                         
  -7   3   8        350.59        349.14         6.66 o                         
  -6   3   8        339.07        337.08         5.42 o                         
  -5   3   8          5.48          5.72         1.08 o                         
  -4   3   8        124.76        128.70         2.18 o                         
  -3   3   8        111.73        112.18         2.25 o                         
  -2   3   8        146.90        150.56         2.21 o                         
  -1   3   8        175.97        169.71         2.51 o                         
   0   3   8         18.92         20.95         1.22 o                         
   1   3   8        204.66        205.01         3.04 o                         
   2   3   8         64.46         64.01         1.33 o                         
   3   3   8          5.87          6.22         0.97 o                         
   4   3   8          9.62         10.35         1.31 o                         
   5   3   8          0.01          0.92         1.25 o                         
 -10   4   8          0.09          0.82         0.85 o                         
  -9   4   8         95.81         96.29         2.82 o                         
  -8   4   8         65.37         64.84         3.73 o                         
  -7   4   8        107.72        104.08         3.47 o                         
  -6   4   8        204.52        205.07         3.85 o                         
  -5   4   8         18.08         17.38         1.12 o                         
  -4   4   8        107.80        110.32         2.37 o                         
  -3   4   8        190.95        192.65         3.34 o                         
  -2   4   8         93.27        100.43         1.82 o                         
  -1   4   8        146.53        142.56         2.48 o                         
   0   4   8          6.12          8.09         0.92 o                         
   1   4   8         53.07         54.03         1.39 o                         
   2   4   8          0.35         -0.31         0.31 o                         
   3   4   8         10.80          8.66         1.07 o                         
   4   4   8         19.45         17.38         1.49 o                         
   5   4   8          0.50         -0.64         1.68 o                         
 -10   5   8          0.01          0.97         0.85 o                         
  -9   5   8        129.13        127.97         5.35 o                         
  -8   5   8         46.75         47.16         1.72 o                         
  -7   5   8         23.21         23.91         3.42 o                         
  -6   5   8        149.74        150.09         3.13 o                         
  -5   5   8          0.01         -0.16         0.50 o                         
  -4   5   8         81.28         79.93         1.84 o                         
  -3   5   8         26.16         27.92         1.00 o                         
  -2   5   8        173.07        175.95         3.38 o                         
  -1   5   8        228.65        236.22         4.61 o                         
   0   5   8         25.67         24.16         0.95 o                         
   1   5   8         25.51         27.25         1.16 o                         
   2   5   8          2.38          2.50         0.59 o                         
   3   5   8          2.84          1.91         1.15 o                         
   4   5   8          5.61          5.01         1.74 o                         
 -10   6   8          2.73          3.29         1.20 o                         
  -9   6   8         48.80         49.77         2.08 o                         
  -8   6   8         11.22         12.53         1.13 o                         
  -7   6   8         42.99         44.74         1.56 o                         
  -6   6   8        136.97        132.52         2.85 o                         
  -5   6   8         51.34         50.07         1.52 o                         
  -4   6   8        139.96        142.90         2.98 o                         
  -3   6   8          7.19          8.40         0.84 o                         
  -2   6   8          7.57          7.12         0.89 o                         
  -1   6   8         85.48         89.26         2.28 o                         
   0   6   8          3.07          2.58         0.59 o                         
   1   6   8         18.38         15.75         0.92 o                         
   2   6   8         11.65         10.58         1.35 o                         
   3   6   8          1.47         -1.06         1.06 o                         
 -10   7   8          2.96          4.01         1.13 o                         
  -9   7   8         21.85         22.09         1.32 o                         
  -8   7   8         14.08         17.92         1.36 o                         
  -7   7   8         18.07         19.71         1.34 o                         
  -6   7   8         60.59         59.71         2.03 o                         
  -5   7   8          3.55          5.43         0.85 o                         
  -4   7   8        208.91        208.93         4.42 o                         
  -3   7   8         42.84         41.88         1.59 o                         
  -2   7   8          0.60          0.82         0.67 o                         
  -1   7   8         53.02         57.04         1.87 o                         
   0   7   8          0.05         -0.19         0.48 o                         
   1   7   8          6.05          4.25         0.82 o                         
   2   7   8          5.25          3.46         1.19 o                         
  -9   8   8         32.55         33.25         1.96 o                         
  -8   8   8         32.34         34.24         1.93 o                         
  -7   8   8          1.59          0.98         0.82 o                         
  -6   8   8         81.71         82.03         2.43 o                         
  -5   8   8          0.18          0.78         0.72 o                         
  -4   8   8         26.14         26.84         1.48 o                         
  -3   8   8         35.24         37.11         1.49 o                         
  -2   8   8         22.36         21.51         1.28 o                         
  -1   8   8         20.77         19.98         1.27 o                         
   0   8   8          2.81          1.75         0.85 o                         
   1   8   8          3.46          3.83         4.47 o                         
  -8   9   8         35.80         37.39         1.87 o                         
  -7   9   8          7.38          5.74         1.04 o                         
  -6   9   8         79.55         81.71         2.63 o                         
  -5   9   8          1.56          1.72         0.84 o                         
  -4   9   8         13.00         11.99         1.10 o                         
  -3   9   8         36.36         36.83         1.56 o                         
  -2   9   8          8.24          6.50         0.93 o                         
  -1   9   8          8.29          6.94         0.99 o                         
  -6  10   8         16.56         18.36         1.52 o                         
  -5  10   8          1.44          0.50         0.92 o                         
  -4  10   8         27.77         26.21         1.62 o                         
   0 -11   9         37.10         43.26         3.59 o                         
   1 -11   9          5.81          6.40         1.12 o                         
   2 -11   9         15.77         13.00         1.37 o                         
   3 -11   9         18.03         15.97         1.36 o                         
   4 -11   9          5.56          4.99         1.19 o                         
  -2 -10   9         16.62         15.14         2.54 o                         
  -1 -10   9          0.11         -0.72         1.23 o                         
   0 -10   9         19.32         15.68         1.63 o                         
   1 -10   9          2.43          2.87         0.85 o                         
   2 -10   9         36.43         36.15         1.77 o                         
   3 -10   9         50.86         50.79         2.02 o                         
   4 -10   9          9.08          8.95         1.25 o                         
   5 -10   9         16.87         15.29         1.48 o                         
   6 -10   9          3.46          3.55         1.32 o                         
  -3  -9   9         29.68         35.73         2.44 o                         
  -2  -9   9         41.85         43.69         2.11 o                         
  -1  -9   9          0.80          0.11         0.95 o                         
   0  -9   9         45.27         50.00         2.05 o                         
   1  -9   9          0.71          0.21         0.69 o                         
   2  -9   9         24.30         22.85         2.29 o                         
   3  -9   9         25.33         28.80         1.31 o                         
   4  -9   9         10.94         11.67         1.16 o                         
   5  -9   9         60.52         61.14         2.66 o                         
   6  -9   9         16.14         14.12         1.58 o                         
  -5  -8   9         21.84         21.18         2.68 o                         
  -4  -8   9          3.83          2.92         1.62 o                         
  -3  -8   9          4.09          3.35         1.28 o                         
  -2  -8   9         20.74         15.15         1.64 o                         
  -1  -8   9         35.94         33.37         2.37 o                         
   0  -8   9        115.72        118.82         2.99 o                         
   1  -8   9         25.57         24.98         1.32 o                         
   2  -8   9         67.51         68.24         1.69 o                         
   3  -8   9         17.18         20.05         1.02 o                         
   4  -8   9          4.74          3.68         0.69 o                         
   5  -8   9        113.88        108.16         2.84 o                         
   6  -8   9          6.91          5.85         1.13 o                         
   7  -8   9         14.84         13.03         1.56 o                         
  -6  -7   9          1.88          3.28         1.67 o                         
  -5  -7   9         65.14         66.20         3.35 o                         
  -4  -7   9          6.58          7.59         1.70 o                         
  -3  -7   9          9.24          8.45         1.36 o                         
  -2  -7   9         42.43         41.07         2.28 o                         
  -1  -7   9         13.21         16.77         1.31 o                         
   0  -7   9        125.87        126.59         2.80 o                         
   1  -7   9         21.63         21.84         1.15 o                         
   2  -7   9        102.55        103.80         2.15 o                         
   3  -7   9         75.06         72.96         1.81 o                         
   4  -7   9         26.38         25.90         1.24 o                         
   5  -7   9         99.54         98.96         2.04 o                         
   6  -7   9          9.17          9.71         1.66 o                         
   7  -7   9         11.38         10.25         1.35 o                         
  -6  -6   9          0.05          4.68         1.40 o                         
  -5  -6   9         40.55         39.81         2.67 o                         
  -4  -6   9          5.43          5.78         2.37 o                         
  -3  -6   9         71.01         82.65         4.53 o                         
  -2  -6   9         64.61         67.88         2.39 o                         
  -1  -6   9          4.15          5.57         0.93 o                         
   0  -6   9        247.54        242.53         4.01 o                         
   1  -6   9         49.72         49.83         1.40 o                         
   2  -6   9          3.56          5.01         1.00 o                         
   3  -6   9        187.27        187.23         3.30 o                         
   4  -6   9          5.37          4.78         0.68 o                         
   5  -6   9         83.87         88.20         2.06 o                         
   6  -6   9         73.47         71.13         2.05 o                         
   7  -6   9          8.59          8.18         1.13 o                         
  -7  -5   9         27.48         26.61         2.46 o                         
  -6  -5   9          0.43          0.70         1.09 o                         
  -5  -5   9         28.26         26.37         1.95 o                         
  -4  -5   9         38.49         38.13         2.76 o                         
  -3  -5   9        107.44        110.34         3.65 o                         
  -2  -5   9         98.03        100.21         3.53 o                         
  -1  -5   9         13.83         19.02         1.82 o                         
   0  -5   9        239.13        239.85         4.05 o                         
   1  -5   9        232.28        225.01         3.49 o                         
   2  -5   9         18.00         18.25         1.04 o                         
   3  -5   9        187.98        192.39         3.30 o                         
   4  -5   9         18.38         16.54         0.94 o                         
   5  -5   9         59.12         57.84         1.48 o                         
   6  -5   9         64.45         64.66         2.01 o                         
   7  -5   9         14.93         16.03         2.37 o                         
  -8  -4   9          5.63          4.60         1.82 o                         
  -7  -4   9         37.85         41.01         2.51 o                         
  -6  -4   9          3.52          3.60         0.92 o                         
  -5  -4   9         29.82         28.32         1.79 o                         
  -4  -4   9         46.72         52.17         1.89 o                         
  -3  -4   9        173.75        168.75         3.31 o                         
  -2  -4   9        317.60        298.14         6.27 o                         
  -1  -4   9          2.82          3.57         0.49 o                         
   0  -4   9         14.53         17.75         1.17 o                         
   1  -4   9        210.89        209.60         2.98 o                         
   2  -4   9         74.03         69.40         1.46 o                         
   3  -4   9        326.09        324.96         4.49 o                         
   4  -4   9         59.03         52.65         1.79 o                         
   5  -4   9         35.21         32.47         1.26 o                         
   6  -4   9          7.19          8.73         1.14 o                         
   7  -4   9          9.84          8.76         1.04 o                         
  -8  -3   9          6.11          3.52         1.79 o                         
  -7  -3   9         48.67         46.90         2.30 o                         
  -6  -3   9          0.39          4.67         1.01 o                         
  -5  -3   9         70.83         77.16         2.52 o                         
  -4  -3   9         29.67         28.60         1.87 o                         
  -3  -3   9        156.29        153.37         4.32 o                         
  -2  -3   9        430.46        421.84         5.63 o                         
  -1  -3   9        251.55        243.00         3.91 o                         
   0  -3   9          2.96          3.16         0.59 o                         
   1  -3   9         49.64         51.12         1.26 o                         
   2  -3   9        144.53        142.63         3.21 o                         
   3  -3   9        264.26        266.44         3.96 o                         
   4  -3   9         86.88         77.79         2.54 o                         
   5  -3   9         64.81         62.34         1.54 o                         
   6  -3   9          1.57          2.84         0.65 o                         
   7  -3   9          0.84          0.69         0.87 o                         
  -9  -2   9          7.49          6.49         1.83 o                         
  -8  -2   9          6.89          5.84         1.44 o                         
  -7  -2   9         39.42         38.66         2.04 o                         
  -6  -2   9          0.16          1.11         0.65 o                         
  -5  -2   9        268.89        267.02         4.56 o                         
  -4  -2   9         38.47         38.85         1.89 o                         
  -3  -2   9          1.12          1.11         0.43 o                         
  -2  -2   9         96.01         95.09         2.07 o                         
  -1  -2   9        132.30        122.30         2.55 o                         
   0  -2   9        322.41        311.52         4.26 o                         
   1  -2   9        253.87        233.63         3.64 o                         
   2  -2   9          2.47          2.26         0.51 o                         
   3  -2   9        111.08        111.04         2.06 o                         
   4  -2   9         11.99         14.04         0.91 o                         
   5  -2   9         54.23         56.58         1.56 o                         
   6  -2   9          1.02          0.77         0.87 o                         
   7  -2   9          0.12          1.51         1.15 o                         
  -9  -1   9          9.08          9.25         2.01 o                         
  -8  -1   9         12.70         10.78         1.18 o                         
  -7  -1   9         49.74         51.13         1.65 o                         
  -6  -1   9          6.86          9.13         0.98 o                         
  -5  -1   9        343.15        350.98         5.30 o                         
  -4  -1   9         43.93         48.95         1.28 o                         
  -3  -1   9        132.49        124.78         2.10 o                         
  -2  -1   9         32.99         39.15         1.28 o                         
  -1  -1   9          6.00          5.85         0.61 o                         
   0  -1   9        331.07        326.12         5.41 o                         
   1  -1   9        306.35        276.13         3.69 o                         
   2  -1   9          0.70          0.83         0.42 o                         
   3  -1   9        122.87        119.82         2.07 o                         
   4  -1   9          0.34          0.60         0.47 o                         
   5  -1   9         12.86         14.86         1.07 o                         
   6  -1   9          1.64          2.28         0.95 o                         
   7  -1   9          0.03         -0.85         1.15 o                         
 -10   0   9         10.59          8.34         1.48 o                         
  -9   0   9          7.84         10.34         1.36 o                         
  -8   0   9         25.87         24.12         1.49 o                         
  -7   0   9        107.89        111.64         3.40 o                         
  -6   0   9          9.26          8.86         1.00 o                         
  -5   0   9         41.18         36.62         1.39 o                         
  -4   0   9         23.66         26.34         0.97 o                         
  -3   0   9          2.23          6.40         0.92 o                         
  -2   0   9        347.63        330.82         6.22 o                         
  -1   0   9        116.73        103.62         2.40 o                         
   0   0   9         34.16         46.58         2.13 o                         
   1   0   9        208.50        195.72         3.12 o                         
   2   0   9         10.99         10.23         0.63 o                         
   3   0   9        119.75        126.89         2.43 o                         
   4   0   9          0.78          0.93         0.71 o                         
   5   0   9          0.34          0.45         0.73 o                         
   6   0   9         11.22          9.08         1.47 o                         
 -10   1   9         25.67         27.31         6.28 o                         
  -9   1   9         24.37         30.92         2.93 o                         
  -8   1   9         10.10         12.46         1.51 o                         
  -7   1   9         85.48         91.65         2.94 o                         
  -6   1   9          6.63          8.31         1.04 o                         
  -5   1   9         10.80         13.00         0.93 o                         
  -4   1   9        183.48        180.75         3.68 o                         
  -3   1   9         85.03         86.11         2.68 o                         
  -2   1   9        167.18        163.54         2.85 o                         
  -1   1   9        116.28        105.36         2.13 o                         
   0   1   9         70.09         84.60         2.13 o                         
   1   1   9        168.32        164.02         2.59 o                         
   2   1   9         13.23         12.92         0.74 o                         
   3   1   9         51.68         50.51         1.37 o                         
   4   1   9          0.89          1.38         0.66 o                         
   5   1   9          4.04          3.02         1.02 o                         
   6   1   9         17.94         15.53         1.72 o                         
 -10   2   9         37.50         35.48         2.16 o                         
  -9   2   9         56.04         56.27         4.05 o                         
  -8   2   9          2.01          2.81         0.89 o                         
  -7   2   9          7.86          8.33         1.07 o                         
  -6   2   9         43.48         46.18         2.32 o                         
  -5   2   9         45.14         47.97         1.62 o                         
  -4   2   9        449.84        438.26         6.46 o                         
  -3   2   9          0.76          1.94         0.59 o                         
  -2   2   9         60.55         70.28         1.78 o                         
  -1   2   9         54.91         50.94         1.04 o                         
   0   2   9        165.96        156.33         2.56 o                         
   1   2   9        184.40        183.65         2.99 o                         
   2   2   9          0.98          1.04         0.47 o                         
   3   2   9          3.08          2.29         0.67 o                         
   4   2   9          3.71          3.35         0.92 o                         
   5   2   9         12.35         10.20         1.58 o                         
 -10   3   9         12.30         12.62         1.41 o                         
  -9   3   9         17.81         20.92         1.64 o                         
  -8   3   9         26.03         26.10         1.34 o                         
  -7   3   9         11.55         14.38         1.10 o                         
  -6   3   9          8.92         10.77         1.71 o                         
  -5   3   9        137.39        141.57         3.04 o                         
  -4   3   9        104.80        103.55         2.18 o                         
  -3   3   9         52.00         44.58         2.48 o                         
  -2   3   9        152.86        159.91         2.35 o                         
  -1   3   9         16.66         14.21         0.74 o                         
   0   3   9        139.31        138.79         2.59 o                         
   1   3   9         85.42         79.87         1.61 o                         
   2   3   9          2.69          3.05         0.67 o                         
   3   3   9         15.05         19.35         1.33 o                         
   4   3   9         17.90         16.66         1.41 o                         
   5   3   9          1.66          2.87         1.54 o                         
 -10   4   9          4.07          3.27         1.12 o                         
  -9   4   9          1.50          2.34         1.00 o                         
  -8   4   9         48.30         46.75         1.88 o                         
  -7   4   9        110.50        114.22         2.60 o                         
  -6   4   9        108.35        106.80         3.54 o                         
  -5   4   9         43.86         45.87         1.89 o                         
  -4   4   9         15.78         19.20         1.17 o                         
  -3   4   9         11.58         11.48         0.85 o                         
  -2   4   9        349.95        349.85         6.99 o                         
  -1   4   9         98.80         84.62         2.66 o                         
   0   4   9         13.40         13.18         1.07 o                         
   1   4   9          5.35          4.03         0.53 o                         
   2   4   9          0.17         -0.08         0.43 o                         
   3   4   9         27.11         29.22         1.79 o                         
   4   4   9          5.64          4.79         1.52 o                         
 -10   5   9         25.94         24.76         1.89 o                         
  -9   5   9          1.17          2.47         1.08 o                         
  -8   5   9          3.83          3.59         1.05 o                         
  -7   5   9        114.98        113.07         3.05 o                         
  -6   5   9         65.59         62.29         3.00 o                         
  -5   5   9          0.25         -0.54         0.54 o                         
  -4   5   9         33.96         33.63         1.29 o                         
  -3   5   9         12.34         18.40         1.41 o                         
  -2   5   9        253.35        259.91         4.65 o                         
  -1   5   9         66.77         67.74         3.29 o                         
   0   5   9          8.13          8.37         0.92 o                         
   1   5   9         21.90         19.91         0.95 o                         
   2   5   9          2.29          1.49         1.00 o                         
   3   5   9          8.03          5.49         1.24 o                         
 -10   6   9         37.43         39.93         3.38 o                         
  -9   6   9         28.78         30.82         2.34 o                         
  -8   6   9          0.14          1.09         0.98 o                         
  -7   6   9         39.79         41.41         1.47 o                         
  -6   6   9         31.77         32.58         1.34 o                         
  -5   6   9          2.30          2.52         0.68 o                         
  -4   6   9        172.29        162.61         5.06 o                         
  -3   6   9          0.87          3.67         1.06 o                         
  -2   6   9         38.85         37.34         1.72 o                         
  -1   6   9         13.18         12.09         0.99 o                         
   0   6   9          2.09          2.55         0.86 o                         
   1   6   9         22.81         21.68         1.25 o                         
   2   6   9          0.74          0.37         1.38 o                         
  -9   7   9         36.14         37.49         3.41 o                         
  -8   7   9          0.93          0.89         0.79 o                         
  -7   7   9          6.02          7.69         0.98 o                         
  -6   7   9         13.33         13.70         1.34 o                         
  -5   7   9         20.95         23.67         1.41 o                         
  -4   7   9        162.67        162.26         4.19 o                         
  -3   7   9          1.13         -0.13         0.64 o                         
  -2   7   9         15.34         16.71         1.22 o                         
  -1   7   9         22.74         23.54         1.35 o                         
   0   7   9          1.01          0.17         0.76 o                         
   1   7   9          9.13          6.37         0.87 o                         
  -9   8   9         23.49         26.10         2.42 o                         
  -8   8   9          5.75          6.41         1.09 o                         
  -7   8   9         12.16         14.46         1.26 o                         
  -6   8   9         24.97         25.15         1.88 o                         
  -5   8   9          5.73          7.54         1.04 o                         
  -4   8   9         52.55         53.89         2.10 o                         
  -3   8   9          2.95          2.24         0.76 o                         
  -2   8   9          5.02          6.32         0.93 o                         
  -1   8   9         11.84         11.23         1.13 o                         
   0   8   9          0.31         -1.21         1.21 o                         
  -7   9   9         18.95         20.50         1.47 o                         
  -6   9   9         26.52         29.04         1.68 o                         
  -5   9   9          6.07          5.01         0.94 o                         
  -4   9   9         15.14         14.62         1.33 o                         
  -3   9   9          9.85          9.44         1.00 o                         
  -2   9   9          7.93          6.01         1.66 o                         
  -1 -10  10         87.39         90.03         3.33 o                         
   0 -10  10         48.89         56.57         2.39 o                         
   1 -10  10          5.78          7.04         1.03 o                         
   2 -10  10         10.75          8.82         1.08 o                         
   3 -10  10          0.24          0.53         0.82 o                         
   4 -10  10         61.94         66.54         2.61 o                         
   5 -10  10         14.64         12.40         1.87 o                         
  -3  -9  10         48.05         47.06         3.93 o                         
  -2  -9  10          2.62          2.48         1.23 o                         
  -1  -9  10         94.94        107.50         3.07 o                         
   0  -9  10         43.87         43.14         1.97 o                         
   1  -9  10          2.20          1.71         0.79 o                         
   2  -9  10         34.04         37.24         1.80 o                         
   3  -9  10          0.04         -0.27         0.74 o                         
   4  -9  10         31.97         35.94         2.19 o                         
   5  -9  10         34.91         36.67         2.25 o                         
   6  -9  10          3.46          2.42         2.90 o                         
  -4  -8  10         13.22         14.21         2.40 o                         
  -3  -8  10         99.73        109.32         4.92 o                         
  -2  -8  10         23.23         23.13         2.81 o                         
  -1  -8  10         38.19         37.08         2.19 o                         
   0  -8  10         30.03         28.70         1.94 o                         
   1  -8  10         23.64         22.14         1.23 o                         
   2  -8  10         95.69        103.89         2.40 o                         
   3  -8  10          5.85          6.30         0.70 o                         
   4  -8  10         16.27         15.77         1.17 o                         
   5  -8  10         36.07         39.16         2.22 o                         
   6  -8  10          2.45          0.67         1.14 o                         
  -5  -7  10         72.53         74.96         7.30 o                         
  -4  -7  10          6.72         10.82         3.69 o                         
  -3  -7  10         55.36         65.45         7.96 o                         
  -2  -7  10         11.43         11.98         1.61 o                         
  -1  -7  10         58.90         58.32         2.98 o                         
   0  -7  10        101.37        102.54         2.76 o                         
   1  -7  10          6.40          6.11         0.82 o                         
   2  -7  10         84.22         89.67         2.13 o                         
   3  -7  10          6.15          6.13         0.78 o                         
   4  -7  10         30.76         28.20         1.11 o                         
   5  -7  10         37.56         39.34         1.60 o                         
   6  -7  10          0.02          0.14         0.89 o                         
  -6  -6  10         21.67         19.05         3.75 o                         
  -5  -6  10        115.67        121.77         5.68 o                         
  -4  -6  10          0.48          0.24         1.21 o                         
  -3  -6  10         44.91         45.44         2.69 o                         
  -2  -6  10          6.61          6.11         1.64 o                         
  -1  -6  10        106.70        106.09         3.14 o                         
   0  -6  10        130.86        136.31         2.97 o                         
   1  -6  10          0.41         -0.25         0.63 o                         
   2  -6  10        120.03        117.66         2.52 o                         
   3  -6  10          3.97          4.39         0.74 o                         
   4  -6  10         49.71         48.03         1.68 o                         
   5  -6  10         43.83         49.54         1.60 o                         
   6  -6  10          0.24          0.15         0.86 o                         
   7  -6  10          9.21          9.63         1.74 o                         
  -7  -5  10         25.56         21.75         3.38 o                         
  -6  -5  10         15.03         14.61         2.48 o                         
  -5  -5  10         26.06         26.92         2.13 o                         
  -4  -5  10          0.14         -0.27         0.99 o                         
  -3  -5  10        208.63        205.44         5.50 o                         
  -2  -5  10         29.49         25.14         2.27 o                         
  -1  -5  10         56.62         57.06         1.88 o                         
   0  -5  10        131.40        134.36         2.87 o                         
   1  -5  10          0.01         -0.41         0.48 o                         
   2  -5  10        146.56        138.07         2.51 o                         
   3  -5  10         31.88         37.19         1.54 o                         
   4  -5  10         44.17         46.53         1.57 o                         
   5  -5  10         15.65         17.77         1.19 o                         
   6  -5  10          5.13          3.48         0.91 o                         
   7  -5  10         14.09         14.79         1.74 o                         
  -8  -4  10         32.93         26.83         4.35 o                         
  -7  -4  10         42.78         48.36         5.08 o                         
  -6  -4  10         18.74         15.43         1.31 o                         
  -5  -4  10         10.26         10.35         1.36 o                         
  -4  -4  10          2.82          2.23         1.06 o                         
  -3  -4  10        328.85        313.60         5.84 o                         
  -2  -4  10         38.60         39.34         1.89 o                         
  -1  -4  10         31.80         30.12         1.48 o                         
   0  -4  10        193.41        178.29         3.51 o                         
   1  -4  10         29.69         27.44         1.06 o                         
   2  -4  10        211.05        218.01         3.70 o                         
   3  -4  10        126.07        129.46         2.38 o                         
   4  -4  10         35.07         34.99         1.41 o                         
   5  -4  10          9.16          8.22         0.84 o                         
   6  -4  10          2.83          3.10         0.84 o                         
   7  -4  10         10.63         11.16         1.54 o                         
  -8  -3  10         21.10         21.07         2.27 o                         
  -7  -3  10         11.53         12.94         1.37 o                         
  -6  -3  10         28.16         28.72         1.39 o                         
  -5  -3  10         93.23         92.87         2.29 o                         
  -4  -3  10          0.61          1.58         0.86 o                         
  -3  -3  10        214.49        203.31         4.14 o                         
  -2  -3  10        229.64        217.45         7.62 o                         
  -1  -3  10         38.90         42.82         2.72 o                         
   0  -3  10        171.81        165.29         2.64 o                         
   1  -3  10         10.06          7.47         0.77 o                         
   2  -3  10        217.05        216.20         3.68 o                         
   3  -3  10         53.55         55.02         1.44 o                         
   4  -3  10         31.55         30.65         1.41 o                         
   5  -3  10         29.08         23.59         1.00 o                         
   6  -3  10          0.07         -0.33         0.82 o                         
  -9  -2  10          3.04          5.04         1.61 o                         
  -8  -2  10         19.22         15.81         3.10 o                         
  -7  -2  10         15.78         14.76         1.47 o                         
  -6  -2  10         10.37         11.85         1.15 o                         
  -5  -2  10        201.30        214.58         7.35 o                         
  -4  -2  10         31.99         28.63         1.87 o                         
  -3  -2  10         96.45         90.63         2.31 o                         
  -2  -2  10        423.69        395.14         6.04 o                         
  -1  -2  10        187.07        194.41         3.38 o                         
   0  -2  10        326.58        318.84         4.41 o                         
   1  -2  10         25.91         28.48         1.57 o                         
   2  -2  10        205.04        189.17         3.10 o                         
   3  -2  10         14.79         14.83         0.85 o                         
   4  -2  10          9.27          9.49         0.84 o                         
   5  -2  10         37.30         37.54         1.36 o                         
   6  -2  10          8.75          8.46         1.18 o                         
  -9  -1  10          0.02         -1.05         1.51 o                         
  -8  -1  10         20.42         19.02         1.74 o                         
  -7  -1  10         37.56         34.05         2.25 o                         
  -6  -1  10         35.52         30.50         1.87 o                         
  -5  -1  10        308.01        308.66         5.19 o                         
  -4  -1  10         33.50         33.13         2.02 o                         
  -3  -1  10         68.92         74.73         2.79 o                         
  -2  -1  10        176.49        175.91         3.21 o                         
  -1  -1  10        128.23        123.40         3.07 o                         
   0  -1  10        469.45        449.11         5.94 o                         
   1  -1  10         20.07         19.99         0.84 o                         
   2  -1  10        143.04        129.96         2.36 o                         
   3  -1  10         20.37         19.40         0.88 o                         
   4  -1  10          0.83          0.64         0.87 o                         
   5  -1  10         24.19         26.02         1.51 o                         
   6  -1  10         14.04         12.97         1.69 o                         
  -9   0  10          2.33          1.64         1.55 o                         
  -8   0  10         18.12         16.61         1.88 o                         
  -7   0  10         25.39         26.53         2.08 o                         
  -6   0  10         66.62         64.71         3.54 o                         
  -5   0  10        294.47        290.44         5.00 o                         
  -4   0  10        244.68        239.99         6.79 o                         
  -3   0  10        271.03        280.93         4.44 o                         
  -2   0  10        118.91        114.37         2.28 o                         
  -1   0  10         15.28         13.96         1.14 o                         
   0   0  10        504.82        473.28         7.03 o                         
   1   0  10         10.80          8.76         0.62 o                         
   2   0  10         54.55         57.12         1.58 o                         
   3   0  10         42.47         39.29         1.82 o                         
   4   0  10          3.26          4.51         0.75 o                         
   5   0  10         17.06         18.33         1.51 o                         
   6   0  10          4.42          3.15         1.79 o                         
 -10   1  10         18.06         15.01         2.30 o                         
  -9   1  10          5.11          4.03         1.34 o                         
  -8   1  10         66.85         70.35         2.47 o                         
  -7   1  10         61.76         61.17         3.13 o                         
  -6   1  10          2.82          3.82         0.75 o                         
  -5   1  10        157.78        164.48         3.25 o                         
  -4   1  10        137.69        136.21         2.99 o                         
  -3   1  10        346.98        350.69         5.48 o                         
  -2   1  10        227.65        201.17         3.24 o                         
  -1   1  10          3.67          4.91         0.66 o                         
   0   1  10        279.04        277.24         3.99 o                         
   1   1  10         11.81         10.46         0.73 o                         
   2   1  10          7.04          8.17         0.71 o                         
   3   1  10         34.89         33.35         1.15 o                         
   4   1  10          0.37          0.30         0.73 o                         
   5   1  10         16.51         14.53         1.62 o                         
 -10   2  10         17.33         19.93         3.39 o                         
  -9   2  10          1.59          0.96         1.08 o                         
  -8   2  10         69.88         68.98         2.37 o                         
  -7   2  10        136.75        144.31         3.57 o                         
  -6   2  10         35.55         32.87         1.80 o                         
  -5   2  10        157.77        156.88         3.17 o                         
  -4   2  10         74.07         73.12         1.94 o                         
  -3   2  10        166.68        160.97         4.09 o                         
  -2   2  10        330.97        298.07         4.74 o                         
  -1   2  10         16.50         19.88         1.22 o                         
   0   2  10        150.09        157.58         2.79 o                         
   1   2  10         47.06         48.44         1.64 o                         
   2   2  10          2.99          3.67         0.63 o                         
   3   2  10         27.20         28.36         1.39 o                         
   4   2  10          0.35          0.15         0.92 o                         
   5   2  10          5.47          1.45         2.66 o                         
 -10   3  10         29.03         34.63         4.77 o                         
  -9   3  10         13.92         15.56         1.55 o                         
  -8   3  10          0.39          2.04         0.69 o                         
  -7   3  10        124.71        124.70         3.29 o                         
  -6   3  10          0.05          0.69         0.84 o                         
  -5   3  10        219.38        220.42         3.91 o                         
  -4   3  10        120.72        118.69         3.06 o                         
  -3   3  10         30.49         31.51         1.97 o                         
  -2   3  10        221.40        216.62         4.84 o                         
  -1   3  10         11.65         14.32         0.90 o                         
   0   3  10         21.02         20.22         1.80 o                         
   1   3  10         23.26         23.45         1.50 o                         
   2   3  10          6.93          6.18         0.58 o                         
   3   3  10         26.35         23.45         1.60 o                         
   4   3  10          2.77          2.52         1.30 o                         
 -10   4  10         12.68         13.48         1.85 o                         
  -9   4  10         34.92         37.74         2.46 o                         
  -8   4  10          1.78          1.26         0.57 o                         
  -7   4  10        116.60        113.10         2.71 o                         
  -6   4  10          0.86          0.99         0.92 o                         
  -5   4  10        147.57        148.41         3.64 o                         
  -4   4  10         59.55         52.89         1.60 o                         
  -3   4  10         62.32         62.89         1.56 o                         
  -2   4  10        226.22        240.23         4.02 o                         
  -1   4  10         12.69         10.98         1.11 o                         
   0   4  10          1.47          3.44         0.73 o                         
   1   4  10         15.30         14.33         1.03 o                         
   2   4  10         15.50         13.95         0.92 o                         
   3   4  10          9.54         10.28         1.32 o                         
  -9   5  10         17.44         17.47         2.75 o                         
  -8   5  10         19.83         18.26         2.08 o                         
  -7   5  10        139.89        134.38         3.56 o                         
  -6   5  10         58.35         56.27         3.67 o                         
  -5   5  10         44.64         46.54         1.53 o                         
  -4   5  10         16.04         13.87         1.11 o                         
  -3   5  10         62.11         67.34         2.41 o                         
  -2   5  10         42.99         42.40         1.96 o                         
  -1   5  10          9.57          8.62         1.04 o                         
   0   5  10         17.50         18.59         1.18 o                         
   1   5  10         11.79         10.18         0.96 o                         
   2   5  10          0.56         -0.08         0.99 o                         
  -9   6  10         14.11         16.66         2.30 o                         
  -8   6  10         10.90         10.39         1.22 o                         
  -7   6  10         67.69         69.84         2.29 o                         
  -6   6  10         19.62         18.26         1.46 o                         
  -5   6  10         80.05         84.58         2.03 o                         
  -4   6  10         61.48         61.24         2.08 o                         
  -3   6  10          5.53          4.78         1.69 o                         
  -2   6  10          1.11         -0.41         0.80 o                         
  -1   6  10          9.67          8.69         0.94 o                         
   0   6  10         26.50         29.88         1.49 o                         
   1   6  10          4.92          4.73         0.92 o                         
  -9   7  10         35.05         38.33         2.26 o                         
  -8   7  10          5.27          4.34         1.19 o                         
  -7   7  10         16.88         19.82         1.67 o                         
  -6   7  10          0.14          0.02         0.80 o                         
  -5   7  10         64.72         65.09         2.51 o                         
  -4   7  10         22.92         23.04         1.85 o                         
  -3   7  10          0.87          0.02         0.65 o                         
  -2   7  10         13.45         12.96         1.11 o                         
  -1   7  10          1.95          1.08         0.92 o                         
   0   7  10          7.09          6.46         0.99 o                         
  -8   8  10          1.35          1.05         0.86 o                         
  -7   8  10         30.46         31.12         3.35 o                         
  -6   8  10          0.25         -0.26         0.80 o                         
  -5   8  10         18.85         16.17         1.21 o                         
  -4   8  10          7.14          5.95         1.13 o                         
  -3   8  10          0.46         -0.58         0.64 o                         
  -2   8  10         18.84         17.32         1.75 o                         
  -5   9  10          6.74          8.94         2.42 o                         
   0 -10  11          9.23         10.48         1.19 o                         
   1 -10  11         17.27         15.10         1.32 o                         
   2 -10  11          5.16          4.47         1.17 o                         
   3 -10  11          2.05          0.46         1.05 o                         
  -2  -9  11         73.90         75.73         5.44 o                         
  -1  -9  11         52.75         54.54         2.91 o                         
   0  -9  11          6.38          5.10         0.96 o                         
   1  -9  11          5.84          4.62         0.96 o                         
   2  -9  11          0.30          0.04         0.97 o                         
   3  -9  11          7.18          5.60         1.10 o                         
   4  -9  11         36.24         40.16         1.76 o                         
  -4  -8  11         27.49         23.67         2.43 o                         
  -3  -8  11          0.22          3.63         1.56 o                         
  -2  -8  11         37.95         42.20         2.40 o                         
  -1  -8  11         68.84         61.42         2.69 o                         
   0  -8  11          3.85          3.72         1.02 o                         
   1  -8  11         19.96         19.27         1.45 o                         
   2  -8  11         10.64         11.79         1.26 o                         
   3  -8  11         10.31         10.76         1.17 o                         
   4  -8  11         43.86         43.20         1.77 o                         
   5  -8  11          6.00          6.61         1.61 o                         
  -5  -7  11          0.91          3.53         2.08 o                         
  -4  -7  11        166.64        181.05         7.43 o                         
  -3  -7  11         23.03         22.17         2.22 o                         
  -2  -7  11          1.34          0.55         1.36 o                         
  -1  -7  11         32.61         32.13         2.04 o                         
   0  -7  11          1.58          2.11         0.85 o                         
   1  -7  11         61.39         62.82         2.18 o                         
   2  -7  11         75.18         79.96         2.96 o                         
   3  -7  11          9.10          9.02         0.93 o                         
   4  -7  11         62.95         61.66         2.09 o                         
   5  -7  11          9.59          8.14         0.88 o                         
   6  -7  11          9.17          9.62         1.33 o                         
  -6  -6  11         29.38         35.29         4.83 o                         
  -5  -6  11          0.59          3.60         1.60 o                         
  -4  -6  11        107.02        104.07         3.95 o                         
  -3  -6  11         51.22         51.82         2.90 o                         
  -2  -6  11          3.08          3.03         1.35 o                         
  -1  -6  11         51.98         50.02         2.26 o                         
   0  -6  11          9.34          7.63         0.97 o                         
   1  -6  11         63.85         62.98         2.18 o                         
   2  -6  11         98.49        102.23         2.65 o                         
   3  -6  11          5.03          6.98         1.15 o                         
   4  -6  11         84.75         84.90         2.41 o                         
   5  -6  11          3.08          4.66         1.08 o                         
   6  -6  11          2.63          3.39         0.94 o                         
  -7  -5  11         17.61         10.15         2.42 o                         
  -6  -5  11        124.94        135.07         7.95 o                         
  -5  -5  11          8.28          8.21         1.59 o                         
  -4  -5  11          5.10          4.06         1.28 o                         
  -3  -5  11         64.09         56.45         2.74 o                         
  -2  -5  11         62.60         73.02         4.44 o                         
  -1  -5  11        126.24        126.86         4.16 o                         
   0  -5  11         75.46         76.33         2.46 o                         
   1  -5  11         58.30         62.31         1.98 o                         
   2  -5  11        154.72        158.17         3.50 o                         
   3  -5  11          2.30          2.78         0.76 o                         
   4  -5  11         33.08         34.47         1.75 o                         
   5  -5  11          0.32          1.60         0.91 o                         
   6  -5  11          6.19          6.80         1.14 o                         
  -7  -4  11         10.01          8.30         1.73 o                         
  -6  -4  11         78.88         84.78         2.88 o                         
  -5  -4  11          4.15          1.68         1.09 o                         
  -4  -4  11         20.95         21.28         1.86 o                         
  -3  -4  11        176.04        168.27         4.99 o                         
  -2  -4  11          1.81          2.94         1.06 o                         
  -1  -4  11         99.54         95.71         2.62 o                         
   0  -4  11         30.47         32.75         1.97 o                         
   1  -4  11         92.81         88.37         2.35 o                         
   2  -4  11        204.85        213.06         4.20 o                         
   3  -4  11          5.61          6.83         1.00 o                         
   4  -4  11         18.62         21.39         1.47 o                         
   5  -4  11          6.91          3.87         1.03 o                         
   6  -4  11          6.03          3.98         0.95 o                         
  -8  -3  11         72.42         89.46         8.65 o                         
  -7  -3  11          0.71          0.15         1.31 o                         
  -6  -3  11         24.38         24.41         1.45 o                         
  -5  -3  11          1.76          1.73         0.81 o                         
  -4  -3  11        120.16        126.25         4.02 o                         
  -3  -3  11        255.90        248.55         5.30 o                         
  -2  -3  11         44.09         41.51         1.74 o                         
  -1  -3  11        132.87        138.63         3.33 o                         
   0  -3  11         75.50         77.02         5.19 o                         
   1  -3  11         31.48         32.06         2.37 o                         
   2  -3  11         69.68         73.29         1.88 o                         
   3  -3  11          0.50          1.48         0.65 o                         
   4  -3  11         23.00         24.54         2.63 o                         
   5  -3  11         11.44         10.79         1.28 o                         
   6  -3  11          5.47          3.71         1.02 o                         
  -8  -2  11         29.16         27.19         2.45 o                         
  -7  -2  11          0.05          0.07         0.90 o                         
  -6  -2  11         83.99         83.88         2.21 o                         
  -5  -2  11         73.70         78.70         3.19 o                         
  -4  -2  11         45.59         43.79         1.79 o                         
  -3  -2  11         63.57         55.24         1.88 o                         
  -2  -2  11          8.20         10.62         1.21 o                         
  -1  -2  11        300.07        309.46         5.41 o                         
   0  -2  11        166.18        151.95         4.85 o                         
   1  -2  11         11.34         13.08         1.48 o                         
   2  -2  11         39.71         42.21         1.34 o                         
   3  -2  11          1.39          1.65         0.60 o                         
   4  -2  11         17.99         17.81         1.63 o                         
   5  -2  11         14.47         13.72         1.34 o                         
   6  -2  11          5.01          1.21         2.42 o                         
  -9  -1  11          1.00          2.60         1.48 o                         
  -8  -1  11          9.81          8.07         1.58 o                         
  -7  -1  11          2.64          3.67         0.98 o                         
  -6  -1  11        159.14        161.12         3.36 o                         
  -5  -1  11        209.49        211.59         4.89 o                         
  -4  -1  11          9.90          9.74         1.04 o                         
  -3  -1  11         46.50         49.37         1.72 o                         
  -2  -1  11         16.46         15.43         1.65 o                         
  -1  -1  11        201.73        210.49         4.01 o                         
   0  -1  11         84.46         82.39         2.08 o                         
   1  -1  11          5.26          4.98         0.86 o                         
   2  -1  11         39.60         38.57         1.36 o                         
   3  -1  11          0.35         -0.16         0.55 o                         
   4  -1  11         24.95         21.01         1.09 o                         
   5  -1  11         22.08         24.81         1.70 o                         
  -9   0  11          3.69          4.57         1.80 o                         
  -8   0  11         44.53         48.84         2.84 o                         
  -7   0  11          1.59          1.25         0.98 o                         
  -6   0  11         65.96         63.89         1.93 o                         
  -5   0  11         96.34         92.47         2.63 o                         
  -4   0  11         19.57         21.38         1.73 o                         
  -3   0  11        208.87        215.21         3.59 o                         
  -2   0  11          9.49          6.91         1.01 o                         
  -1   0  11         99.91         97.30         2.61 o                         
   0   0  11         65.70         74.31         2.41 o                         
   1   0  11          2.55          3.34         0.58 o                         
   2   0  11         40.07         37.65         1.35 o                         
   3   0  11          4.25          4.01         0.61 o                         
   4   0  11         38.57         43.30         1.85 o                         
   5   0  11         14.02         14.47         1.70 o                         
  -9   1  11         11.85         15.49         2.12 o                         
  -8   1  11         81.40         86.21         3.98 o                         
  -7   1  11         14.93         15.15         1.42 o                         
  -6   1  11         45.82         46.38         1.86 o                         
  -5   1  11         48.11         50.87         1.92 o                         
  -4   1  11          0.34          2.23         0.82 o                         
  -3   1  11        304.18        313.92         4.91 o                         
  -2   1  11          0.43         -0.10         0.56 o                         
  -1   1  11         37.80         32.98         1.46 o                         
   0   1  11         63.67         66.36         1.44 o                         
   1   1  11          2.16          3.04         0.61 o                         
   2   1  11         46.54         44.70         1.44 o                         
   3   1  11         10.93         10.01         1.07 o                         
   4   1  11         17.79         16.52         1.32 o                         
  -9   2  11          5.69          4.99         1.53 o                         
  -8   2  11         66.45         69.69         4.47 o                         
  -7   2  11         12.01         11.96         1.56 o                         
  -6   2  11         60.00         57.74         2.11 o                         
  -5   2  11         69.13         69.70         1.85 o                         
  -4   2  11          2.21          4.61         0.74 o                         
  -3   2  11        208.74        205.81         3.48 o                         
  -2   2  11          0.94          0.38         0.54 o                         
  -1   2  11         44.50         45.74         1.36 o                         
   0   2  11         67.00         63.21         1.53 o                         
   1   2  11          0.00         -0.03         0.54 o                         
   2   2  11         78.93         83.78         1.96 o                         
   3   2  11         12.65         10.37         1.22 o                         
   4   2  11          0.35          0.30         1.58 o                         
  -9   3  11          1.00         -0.88         1.20 o                         
  -8   3  11         73.32         74.83         2.97 o                         
  -7   3  11         19.43         20.15         1.75 o                         
  -6   3  11         38.28         40.35         1.40 o                         
  -5   3  11         97.38         97.69         2.30 o                         
  -4   3  11         30.98         28.72         1.22 o                         
  -3   3  11         88.84         87.05         2.18 o                         
  -2   3  11         43.15         41.95         1.59 o                         
  -1   3  11         21.60         23.08         1.29 o                         
   0   3  11         40.60         37.89         1.51 o                         
   1   3  11          0.15         -0.60         0.60 o                         
   2   3  11         47.06         52.25         2.56 o                         
   3   3  11          7.48          4.78         1.22 o                         
  -9   4  11          0.03          0.47         1.41 o                         
  -8   4  11         63.80         61.39         2.14 o                         
  -7   4  11         34.02         33.12         1.76 o                         
  -6   4  11         36.17         40.77         1.90 o                         
  -5   4  11         67.98         64.21         2.22 o                         
  -4   4  11         50.46         47.65         1.73 o                         
  -3   4  11         86.48         87.59         2.06 o                         
  -2   4  11         99.08         96.38         2.25 o                         
  -1   4  11          7.80          7.99         1.07 o                         
   0   4  11         65.37         68.96         2.36 o                         
   1   4  11          0.90          0.15         0.66 o                         
   2   4  11          8.48          6.85         1.27 o                         
  -9   5  11          0.07          0.01         1.49 o                         
  -8   5  11         45.67         47.79         2.88 o                         
  -7   5  11         35.19         39.37         2.55 o                         
  -6   5  11         44.48         49.02         1.88 o                         
  -5   5  11         54.87         50.64         1.78 o                         
  -4   5  11          0.74          1.00         0.85 o                         
  -3   5  11         36.45         36.91         1.75 o                         
  -2   5  11         49.50         49.04         1.90 o                         
  -1   5  11          8.61         11.21         1.53 o                         
   0   5  11         35.56         38.10         1.64 o                         
   1   5  11          1.07          0.77         0.72 o                         
  -8   6  11         37.36         37.73         2.59 o                         
  -7   6  11         10.29          9.94         1.26 o                         
  -6   6  11         50.43         50.62         1.90 o                         
  -5   6  11         76.19         72.67         2.03 o                         
  -4   6  11         22.93         20.55         2.72 o                         
  -3   6  11         24.82         25.35         2.48 o                         
  -2   6  11         36.34         37.21         1.91 o                         
  -1   6  11          0.91          0.23         1.22 o                         
   0   6  11         16.03         15.04         1.29 o                         
  -8   7  11         29.01         24.29         2.01 o                         
  -7   7  11          6.33          7.22         1.24 o                         
  -6   7  11         13.01         13.46         1.30 o                         
  -5   7  11         40.31         44.62         2.02 o                         
  -4   7  11         30.32         31.18         3.35 o                         
  -3   7  11         18.23         15.00         1.12 o                         
  -2   7  11          7.11          6.39         1.00 o                         
  -1   7  11          0.47          0.49         0.83 o                         
  -6   8  11          0.12          0.69         0.91 o                         
  -5   8  11         26.02         25.72         2.16 o                         
  -4   8  11         19.20         15.65         1.42 o                         
  -1  -9  12         15.02         14.15         1.82 o                         
   0  -9  12          2.87          4.20         1.57 o                         
   1  -9  12         29.32         27.97         2.09 o                         
   2  -9  12          9.63          8.89         1.45 o                         
   3  -9  12         17.78         17.00         2.30 o                         
  -3  -8  12          0.10          2.59         1.85 o                         
  -2  -8  12          3.95          3.88         1.64 o                         
  -1  -8  12         33.43         31.58         2.14 o                         
   0  -8  12          2.78          2.88         1.01 o                         
   1  -8  12         43.15         43.14         2.03 o                         
   2  -8  12         19.58         18.14         1.47 o                         
   3  -8  12         22.29         24.10         2.00 o                         
   4  -8  12          4.99          4.30         0.88 o                         
  -4  -7  12         14.88         17.34         2.41 o                         
  -3  -7  12          0.07          0.15         1.36 o                         
  -2  -7  12         11.24         10.45         2.15 o                         
  -1  -7  12         56.06         59.05         2.56 o                         
   0  -7  12          1.30          1.84         0.93 o                         
   1  -7  12         59.65         66.37         2.35 o                         
   2  -7  12          9.85         10.39         1.20 o                         
   3  -7  12         24.67         22.92         1.54 o                         
   4  -7  12          0.40         -0.07         0.69 o                         
   5  -7  12          0.07          0.16         0.79 o                         
  -5  -6  12          3.08          3.18         1.59 o                         
  -4  -6  12         42.12         42.38         2.83 o                         
  -3  -6  12         11.18         13.01         1.81 o                         
  -2  -6  12          8.16          8.25         2.02 o                         
  -1  -6  12         43.26         43.59         2.17 o                         
   0  -6  12          1.47          1.60         1.05 o                         
   1  -6  12         76.92         83.96         2.77 o                         
   2  -6  12          1.16          0.71         0.88 o                         
   3  -6  12         17.89         18.34         1.33 o                         
   4  -6  12          1.22          1.91         0.94 o                         
   5  -6  12          2.05          2.03         0.80 o                         
  -6  -5  12          1.09          3.74         1.70 o                         
  -5  -5  12          7.61          7.38         1.81 o                         
  -4  -5  12         44.04         42.61         2.78 o                         
  -3  -5  12         54.92         56.79         3.04 o                         
  -2  -5  12         12.56         13.52         2.48 o                         
  -1  -5  12         36.56         39.55         2.24 o                         
   0  -5  12          4.40          6.89         1.22 o                         
   1  -5  12        109.93        112.46         3.10 o                         
   2  -5  12          2.33          1.56         0.93 o                         
   3  -5  12          4.31          5.68         0.85 o                         
   4  -5  12         12.73         11.74         1.37 o                         
   5  -5  12          3.66          3.57         1.20 o                         
  -7  -4  12         20.53         19.58         2.23 o                         
  -6  -4  12         26.34         24.35         2.92 o                         
  -5  -4  12          0.23         -0.37         1.15 o                         
  -4  -4  12         11.07          9.91         1.45 o                         
  -3  -4  12         71.28         69.07         3.26 o                         
  -2  -4  12         35.99         37.85         2.50 o                         
  -1  -4  12         49.18         51.52         2.30 o                         
   0  -4  12         29.53         36.54         3.00 o                         
   1  -4  12         95.73         91.06         2.51 o                         
   2  -4  12          5.24          4.71         1.04 o                         
   3  -4  12         10.76         13.04         1.05 o                         
   4  -4  12         25.21         29.31         1.96 o                         
   5  -4  12          0.08         -0.16         1.93 o                         
  -7  -3  12         21.33         16.05         2.10 o                         
  -6  -3  12         41.31         44.43         2.21 o                         
  -5  -3  12          0.90          1.10         1.23 o                         
  -4  -3  12         22.36         20.85         2.27 o                         
  -3  -3  12         38.83         35.10         2.43 o                         
  -2  -3  12         74.48         81.63         3.46 o                         
  -1  -3  12        167.62        172.71         6.85 o                         
   0  -3  12         10.54         18.17         1.51 o                         
   1  -3  12         35.52         35.78         2.15 o                         
   2  -3  12         14.44         19.98         1.26 o                         
   3  -3  12         20.04         27.64         1.76 o                         
   4  -3  12          6.14          4.54         1.10 o                         
   5  -3  12          2.05          1.60         1.05 o                         
  -8  -2  12          7.22          8.78         1.74 o                         
  -7  -2  12          3.88          2.44         1.42 o                         
  -6  -2  12         26.95         23.34         1.46 o                         
  -5  -2  12          5.06          5.91         0.84 o                         
  -4  -2  12         86.37         90.57         3.08 o                         
  -3  -2  12          6.13          4.91         0.90 o                         
  -2  -2  12         90.69         91.52         2.33 o                         
  -1  -2  12        238.39        242.16         5.46 o                         
   0  -2  12          0.39          1.73         0.67 o                         
   1  -2  12         45.73         45.02         1.79 o                         
   2  -2  12         20.94         19.64         1.33 o                         
   3  -2  12          9.56         10.24         0.98 o                         
   4  -2  12          4.92          5.06         1.13 o                         
   5  -2  12          2.93          1.85         1.00 o                         
  -8  -1  12          6.15          7.39         2.25 o                         
  -7  -1  12          5.47          5.38         1.43 o                         
  -6  -1  12         57.91         54.07         1.96 o                         
  -5  -1  12         10.71         10.08         1.21 o                         
  -4  -1  12        164.94        165.98         3.98 o                         
  -3  -1  12         29.20         28.85         1.31 o                         
  -2  -1  12         54.59         61.86         2.17 o                         
  -1  -1  12        146.64        153.82         3.97 o                         
   0  -1  12          8.99         11.50         1.30 o                         
   1  -1  12         52.64         54.68         2.13 o                         
   2  -1  12          6.00          4.38         0.88 o                         
   3  -1  12          1.89          3.02         0.85 o                         
   4  -1  12         20.92         20.61         1.62 o                         
  -8   0  12          3.04          3.05         1.52 o                         
  -7   0  12         10.38         11.82         1.93 o                         
  -6   0  12         92.17         93.50         2.81 o                         
  -5   0  12          4.75          4.44         0.97 o                         
  -4   0  12        172.21        181.62         3.85 o                         
  -3   0  12         97.52         96.05         2.75 o                         
  -2   0  12         39.67         39.78         2.54 o                         
  -1   0  12         99.16         97.15         3.72 o                         
   0   0  12         17.73         19.48         1.85 o                         
   1   0  12         30.62         34.54         1.43 o                         
   2   0  12          7.07          5.03         0.71 o                         
   3   0  12          3.11          7.30         1.48 o                         
   4   0  12         27.82         25.58         1.99 o                         
  -9   1  12         19.64         16.35         2.06 o                         
  -8   1  12         25.92         29.08         3.32 o                         
  -7   1  12          5.88          9.13         1.71 o                         
  -6   1  12         88.86         95.35         2.75 o                         
  -5   1  12          6.42          5.51         0.84 o                         
  -4   1  12        112.57        123.79         3.86 o                         
  -3   1  12        140.19        137.18         5.69 o                         
  -2   1  12         14.64         16.67         1.28 o                         
  -1   1  12         70.08         70.02         1.75 o                         
   0   1  12         10.93         10.09         0.82 o                         
   1   1  12         12.07         13.34         0.98 o                         
   2   1  12         18.21         17.41         1.31 o                         
   3   1  12          1.13          0.55         0.88 o                         
  -9   2  12         33.91         37.15         3.32 o                         
  -8   2  12         53.12         54.70         4.46 o                         
  -7   2  12          2.85          3.68         1.11 o                         
  -6   2  12         97.05        104.56         2.45 o                         
  -5   2  12         11.18         12.05         1.24 o                         
  -4   2  12         60.22         60.47         1.84 o                         
  -3   2  12        124.70        120.03         2.89 o                         
  -2   2  12          1.91          3.81         0.64 o                         
  -1   2  12         36.49         36.60         1.29 o                         
   0   2  12          2.18          3.27         0.67 o                         
   1   2  12         35.12         38.29         1.65 o                         
   2   2  12         40.41         40.04         1.78 o                         
   3   2  12          3.95          4.20         1.33 o                         
  -9   3  12         17.56         16.27         1.99 o                         
  -8   3  12         47.31         49.41         3.01 o                         
  -7   3  12          0.20          1.01         0.61 o                         
  -6   3  12         94.31         98.78         2.35 o                         
  -5   3  12         11.93         11.88         1.01 o                         
  -4   3  12         47.29         46.80         1.88 o                         
  -3   3  12         99.74        106.91         2.78 o                         
  -2   3  12          7.48          7.65         0.78 o                         
  -1   3  12         16.39         18.01         1.00 o                         
   0   3  12          0.27          1.33         0.84 o                         
   1   3  12         21.44         19.24         1.52 o                         
   2   3  12         23.74         20.10         1.70 o                         
  -8   4  12         54.02         60.34         3.68 o                         
  -7   4  12          0.70         -0.43         1.20 o                         
  -6   4  12         49.76         50.81         2.22 o                         
  -5   4  12         13.16         11.45         1.31 o                         
  -4   4  12         37.20         37.79         1.65 o                         
  -3   4  12         35.80         35.24         1.73 o                         
  -2   4  12          1.15          1.35         0.67 o                         
  -1   4  12         67.03         76.32         2.46 o                         
   0   4  12         13.37          9.60         1.34 o                         
   1   4  12          0.05          0.16         0.74 o                         
  -8   5  12         42.65         44.20         3.06 o                         
  -7   5  12          0.03          0.27         1.23 o                         
  -6   5  12         42.08         46.62         1.89 o                         
  -5   5  12         38.23         35.77         1.74 o                         
  -4   5  12          2.76          2.70         0.95 o                         
  -3   5  12         11.38         12.21         1.17 o                         
  -2   5  12          2.40          2.89         0.90 o                         
  -1   5  12         39.18         43.69         2.74 o                         
   0   5  12         15.28         13.14         1.37 o                         
  -7   6  12          1.43          1.25         1.15 o                         
  -6   6  12         38.28         40.44         2.19 o                         
  -5   6  12         25.80         25.10         1.96 o                         
  -4   6  12          4.09          5.06         1.28 o                         
  -3   6  12         46.12         50.35         2.57 o                         
  -2   6  12          0.15          0.14         1.01 o                         
  -1   6  12          4.42          5.46         0.97 o                         
  -6   7  12         15.72         19.14         2.57 o                         
  -5   7  12         13.60         12.18         1.36 o                         
  -4   7  12          6.28          5.08         1.80 o                         
  -2  -8  13         20.53         17.49         2.14 o                         
  -1  -8  13          3.50          1.76         1.36 o                         
   0  -8  13         40.85         41.03         4.18 o                         
   1  -8  13         21.21         19.29         2.23 o                         
   2  -8  13         12.62         12.16         1.48 o                         
   3  -8  13         29.50         27.07         5.56 o                         
  -3  -7  13          4.68          4.41         1.94 o                         
  -2  -7  13         17.77         15.09         2.20 o                         
  -1  -7  13          9.58          8.28         1.42 o                         
   0  -7  13         63.56         69.80         2.89 o                         
   1  -7  13         34.44         33.89         2.22 o                         
   2  -7  13          4.51          3.19         1.37 o                         
   3  -7  13         25.19         28.03         1.76 o                         
  -4  -6  13         42.30         39.73         3.03 o                         
  -3  -6  13          4.89          5.03         1.61 o                         
  -2  -6  13         55.06         58.97         3.76 o                         
  -1  -6  13          8.64          7.58         1.40 o                         
   0  -6  13         68.41         69.37         2.76 o                         
   1  -6  13         71.20         74.17         2.90 o                         
   2  -6  13          7.97          7.16         1.33 o                         
   3  -6  13          4.08          3.37         0.92 o                         
   4  -6  13          1.82          0.83         0.97 o                         
  -5  -5  13         15.45         14.85         1.98 o                         
  -4  -5  13         34.40         34.08         3.94 o                         
  -3  -5  13          0.52          1.85         1.47 o                         
  -2  -5  13        135.18        139.43         3.94 o                         
  -1  -5  13          3.61          3.56         1.14 o                         
   0  -5  13         36.47         39.19         3.89 o                         
   1  -5  13         75.40         82.68         2.96 o                         
   2  -5  13         21.03         19.66         1.69 o                         
   3  -5  13         10.31         11.45         1.33 o                         
   4  -5  13          6.84          7.32         1.34 o                         
  -6  -4  13          8.57          7.42         2.06 o                         
  -5  -4  13         25.97         22.07         2.40 o                         
  -4  -4  13         62.49         63.25         3.71 o                         
  -3  -4  13          6.52          7.45         1.86 o                         
  -2  -4  13        173.29        186.77         4.68 o                         
  -1  -4  13         22.34         25.31         1.85 o                         
   0  -4  13          0.44          0.57         0.99 o                         
   1  -4  13         14.89         12.41         1.43 o                         
   2  -4  13          0.03          0.16         0.83 o                         
   3  -4  13         41.85         42.97         2.05 o                         
   4  -4  13         47.39         53.59         3.21 o                         
  -7  -3  13         27.90         27.01         2.76 o                         
  -6  -3  13         19.44         23.35         2.07 o                         
  -5  -3  13         11.97         13.01         2.83 o                         
  -4  -3  13         89.91         97.98         3.77 o                         
  -3  -3  13          0.07          0.73         1.03 o                         
  -2  -3  13        110.53        112.02         3.36 o                         
  -1  -3  13         69.98         68.54         2.61 o                         
   0  -3  13          3.57          2.38         1.12 o                         
   1  -3  13         17.17         14.82         1.85 o                         
   2  -3  13          0.32          0.69         0.80 o                         
   3  -3  13         12.53         12.66         1.39 o                         
   4  -3  13         55.61         65.36         3.24 o                         
  -7  -2  13         38.50         38.22         4.09 o                         
  -6  -2  13         70.11         74.49         3.31 o                         
  -5  -2  13          3.45          4.68         1.03 o                         
  -4  -2  13         97.58        102.06         2.94 o                         
  -3  -2  13          1.47          3.05         1.02 o                         
  -2  -2  13          6.23          2.83         1.00 o                         
  -1  -2  13         43.49         42.78         2.10 o                         
   0  -2  13         15.17         18.35         1.59 o                         
   1  -2  13         45.20         44.72         1.91 o                         
   2  -2  13         32.64         34.40         1.93 o                         
   3  -2  13          2.15          2.95         0.91 o                         
   4  -2  13         21.12         22.09         2.86 o                         
  -8  -1  13          2.11          5.38         1.97 o                         
  -7  -1  13         23.02         18.68         3.12 o                         
  -6  -1  13         74.00         72.08         3.84 o                         
  -5  -1  13         11.56         13.31         1.69 o                         
  -4  -1  13         84.16         78.77         2.15 o                         
  -3  -1  13          0.12          0.31         0.65 o                         
  -2  -1  13          1.91          3.27         1.00 o                         
  -1  -1  13         48.15         50.37         2.36 o                         
   0  -1  13          4.75          7.45         0.84 o                         
   1  -1  13         19.48         17.93         1.21 o                         
   2  -1  13         41.88         43.57         1.80 o                         
   3  -1  13         11.82          9.63         1.11 o                         
  -8   0  13         18.14         19.58         2.26 o                         
  -7   0  13         15.28         16.75         3.32 o                         
  -6   0  13         33.91         33.38         2.00 o                         
  -5   0  13         13.21         15.06         1.91 o                         
  -4   0  13         25.94         21.02         1.69 o                         
  -3   0  13          1.88          0.79         0.59 o                         
  -2   0  13         48.87         53.05         1.94 o                         
  -1   0  13         38.14         36.31         1.53 o                         
   0   0  13         15.88         22.01         1.83 o                         
   1   0  13         13.66         14.42         1.02 o                         
   2   0  13          6.33          3.70         0.94 o                         
   3   0  13         17.30         13.30         1.33 o                         
  -8   1  13         14.18         14.52         2.50 o                         
  -7   1  13         25.05         26.51         2.55 o                         
  -6   1  13         11.02         10.61         1.05 o                         
  -5   1  13         10.03         10.83         1.09 o                         
  -4   1  13         24.83         25.57         1.41 o                         
  -3   1  13         20.18         18.41         0.96 o                         
  -2   1  13         42.58         45.37         1.77 o                         
  -1   1  13         11.04          9.97         0.79 o                         
   0   1  13         21.79         23.56         1.31 o                         
   1   1  13         37.40         41.82         1.83 o                         
   2   1  13          2.22          0.37         0.85 o                         
  -8   2  13          3.42          1.84         2.30 o                         
  -7   2  13         25.62         22.80         1.58 o                         
  -6   2  13          3.31          2.91         0.80 o                         
  -5   2  13          9.93         11.80         1.44 o                         
  -4   2  13         65.03         70.29         2.35 o                         
  -3   2  13         29.58         27.35         1.30 o                         
  -2   2  13          0.25          0.61         0.62 o                         
  -1   2  13          5.55          5.30         0.76 o                         
   0   2  13          2.14          2.12         0.83 o                         
   1   2  13         50.82         54.54         1.99 o                         
   2   2  13         13.90         12.07         1.25 o                         
  -8   3  13          0.84          0.86         1.74 o                         
  -7   3  13         19.73         21.65         1.46 o                         
  -6   3  13         11.58         13.11         1.32 o                         
  -5   3  13          5.85          6.08         1.10 o                         
  -4   3  13         62.49         68.15         3.07 o                         
  -3   3  13         19.50         18.04         1.11 o                         
  -2   3  13          5.12          4.12         0.69 o                         
  -1   3  13         25.35         22.85         1.15 o                         
   0   3  13          4.15          5.01         0.93 o                         
   1   3  13         14.72         13.85         1.42 o                         
  -8   4  13          0.78          0.97         1.40 o                         
  -7   4  13         18.18         18.29         2.20 o                         
  -6   4  13         38.53         39.14         2.69 o                         
  -5   4  13          0.08         -0.16         0.80 o                         
  -4   4  13          7.08          4.12         1.00 o                         
  -3   4  13          2.41          1.52         0.91 o                         
  -2   4  13         10.65         11.76         1.03 o                         
  -1   4  13         52.90         54.45         2.23 o                         
   0   4  13          1.74          0.60         1.12 o                         
  -7   5  13         23.12         27.43         2.07 o                         
  -6   5  13         47.08         45.80         2.08 o                         
  -5   5  13          5.76          5.79         1.08 o                         
  -4   5  13          0.66          1.08         0.96 o                         
  -3   5  13          3.55          2.96         0.95 o                         
  -2   5  13         13.66         12.80         1.45 o                         
  -1   5  13         26.25         18.87         6.89 o                         
  -5   6  13          2.16          2.56         0.95 o                         
  -4   6  13         14.33         14.86         1.69 o                         
  -2  -7  14         13.58         13.55         2.10 o                         
  -1  -7  14          0.44          1.08         1.25 o                         
   0  -7  14         39.42         42.80         2.56 o                         
   1  -7  14          2.42          2.99         1.21 o                         
  -3  -6  14         24.46         23.13         2.51 o                         
  -2  -6  14         18.86         18.90         1.84 o                         
  -1  -6  14          3.64          2.46         1.23 o                         
   0  -6  14         37.29         36.61         2.32 o                         
   1  -6  14         14.72         14.13         1.75 o                         
   2  -6  14          9.27         10.37         1.77 o                         
  -4  -5  14         10.51          8.54         2.09 o                         
  -3  -5  14         13.01         15.10         2.24 o                         
  -2  -5  14         30.60         27.80         1.93 o                         
  -1  -5  14         13.72         12.15         1.51 o                         
   0  -5  14         41.41         45.20         2.41 o                         
   1  -5  14         31.86         29.05         2.02 o                         
   2  -5  14         13.47         14.82         1.36 o                         
   3  -5  14         12.91         12.46         1.31 o                         
  -5  -4  14         30.11         31.31         3.06 o                         
  -4  -4  14          4.07          3.36         1.54 o                         
  -3  -4  14         17.48         18.26         1.92 o                         
  -2  -4  14         71.24         73.26         3.41 o                         
  -1  -4  14          0.23         -0.01         1.16 o                         
   0  -4  14         28.70         25.39         1.95 o                         
   1  -4  14         11.52         10.10         1.50 o                         
   2  -4  14         19.95         19.25         1.50 o                         
   3  -4  14         30.38         31.84         2.13 o                         
  -6  -3  14          0.30         -0.05         1.62 o                         
  -5  -3  14         26.17         25.29         2.19 o                         
  -4  -3  14          0.46          0.06         1.36 o                         
  -3  -3  14         50.48         50.27         2.43 o                         
  -2  -3  14        123.33        123.23         3.69 o                         
  -1  -3  14         21.60         20.56         2.32 o                         
   0  -3  14         31.64         33.04         2.10 o                         
   1  -3  14          3.07          2.31         0.99 o                         
   2  -3  14         17.40         15.87         1.69 o                         
   3  -3  14         68.73         76.32         5.76 o                         
  -6  -2  14          0.10          0.79         1.27 o                         
  -5  -2  14         44.77         46.10         2.66 o                         
  -4  -2  14         14.46         15.19         1.52 o                         
  -3  -2  14         24.64         24.48         1.86 o                         
  -2  -2  14         71.69         70.65         2.78 o                         
  -1  -2  14         13.93         12.64         1.47 o                         
   0  -2  14         53.39         54.08         2.52 o                         
   1  -2  14         21.42         19.15         1.51 o                         
   2  -2  14         20.06         21.18         1.42 o                         
   3  -2  14         58.16         75.41         9.18 o                         
  -7  -1  14         25.18         21.51         4.83 o                         
  -6  -1  14          1.47          2.99         1.26 o                         
  -5  -1  14         86.99         85.56         2.61 o                         
  -4  -1  14         89.46         91.86         2.69 o                         
  -3  -1  14          0.32          0.93         0.99 o                         
  -2  -1  14         33.43         36.83         2.20 o                         
  -1  -1  14          1.68          1.00         1.09 o                         
   0  -1  14         71.71         77.69         2.31 o                         
   1  -1  14         84.40         89.89         2.51 o                         
   2  -1  14         14.69         19.64         1.48 o                         
  -7   0  14         32.60         44.50         7.81 o                         
  -6   0  14          0.17         -0.55         0.75 o                         
  -5   0  14         46.08         47.04         1.96 o                         
  -4   0  14         90.74         95.07         3.10 o                         
  -3   0  14          0.62          0.67         0.57 o                         
  -2   0  14         53.50         50.53         2.01 o                         
  -1   0  14         12.00         11.77         1.01 o                         
   0   0  14         64.02         78.44         2.14 o                         
   1   0  14         66.32         69.85         2.01 o                         
   2   0  14          3.95          4.18         1.04 o                         
  -7   1  14         48.96         47.53         2.83 o                         
  -6   1  14         18.18         19.98         1.75 o                         
  -5   1  14          8.35          9.10         1.15 o                         
  -4   1  14         42.09         41.85         1.86 o                         
  -3   1  14          2.07          3.06         0.72 o                         
  -2   1  14        111.85        114.03         2.60 o                         
  -1   1  14         40.98         43.64         1.60 o                         
   0   1  14         40.07         44.21         1.59 o                         
   1   1  14         25.27         24.34         1.55 o                         
  -7   2  14         27.57         31.10         3.37 o                         
  -6   2  14         21.23         24.08         1.64 o                         
  -5   2  14         16.38         16.23         1.24 o                         
  -4   2  14         51.98         52.03         1.98 o                         
  -3   2  14          9.34          8.21         0.88 o                         
  -2   2  14         88.88         94.78         2.23 o                         
  -1   2  14         13.45         11.30         1.03 o                         
   0   2  14         20.83         20.87         2.48 o                         
  -7   3  14          9.63         10.22         2.72 o                         
  -6   3  14          7.62          5.73         1.48 o                         
  -5   3  14         26.28         26.97         2.11 o                         
  -4   3  14         95.41         98.62         2.80 o                         
  -3   3  14         23.07         21.78         1.68 o                         
  -2   3  14         49.68         50.08         1.93 o                         
  -1   3  14          8.51          6.65         0.88 o                         
  -6   4  14         23.73         21.24         2.34 o                         
  -5   4  14          0.12          1.47         1.15 o                         
  -4   4  14         56.71         59.95         2.55 o                         
  -3   4  14          0.00          0.35         0.86 o                         
  -2   4  14         28.73         25.65         1.52 o                         
  -1  -6  15         25.81         26.91         3.13 o                         
  -3  -5  15         23.97         23.41         2.25 o                         
  -2  -5  15          1.14          1.34         1.52 o                         
  -1  -5  15         34.31         36.16         2.63 o                         
   0  -5  15         16.04         13.99         1.78 o                         
   1  -5  15          0.02         -0.19         1.12 o                         
  -4  -4  15          7.70          8.48         1.44 o                         
  -3  -4  15         48.40         51.17         2.87 o                         
  -2  -4  15         30.71         29.77         3.05 o                         
  -1  -4  15          9.97         11.15         1.66 o                         
   0  -4  15         10.49          9.55         1.65 o                         
   1  -4  15          0.24         -0.44         1.21 o                         
  -5  -3  15         16.58         16.29         1.96 o                         
  -4  -3  15          6.34          7.17         1.57 o                         
  -3  -3  15         50.56         51.54         2.54 o                         
  -2  -3  15         31.88         26.85         2.13 o                         
  -1  -3  15          8.83          9.87         1.52 o                         
   0  -3  15         29.06         25.52         2.04 o                         
   1  -3  15          0.65         -0.28         0.88 o                         
  -5  -2  15         42.53         46.13         2.49 o                         
  -4  -2  15          1.25          1.46         0.90 o                         
  -3  -2  15         31.27         29.89         2.03 o                         
  -2  -2  15         10.57         10.87         2.37 o                         
  -1  -2  15          3.41          3.75         1.28 o                         
   0  -2  15         35.23         33.39         2.03 o                         
   1  -2  15          0.84          1.46         0.88 o                         
  -6  -1  15         14.46         12.92         1.56 o                         
  -5  -1  15         55.78         54.79         2.58 o                         
  -4  -1  15          5.98          4.63         1.01 o                         
  -3  -1  15         35.76         36.34         1.90 o                         
  -2  -1  15         11.78          8.92         1.18 o                         
  -1  -1  15          0.71          0.18         0.76 o                         
   0  -1  15         23.79         24.33         1.56 o                         
   1  -1  15          4.31          5.01         1.01 o                         
  -6   0  15          6.59          5.67         1.18 o                         
  -5   0  15         50.72         50.64         2.21 o                         
  -4   0  15          6.00          4.25         1.00 o                         
  -3   0  15         18.12         18.66         1.22 o                         
  -2   0  15         12.85         11.33         1.12 o                         
  -1   0  15         18.00         17.20         1.24 o                         
   0   0  15         17.32         18.69         1.29 o                         
  -6   1  15          3.65          4.05         1.77 o                         
  -5   1  15         45.47         47.57         2.12 o                         
  -4   1  15          7.63          6.42         1.05 o                         
  -3   1  15          9.71         11.84         1.03 o                         
  -2   1  15         10.16          8.84         0.94 o                         
  -1   1  15         42.28         49.18         1.79 o                         
  -5   2  15         25.93         27.25         1.62 o                         
  -4   2  15          4.12          3.76         0.91 o                         
  -3   2  15         32.89         38.54         1.77 o                         
  -2   2  15         11.33         10.15         1.17 o                         
  -4   3  15          0.21          0.14         1.08 o                         
  -3  -2  16         25.06         18.85         2.90 o                         
  -2  -2  16          0.14         -0.33         1.17 o                         
  -3  -1  16         32.59         27.63         2.20 o                         
  -2  -1  16          1.51          1.32         1.93 o                         
                                                                                
