# Supplementary material for: catena-Poly[[(8-amino­quinoline)­cobalt(II)]-di-μ-azido]
Source: IUCrdata. 2024 Sep 6;9(Pt 9):x240849. doi: 10.1107/S2414314624008496 (PMC11451032; doi:10.1107/S2414314624008496)
Supplement: Supplementary file 3 [file x-09-x240849-Isup3.mol]

@<TRIPOS>MOLECULE
SZ840
    34    38     1     0     0
SMALL
NO_CHARGES
****
Generated from the CSD

@<TRIPOS>ATOM
     1 Co1     -1.3648   2.4023   5.9335   Co.oh     1 RES1   0.0000
     2 N1      -1.9825   2.0036   3.9643   N.3       1 RES1   0.0000
     3 N2      -1.8781   0.8925   3.5201   N.1       1 RES1   0.0000
     4 N3      -1.7741  -0.1610   3.0800   N.1       1 RES1   0.0000
     5 N4      -0.3530   4.2002   5.4360   N.1       1 RES1   0.0000
     6 N5       0.6512   4.1867   4.8244   N.1       1 RES1   0.0000
     7 N6       1.6185   4.2288   4.1841   N.1       1 RES1   0.0000
     8 N7      -1.3246   2.6722   8.0258   N.2       1 RES1   0.0000
     9 N8      -2.2547   0.5481   6.6203   N.3       1 RES1   0.0000
    10 H8A     -1.7975  -0.1036   6.3581   H         1 RES1   0.0000
    11 H8B     -3.0633   0.4637   6.2887   H         1 RES1   0.0000
    12 C1      -1.8328   1.6393   8.7598   C.2       1 RES1   0.0000
    13 C2      -2.3243   0.5072   8.0607   C.2       1 RES1   0.0000
    14 C3      -2.8145  -0.5564   8.7727   C.2       1 RES1   0.0000
    15 H3      -3.1309  -1.3050   8.3209   H         1 RES1   0.0000
    16 C4      -2.8437  -0.5284  10.1838   C.2       1 RES1   0.0000
    17 H4      -3.1744  -1.2615  10.6502   H         1 RES1   0.0000
    18 C5      -2.3925   0.5626  10.8751   C.2       1 RES1   0.0000
    19 H5      -2.4260   0.5708  11.8050   H         1 RES1   0.0000
    20 C6      -1.8777   1.6742  10.1773   C.2       1 RES1   0.0000
    21 C7      -1.3863   2.8370  10.8200   C.2       1 RES1   0.0000
    22 H7      -1.3882   2.8952  11.7485   H         1 RES1   0.0000
    23 C8      -0.9136   3.8643  10.0735   C.2       1 RES1   0.0000
    24 H8      -0.6051   4.6393  10.4848   H         1 RES1   0.0000
    25 C9      -0.8935   3.7489   8.6711   C.2       1 RES1   0.0000
    26 H9      -0.5619   4.4607   8.1724   H         1 RES1   0.0000
    27 Co1     -3.9043   3.0842   3.9700   Co.oh     1 RES1   0.0000
    28 Co1      3.4483   3.0842   3.9700   Co.oh     1 RES1   0.0000
    29 N1      -3.2866   3.4829   5.9392   N.3       1 RES1   0.0000
    30 N6       0.4650   1.2577   5.7194   N.1       1 RES1   0.0000
    31 N4       2.4364   1.2863   4.4675   N.1       1 RES1   0.0000
    32 N2      -3.3910   4.5940   6.3834   N.1       1 RES1   0.0000
    33 N3      -3.4951   5.6475   6.8235   N.1       1 RES1   0.0000
    34 N5       1.4322   1.2998   5.0791   N.1       1 RES1   0.0000
@<TRIPOS>BOND
     1     1     2   un
     2     1     5   un
     3     1     8   un
     4     1     9   un
     5     1    29    1
     6     1    30    1
     7     2     3   un
     8     2    27    1
     9     3     4   un
    10     5     6   un
    11     6     7   un
    12     7    28    1
    13     8    12   un
    14     8    25   un
    15     9    10    1
    16     9    11    1
    17     9    13    1
    18    12    13   un
    19    12    20   un
    20    13    14   un
    21    14    15    1
    22    14    16   un
    23    16    17    1
    24    16    18   un
    25    18    19    1
    26    18    20   un
    27    20    21   un
    28    21    22    1
    29    21    23   un
    30    23    24    1
    31    23    25   un
    32    25    26    1
    33    27    29    1
    34    28    31    1
    35    29    32   un
    36    32    33   un
    37    31    34   un
    38    34    30   un
@<TRIPOS>SUBSTRUCTURE
     1 RES1        1 GROUP             0 ****  ****    0  
@<TRIPOS>CRYSIN
    7.3526    8.3354   10.4053   97.2210  102.4130  111.3340     2     1
